# Supplementary material for: Crystal structure and Hirshfeld surface analysis of (E)-4-{2,2-di­chloro-1-[(3,5-di­methyl­phen­yl)diazen­yl]ethen­yl}-N,N-di­methyl­aniline
Source: Acta Crystallogr E Crystallogr Commun. 2020 Jul 10;76(Pt 8):1251–4. doi: 10.1107/S2056989020009202 (PMC7405560; doi:10.1107/S2056989020009202)
Supplement: Supplementary file 1 [file e-76-01251-sup1.cif]

##############################################################################
#                                                                            #
# This CIF contains the data in a paper accepted for publication in          #
# Acta Crystallographica Section E. It conforms to the requirements of       #
# Notes for Authors for Acta Crystallographica Section E, and has been       #
# peer reviewed under the auspices of the IUCr Commission on Journals.       #
#                                                                            #
# Full details of the Crystallographic Information File format               #
# are given in the paper "The Crystallographic Information File (CIF):       #
# a New Standard Archive File for Crystallography" by S. R. Hall, F. H.      #
# Allen and I. D. Brown [Acta Cryst. (1991), A47, 655-685].                  #
#                                                                            #
# The current version of the core CIF dictionary is obtainable from          #
# ftp://ftp.iucr.org/pub/cif_core.dic.                                       #
#                                                                            #
# Software is freely available for graphical display of the structure(s)     #
# in this CIF. For information consult the CIF software page                 #
# http://www.iucr.org/resources/cif/software.                                #
#                                                                            #
# This file may be used for bona fide research purposes within the           #
# scientific community so long as proper attribution is given to the journal # 
# article from which it was obtained.                                        #
#                                                                            #
##############################################################################
data_I
_audit_creation_method     'SHELXL-2018/3'
_journal_date_recd_electronic     2020-05-07
_journal_date_accepted     2020-07-06
_journal_name_full     'Acta Crystallographica, Section E'
_journal_year     2020
_journal_volume     76
_journal_issue      8
_journal_page_first     1251
_journal_page_last     1254
_journal_paper_category     GO
_journal_paper_doi     10.1107/S2056989020009202
_journal_coeditor_code     HB7912
_publ_contact_author_name     'Daniel M. Shadrack'
_publ_contact_author_address
;
Department of Health & Biomedical Sciences,
School of Life Science and Bioengineering,
The Nelson Mandela Africa Institute of Science and Technology,
P.O. Box 447, Arusha,
Tanzania
;
_publ_contact_author_email     'dmssjut@gmail.com'
_publ_contact_author_fax     ?
_publ_contact_author_phone     ?
_publ_section_title
;\
Crystal structure and Hirshfeld surface analysis of
(<i>E</i>)-4-{2,2-dichloro-1-[(3,5-dimethylphenyl)diazenyl]ethenyl}-<i>N</i>,\
<i>N</i>-dimethylaniline
;
loop_
    _publ_author_name
    _publ_author_address
    'Kadriye \"Ozkaraca'
;
Institute of Natural and Applied Science,
Erciyes University,
38039 Kayseri,
Turkey
;
    'Akkurt, Mehmet'
;
Department of Physics,
Faculty of Sciences,
Erciyes University,
38039 Kayseri,
Turkey
;
    'Namiq Q. Shikhaliyev'
;
Organic Chemistry Department,
Baku State University,
Z. Khalilov str. 23, AZ
1148 Baku, Azerbaijan
;
    'Ulviyya F. Askerova'
;
Organic Chemistry Department,
Baku State University,
Z. Khalilov str. 23, AZ
1148 Baku, Azerbaijan
;
    'Gulnar T. Suleymanova'
;
Organic Chemistry Department,
Baku State University,
Z. Khalilov str. 23, AZ
1148 Baku, Azerbaijan
;
    'Gunay Z. Mammadova'
;
Organic Chemistry Department,
Baku State University,
Z. Khalilov str. 23, AZ
1148 Baku, Azerbaijan
;
    'Daniel M. Shadrack'
;
Department of Health & Biomedical Sciences,
School of Life Science and Bioengineering,
The Nelson Mandela Africa Institute of Science and Technology,
PO Box 447, Arusha,
Tanzania
Department of Chemistry, St. John's University of Tanzania,
PO Box 47, Dodoma,
Tanzania
;
_publ_section_synopsis
;
In the crystal of the title compound, the molecules are associated into
inversion dimers <i>via</i> short Cl...Cl halogen bonds.
;
_chemical_name_systematic
;\
(<i>E</i>)-4-{2,2-Dichloro-1-[(3,5-dimethylphenyl)diazenyl]ethenyl}-\
<i>N</i>,<i>N</i>-dimethylaniline
;
_chemical_name_common     ?
_chemical_formula_moiety     'C18 H19 Cl2 N3'
_chemical_formula_sum     'C18 H19 Cl2 N3'
_chemical_formula_iupac     'C18 H19 Cl2 N3'
_chemical_formula_weight     348.26
_chemical_melting_point     ?
_space_group_crystal_system     triclinic
_space_group_name_H-M_alt     'P -1'
_space_group_name_Hall     '-P 1'
loop_
    _space_group_symop_operation_xyz
    'x, y, z'
    '-x, -y, -z'
_cell_length_a     8.1035(4)
_cell_length_b     9.1965(5)
_cell_length_c     12.3665(7)
_cell_angle_alpha     102.421(2)
_cell_angle_beta     95.880(2)
_cell_angle_gamma     91.105(2)
_cell_volume     894.48(8)
_cell_formula_units_Z     2
_cell_measurement_reflns_used     7784
_cell_measurement_theta_min     2.27
_cell_measurement_theta_max     25.72
_cell_measurement_temperature     296(2)
_exptl_crystal_description     'plate'
_exptl_crystal_colour     'orange'
_exptl_crystal_size_max     0.280
_exptl_crystal_size_mid     0.220
_exptl_crystal_size_min     0.180
_exptl_crystal_density_diffrn     1.293
_exptl_crystal_density_meas     ?
_exptl_crystal_density_method     ?
_exptl_crystal_F_000     364
_exptl_absorpt_coefficient_mu     0.365
_exptl_absorpt_correction_type     multi-scan
_exptl_absorpt_process_details
;
(SADABS; Krause <i>et al.</i>,  2015)
;
_exptl_absorpt_correction_T_min     0.897
_exptl_absorpt_correction_T_max     0.924
_diffrn_ambient_temperature     296(2)
_diffrn_source     ?
_diffrn_radiation_type     MoK\a
_diffrn_radiation_wavelength     0.71073
_diffrn_measurement_device_type     'Bruker APEXII CCD'
_diffrn_measurement_method     '\f and \w scans'
_diffrn_detector_area_resol_mean     ?
_diffrn_reflns_number     13675
_diffrn_reflns_av_R_equivalents     0.0389
_diffrn_reflns_av_unetI/netI     0.0290
_diffrn_reflns_theta_min     2.270
_diffrn_reflns_theta_max     25.747
_diffrn_reflns_theta_full     25.242
_diffrn_measured_fraction_theta_max     0.976
_diffrn_measured_fraction_theta_full     0.975
_diffrn_reflns_limit_h_min     -9
_diffrn_reflns_limit_h_max     9
_diffrn_reflns_limit_k_min     -10
_diffrn_reflns_limit_k_max     11
_diffrn_reflns_limit_l_min     -15
_diffrn_reflns_limit_l_max     15
_refine_special_details     ?
_reflns_number_total     3339
_reflns_number_gt     2786
_reflns_threshold_expression     'I > 2\s(I)'
_refine_ls_structure_factor_coef     Fsqd
_refine_ls_matrix_type     full
_refine_ls_R_factor_all     0.0550
_refine_ls_R_factor_gt     0.0449
_refine_ls_wR_factor_gt     0.1140
_refine_ls_wR_factor_ref     0.1249
_refine_ls_goodness_of_fit_ref     1.032
_refine_ls_restrained_S_all     1.032
_refine_ls_number_reflns     3339
_refine_ls_number_parameters     212
_refine_ls_number_restraints     0
_refine_ls_hydrogen_treatment     constr
_refine_ls_weighting_scheme     calc
_refine_ls_weighting_details
              'w=1/[\s^2^(Fo^2^)+(0.0539P)^2^+0.3599P] where P=(Fo^2^+2Fc^2^)/3'
_atom_sites_solution_hydrogens     geom
_atom_sites_solution_primary     direct
_atom_sites_solution_secondary     ?
_refine_ls_shift/su_max     0.001
_refine_ls_shift/su_mean     0.000
_refine_diff_density_max     0.298
_refine_diff_density_min     -0.207
_refine_ls_extinction_method     none
_refine_ls_extinction_coef     .
loop_
    _atom_type_symbol
    _atom_type_description
    _atom_type_scat_dispersion_real
    _atom_type_scat_dispersion_imag
    _atom_type_scat_source
    'C' 'C' 0.0033 0.0016
                         'International Tables Vol C Tables 4.2.6.8 and 6.1.1.4'
    'H' 'H' 0.0000 0.0000
                         'International Tables Vol C Tables 4.2.6.8 and 6.1.1.4'
    'Cl' 'Cl' 0.1484 0.1585
                         'International Tables Vol C Tables 4.2.6.8 and 6.1.1.4'
    'N' 'N' 0.0061 0.0033
                         'International Tables Vol C Tables 4.2.6.8 and 6.1.1.4'
_computing_data_collection
;
APEX3 (Bruker, 2007)
;
_computing_cell_refinement
;
SAINT (Bruker, 2007)
;
_computing_data_reduction
;
SAINT (Bruker, 2007)
;
_computing_structure_solution
;
SHELXS (Sheldrick, 2008)
;
_computing_structure_refinement
;
<i>SHELXL2016/6</i> (Sheldrick, 2015)
;
_computing_molecular_graphics
;
ORTEP-3 for Windows (Farrugia, 2012)
;
_computing_publication_material
;
PLATON (Spek, 2020)
;
loop_
    _atom_site_type_symbol
    _atom_site_label
    _atom_site_fract_x
    _atom_site_fract_y
    _atom_site_fract_z
    _atom_site_U_iso_or_equiv
    _atom_site_adp_type
    _atom_site_calc_flag
    _atom_site_occupancy
    _atom_site_disorder_assembly
    _atom_site_disorder_group
    C C1 0.4932(2) 0.5319(2) 0.78212(16) 0.0507(4) Uani d 1 . .
    C C2 0.3377(3) 0.5251(2) 0.72287(17) 0.0572(5) Uani d 1 . .
    H H2A 0.313279 0.592879 0.678105 0.069 Uiso calc 1 . .
    C C3 0.2180(2) 0.4186(2) 0.72940(19) 0.0586(5) Uani d 1 . .
    C C4 0.2585(2) 0.3198(2) 0.79718(18) 0.0578(5) Uani d 1 . .
    H H4A 0.179261 0.247628 0.801995 0.069 Uiso calc 1 . .
    C C5 0.4136(2) 0.3245(2) 0.85843(16) 0.0528(4) Uani d 1 . .
    C C6 0.5313(2) 0.4323(2) 0.85097(16) 0.0515(4) Uani d 1 . .
    H H6A 0.635267 0.438287 0.891630 0.062 Uiso calc 1 . .
    C C7 0.8563(2) 0.7644(2) 0.81327(15) 0.0486(4) Uani d 1 . .
    C C8 0.8188(2) 0.8616(2) 0.73299(15) 0.0470(4) Uani d 1 . .
    C C9 0.7799(3) 1.0079(2) 0.76813(17) 0.0624(5) Uani d 1 . .
    H H9A 0.780539 1.047283 0.844019 0.075 Uiso calc 1 . .
    C C10 0.7401(3) 1.0978(2) 0.69421(18) 0.0663(6) Uani d 1 . .
    H H10A 0.713687 1.195886 0.721428 0.080 Uiso calc 1 . .
    C C11 0.7385(2) 1.0455(2) 0.58013(16) 0.0530(4) Uani d 1 . .
    C C12 0.7818(4) 0.8986(3) 0.54516(18) 0.0731(7) Uani d 1 . .
    H H12A 0.785747 0.859575 0.469609 0.088 Uiso calc 1 . .
    C C13 0.8188(3) 0.8099(2) 0.61981(18) 0.0705(6) Uani d 1 . .
    H H13A 0.844835 0.711493 0.593078 0.085 Uiso calc 1 . .
    C C14 0.0476(3) 0.4121(3) 0.6668(3) 0.0815(7) Uani d 1 . .
    H H14A 0.015539 0.310513 0.631791 0.122 Uiso calc 1 . .
    H H14B 0.049299 0.470111 0.610925 0.122 Uiso calc 1 . .
    H H14C -0.030567 0.451581 0.717658 0.122 Uiso calc 1 . .
    C C15 0.4523(3) 0.2146(3) 0.9306(2) 0.0681(6) Uani d 1 . .
    H H15A 0.553126 0.246587 0.978497 0.102 Uiso calc 1 . .
    H H15B 0.465759 0.118284 0.884317 0.102 Uiso calc 1 . .
    H H15C 0.362933 0.208661 0.974908 0.102 Uiso calc 1 . .
    C C16 0.9971(2) 0.7786(2) 0.88186(16) 0.0520(4) Uani d 1 . .
    C C17 0.6238(4) 1.2751(3) 0.5403(2) 0.0806(7) Uani d 1 . .
    H H17A 0.556425 1.271764 0.599308 0.121 Uiso calc 1 . .
    H H17B 0.556809 1.299516 0.478616 0.121 Uiso calc 1 . .
    H H17C 0.711966 1.349476 0.566573 0.121 Uiso calc 1 . .
    C C18 0.6996(5) 1.0776(3) 0.3882(2) 0.0944(9) Uani d 1 . .
    H H18A 0.639013 0.983527 0.364268 0.142 Uiso calc 1 . .
    H H18B 0.813161 1.065188 0.373532 0.142 Uiso calc 1 . .
    H H18C 0.651020 1.147779 0.348239 0.142 Uiso calc 1 . .
    Cl Cl1 1.04137(8) 0.67088(7) 0.97728(5) 0.0734(2) Uani d 1 . .
    Cl Cl2 1.15092(7) 0.90973(7) 0.88372(5) 0.0707(2) Uani d 1 . .
    N N1 0.6056(2) 0.64606(18) 0.76759(14) 0.0552(4) Uani d 1 . .
    N N2 0.7438(2) 0.64937(17) 0.82395(13) 0.0523(4) Uani d 1 . .
    N N3 0.6932(3) 1.1321(2) 0.50518(15) 0.0745(6) Uani d 1 . .
loop_
    _atom_site_aniso_label
    _atom_site_aniso_U_11
    _atom_site_aniso_U_22
    _atom_site_aniso_U_33
    _atom_site_aniso_U_12
    _atom_site_aniso_U_13
    _atom_site_aniso_U_23
    C1 0.0541(10) 0.0443(9) 0.0535(10) -0.0068(8) 0.0080(8) 0.0098(8)
    C2 0.0576(11) 0.0520(11) 0.0617(12) 0.0014(8) 0.0037(9) 0.0127(9)
    C3 0.0487(10) 0.0522(11) 0.0701(12) -0.0004(8) 0.0069(9) 0.0031(9)
    C4 0.0515(11) 0.0497(11) 0.0695(13) -0.0095(8) 0.0145(9) 0.0044(9)
    C5 0.0587(11) 0.0445(10) 0.0555(11) -0.0058(8) 0.0135(9) 0.0085(8)
    C6 0.0522(10) 0.0489(10) 0.0524(10) -0.0075(8) 0.0047(8) 0.0104(8)
    C7 0.0573(10) 0.0433(9) 0.0470(9) -0.0069(8) 0.0098(8) 0.0127(7)
    C8 0.0526(10) 0.0438(9) 0.0462(9) -0.0061(7) 0.0053(7) 0.0139(7)
    C9 0.0852(15) 0.0571(12) 0.0450(10) 0.0091(10) 0.0075(10) 0.0105(9)
    C10 0.0933(16) 0.0507(11) 0.0555(11) 0.0152(11) 0.0078(11) 0.0116(9)
    C11 0.0605(11) 0.0506(10) 0.0509(10) 0.0002(8) 0.0071(8) 0.0173(8)
    C12 0.116(2) 0.0619(13) 0.0454(11) 0.0188(13) 0.0177(11) 0.0156(9)
    C13 0.1110(19) 0.0516(11) 0.0516(11) 0.0172(12) 0.0162(11) 0.0124(9)
    C14 0.0548(13) 0.0765(16) 0.107(2) 0.0020(11) -0.0048(12) 0.0125(14)
    C15 0.0748(14) 0.0611(13) 0.0729(14) -0.0112(10) 0.0133(11) 0.0237(11)
    C16 0.0617(11) 0.0470(10) 0.0501(10) -0.0114(8) 0.0049(8) 0.0187(8)
    C17 0.0918(18) 0.0726(15) 0.0815(16) 0.0185(13) -0.0053(13) 0.0312(13)
    C18 0.147(3) 0.0867(18) 0.0594(14) 0.0169(18) 0.0137(15) 0.0345(13)
    Cl1 0.0839(4) 0.0724(4) 0.0705(4) -0.0174(3) -0.0110(3) 0.0408(3)
    Cl2 0.0679(4) 0.0737(4) 0.0743(4) -0.0273(3) -0.0064(3) 0.0340(3)
    N1 0.0584(10) 0.0498(9) 0.0589(9) -0.0091(7) 0.0039(8) 0.0170(7)
    N2 0.0568(9) 0.0478(8) 0.0543(9) -0.0093(7) 0.0075(7) 0.0161(7)
    N3 0.1083(16) 0.0659(11) 0.0564(10) 0.0201(11) 0.0110(10) 0.0269(9)
_geom_special_details
;
 All esds (except the esd in the dihedral angle between two l.s. planes)
 are estimated using the full covariance matrix.  The cell esds are taken
 into account individually in the estimation of esds in distances, angles
 and torsion angles; correlations between esds in cell parameters are only
 used when they are defined by crystal symmetry.  An approximate (isotropic)
 treatment of cell esds is used for estimating esds involving l.s. planes.
;
loop_
    _geom_bond_atom_site_label_1
    _geom_bond_atom_site_label_2
    _geom_bond_site_symmetry_2
    _geom_bond_distance
    _geom_bond_publ_flag
    C1 C2 . 1.384(3) ?
    C1 C6 . 1.397(3) ?
    C1 N1 . 1.429(2) ?
    C2 C3 . 1.385(3) ?
    C2 H2A . 0.9300 ?
    C3 C4 . 1.385(3) ?
    C3 C14 . 1.506(3) ?
    C4 C5 . 1.394(3) ?
    C4 H4A . 0.9300 ?
    C5 C6 . 1.387(3) ?
    C5 C15 . 1.503(3) ?
    C6 H6A . 0.9300 ?
    C7 C16 . 1.336(3) ?
    C7 N2 . 1.420(2) ?
    C7 C8 . 1.485(2) ?
    C8 C9 . 1.375(3) ?
    C8 C13 . 1.378(3) ?
    C9 C10 . 1.378(3) ?
    C9 H9A . 0.9300 ?
    C10 C11 . 1.388(3) ?
    C10 H10A . 0.9300 ?
    C11 N3 . 1.374(3) ?
    C11 C12 . 1.391(3) ?
    C12 C13 . 1.373(3) ?
    C12 H12A . 0.9300 ?
    C13 H13A . 0.9300 ?
    C14 H14A . 0.9600 ?
    C14 H14B . 0.9600 ?
    C14 H14C . 0.9600 ?
    C15 H15A . 0.9600 ?
    C15 H15B . 0.9600 ?
    C15 H15C . 0.9600 ?
    C16 Cl1 . 1.7123(19) ?
    C16 Cl2 . 1.7129(18) ?
    C17 N3 . 1.438(3) ?
    C17 H17A . 0.9600 ?
    C17 H17B . 0.9600 ?
    C17 H17C . 0.9600 ?
    C18 N3 . 1.433(3) ?
    C18 H18A . 0.9600 ?
    C18 H18B . 0.9600 ?
    C18 H18C . 0.9600 ?
    N1 N2 . 1.254(2) ?
loop_
    _geom_angle_atom_site_label_1
    _geom_angle_atom_site_label_2
    _geom_angle_atom_site_label_3
    _geom_angle_site_symmetry_1
    _geom_angle_site_symmetry_3
    _geom_angle
    _geom_angle_publ_flag
    C2 C1 C6 . . 120.38(17) ?
    C2 C1 N1 . . 115.34(17) ?
    C6 C1 N1 . . 124.28(17) ?
    C1 C2 C3 . . 120.85(19) ?
    C1 C2 H2A . . 119.6 ?
    C3 C2 H2A . . 119.6 ?
    C4 C3 C2 . . 118.00(19) ?
    C4 C3 C14 . . 120.8(2) ?
    C2 C3 C14 . . 121.2(2) ?
    C3 C4 C5 . . 122.48(18) ?
    C3 C4 H4A . . 118.8 ?
    C5 C4 H4A . . 118.8 ?
    C6 C5 C4 . . 118.55(18) ?
    C6 C5 C15 . . 120.77(19) ?
    C4 C5 C15 . . 120.67(18) ?
    C5 C6 C1 . . 119.72(18) ?
    C5 C6 H6A . . 120.1 ?
    C1 C6 H6A . . 120.1 ?
    C16 C7 N2 . . 114.49(16) ?
    C16 C7 C8 . . 123.12(16) ?
    N2 C7 C8 . . 122.39(16) ?
    C9 C8 C13 . . 116.53(18) ?
    C9 C8 C7 . . 121.42(17) ?
    C13 C8 C7 . . 122.04(17) ?
    C8 C9 C10 . . 121.94(18) ?
    C8 C9 H9A . . 119.0 ?
    C10 C9 H9A . . 119.0 ?
    C9 C10 C11 . . 121.60(19) ?
    C9 C10 H10A . . 119.2 ?
    C11 C10 H10A . . 119.2 ?
    N3 C11 C10 . . 122.27(19) ?
    N3 C11 C12 . . 121.46(18) ?
    C10 C11 C12 . . 116.26(18) ?
    C13 C12 C11 . . 121.38(19) ?
    C13 C12 H12A . . 119.3 ?
    C11 C12 H12A . . 119.3 ?
    C12 C13 C8 . . 122.3(2) ?
    C12 C13 H13A . . 118.9 ?
    C8 C13 H13A . . 118.9 ?
    C3 C14 H14A . . 109.5 ?
    C3 C14 H14B . . 109.5 ?
    H14A C14 H14B . . 109.5 ?
    C3 C14 H14C . . 109.5 ?
    H14A C14 H14C . . 109.5 ?
    H14B C14 H14C . . 109.5 ?
    C5 C15 H15A . . 109.5 ?
    C5 C15 H15B . . 109.5 ?
    H15A C15 H15B . . 109.5 ?
    C5 C15 H15C . . 109.5 ?
    H15A C15 H15C . . 109.5 ?
    H15B C15 H15C . . 109.5 ?
    C7 C16 Cl1 . . 124.05(14) ?
    C7 C16 Cl2 . . 122.70(14) ?
    Cl1 C16 Cl2 . . 113.24(11) ?
    N3 C17 H17A . . 109.5 ?
    N3 C17 H17B . . 109.5 ?
    H17A C17 H17B . . 109.5 ?
    N3 C17 H17C . . 109.5 ?
    H17A C17 H17C . . 109.5 ?
    H17B C17 H17C . . 109.5 ?
    N3 C18 H18A . . 109.5 ?
    N3 C18 H18B . . 109.5 ?
    H18A C18 H18B . . 109.5 ?
    N3 C18 H18C . . 109.5 ?
    H18A C18 H18C . . 109.5 ?
    H18B C18 H18C . . 109.5 ?
    N2 N1 C1 . . 113.12(16) ?
    N1 N2 C7 . . 114.22(16) ?
    C11 N3 C18 . . 121.15(19) ?
    C11 N3 C17 . . 121.07(19) ?
    C18 N3 C17 . . 117.6(2) ?
loop_
    _geom_torsion_atom_site_label_1
    _geom_torsion_atom_site_label_2
    _geom_torsion_atom_site_label_3
    _geom_torsion_atom_site_label_4
    _geom_torsion_site_symmetry_1
    _geom_torsion_site_symmetry_2
    _geom_torsion_site_symmetry_3
    _geom_torsion_site_symmetry_4
    _geom_torsion
    _geom_torsion_publ_flag
    C6 C1 C2 C3 . . . . -0.9(3) ?
    N1 C1 C2 C3 . . . . 179.58(18) ?
    C1 C2 C3 C4 . . . . 0.2(3) ?
    C1 C2 C3 C14 . . . . 178.9(2) ?
    C2 C3 C4 C5 . . . . 0.2(3) ?
    C14 C3 C4 C5 . . . . -178.5(2) ?
    C3 C4 C5 C6 . . . . 0.0(3) ?
    C3 C4 C5 C15 . . . . -179.74(19) ?
    C4 C5 C6 C1 . . . . -0.6(3) ?
    C15 C5 C6 C1 . . . . 179.08(18) ?
    C2 C1 C6 C5 . . . . 1.1(3) ?
    N1 C1 C6 C5 . . . . -179.40(17) ?
    C16 C7 C8 C9 . . . . -72.4(3) ?
    N2 C7 C8 C9 . . . . 107.0(2) ?
    C16 C7 C8 C13 . . . . 108.5(3) ?
    N2 C7 C8 C13 . . . . -72.1(3) ?
    C13 C8 C9 C10 . . . . 1.1(3) ?
    C7 C8 C9 C10 . . . . -178.0(2) ?
    C8 C9 C10 C11 . . . . -0.5(4) ?
    C9 C10 C11 N3 . . . . 177.5(2) ?
    C9 C10 C11 C12 . . . . -1.0(4) ?
    N3 C11 C12 C13 . . . . -176.6(2) ?
    C10 C11 C12 C13 . . . . 1.9(4) ?
    C11 C12 C13 C8 . . . . -1.4(4) ?
    C9 C8 C13 C12 . . . . -0.2(4) ?
    C7 C8 C13 C12 . . . . 179.0(2) ?
    N2 C7 C16 Cl1 . . . . -0.9(3) ?
    C8 C7 C16 Cl1 . . . . 178.48(14) ?
    N2 C7 C16 Cl2 . . . . 179.97(14) ?
    C8 C7 C16 Cl2 . . . . -0.6(3) ?
    C2 C1 N1 N2 . . . . 179.06(17) ?
    C6 C1 N1 N2 . . . . -0.5(3) ?
    C1 N1 N2 C7 . . . . -178.40(15) ?
    C16 C7 N2 N1 . . . . -173.27(17) ?
    C8 C7 N2 N1 . . . . -6.1(3) ?
    C10 C11 N3 C18 . . . . 177.2(3) ?
    C12 C11 N3 C18 . . . . -4.4(4) ?
    C10 C11 N3 C17 . . . . -8.3(4) ?
    C12 C11 N3 C17 . . . . 170.1(3) ?
_shelx_space_group_comment
;
The symmetry employed for this shelxl refinement is uniquely defined
by the following loop, which should always be used as a source of
symmetry information in preference to the above space-group names.
They are only intended as comments.
;
_shelx_estimated_absorpt_T_min     0.905
_shelx_estimated_absorpt_T_max     0.937
_shelx_hkl_file
;
   1   0   0 1213.78   53.09
   1   0   0 1188.48   53.29
  -3   0   0  434.66   21.40
   3   0   0  475.55   21.40
   3   0   0  492.45   22.30
  -4   0   0 2824.02  131.79
  -4   0   0 2830.42  130.89
   4   0   0 3096.89  130.89
   4   0   0 3068.99  131.79
  -5   0   0 1036.10   47.90
  -5   0   0 1037.30   49.30
   5   0   0 1108.19   47.90
  -6   0   0  186.38   14.00
  -6   0   0  187.18   11.10
   6   0   0  197.88   10.90
  -7   0   0  138.79   10.70
  -7   0   0  128.59   14.20
   7   0   0  126.39    9.60
  -8   0   0   69.49    6.50
  -8   0   0   50.89    7.90
   8   0   0   79.39    9.00
  -9   0   0  129.79   20.40
  -9   0   0  125.49   13.70
   9   0   0  111.59   12.60
   9  -1   0   17.50    5.70
  -9   1   0   24.70    8.90
  -9   1   0   21.10    6.40
   8  -1   0    7.60    4.10
  -8   1   0    4.30    4.60
  -8   1   0   -4.40    6.10
   7  -1   0   41.30    4.40
  -7   1   0   41.80    5.00
  -7   1   0   43.60    6.90
   6  -1   0  154.48    9.20
  -6   1   0  146.09   13.00
  -6   1   0  145.59    9.70
   5  -1   0   98.99    6.70
  -5   1   0   91.19    7.00
  -5   1   0   91.69    9.10
   4  -1   0 9636.44  424.86
   0  -1   0  590.74   25.50
   0   1   0  545.35   25.40
  -1  -1   0  665.63   29.80
  -1  -1   0  673.63   29.70
   1   1   0  666.33   29.60
   1   1   0  657.33   29.80
  -3  -1   0 2030.10   95.99
  -3  -1   0 2028.10   95.49
   3   1   0 2265.97   95.49
   3   1   0 2290.97   96.09
  -4  -1   0 1586.14   74.29
  -4  -1   0 1564.34   73.49
   4   1   0 1722.53   73.49
   4   1   0 1718.93   74.29
  -5  -1   0   68.59    8.50
  -5  -1   0   64.99    6.20
   5   1   0   53.79    4.50
   5   1   0   64.39    7.80
   5   1   0   62.59    5.80
  -6  -1   0  241.38   15.20
  -6  -1   0  223.68   12.30
   6   1   0  189.48   10.60
   6   1   0  202.78   19.90
  -7  -1   0 2100.89   94.19
  -7  -1   0 2085.89   92.29
   7   1   0 2230.28   92.29
   7   1   0 1802.72   90.89
  -8  -1   0   18.10    5.00
  -8  -1   0   11.20    6.40
   8   1   0   16.10    4.60
  -9  -1   0   35.10    8.90
   9   1   0   14.00    5.40
   9  -2   0  -13.10    4.70
  -9   2   0  -12.30    5.70
  -9   2   0   -5.40    8.10
   8  -2   0  152.38   11.40
  -8   2   0  150.98   12.40
  -8   2   0  130.39   20.70
   7  -2   0  143.89   10.10
  -7   2   0  149.09   15.10
  -7   2   0  146.69   10.90
   6  -2   0  734.63   33.80
  -6   2   0  730.23   36.10
  -6   2   0  726.33   34.00
   5  -2   0  677.93   30.80
  -5   2   0  679.23   32.70
  -5   2   0  653.63   30.90
   4  -2   0  328.87   14.70
   4  -2   0  334.47   15.60
  -4   2   0  314.57   15.70
  -4   2   0  322.07   17.40
   3  -2   0  512.25   22.70
   3  -2   0  505.55   22.10
  -3   2   0  505.55   22.20
  -3   2   0  476.55   22.70
  -3   2   0  468.85   23.70
   2  -2   0 1917.91   82.89
   2  -2   0 1922.11   82.69
  -2   2   0 1771.42   82.89
   0  -2   0  617.14   26.10
   0  -2   0  555.14   26.20
   0   2   0  555.24   26.10
   0   2   0  596.14   26.20
   3   2   0 7940.01  350.16
  -4  -2   0   -1.10    2.40
  -4  -2   0    2.40    2.80
   4   2   0    5.60    2.30
   4   2   0    4.00    2.50
  -5  -2   0 2007.20   93.69
   5   2   0 2178.78   92.69
   5   2   0 2183.08   93.69
   5   2   0 1936.81   92.09
  -6  -2   0  120.09   11.90
   6   2   0  123.39    8.80
   6   2   0  108.69    7.50
  -7  -2   0 1878.71   86.29
   7   2   0 2018.30   86.09
   7   2   0 1632.54   83.19
   7   2   0 1969.20   84.49
  -8  -2   0  281.67   15.60
  -8  -2   0  295.47   21.40
   8   2   0  281.57   16.40
   8   2   0  250.97   13.70
  -9  -2   0   23.70    5.60
  -9  -2   0   11.00    7.90
   9   2   0   27.30    6.90
   9   2   0   22.10    3.30
   9  -3   0  186.38   15.60
  -9   3   0  221.08   23.50
  -9   3   0  211.58   16.20
   8  -3   0   -3.00    4.40
  -8   3   0   -2.10    6.90
  -8   3   0   -2.80    4.60
   7  -3   0   27.40    4.20
  -7   3   0   20.00    4.30
  -7   3   0   22.70    6.60
  -6   3   0    3.00    4.60
  -6   3   0    1.50    3.30
   5  -3   0 1993.20   84.49
  -5   3   0 1873.61   84.59
  -5   3   0 1877.01   86.09
  -5   3   0 1824.22   83.69
   4  -3   0  739.13   32.30
   4  -3   0  730.63   31.60
  -4   3   0  696.53   32.40
  -4   3   0  677.33   31.70
  -4   3   0  689.53   33.80
   3  -3   0 3816.62  163.58
   3  -3   0 3849.51  163.98
  -3   3   0 3566.44  163.58
  -3   3   0 3594.74  163.98
   2  -3   0   66.39    4.30
  -2   3   0   59.99    4.80
  -2   3   0   59.59    4.50
   1  -3   0 3097.59  131.89
  -1   3   0 2970.30  132.09
  -1   3   0 2884.31  131.89
   0  -3   0 2067.29   96.09
   0   3   0 2334.37   96.09
   0   3   0 2092.59   95.89
  -2  -3   0 1028.50   48.60
  -2  -3   0 1031.30   48.30
   2   3   0 1078.89   48.30
   2   3   0 1107.59   48.30
   2   3   0 1138.39   48.60
  -3  -3   0 4252.57  189.88
  -3  -3   0 4035.90  189.38
   3   3   0 4512.15  189.48
   3   3   0 4180.68  189.38
   3   3   0 4436.76  189.88
  -4  -3   0    6.60    2.60
  -4  -3   0    5.50    3.10
   4   3   0    6.10    2.60
   4   3   0    4.70    2.50
   4   3   0    7.90    3.00
  -5  -3   0  112.89    8.00
  -5  -3   0  103.89   10.80
   5   3   0  102.59    8.20
   5   3   0  111.29    7.50
   5   3   0  104.39    9.80
  -6  -3   0 7374.16  332.07
  -6  -3   0 7570.34  333.47
   6   3   0 7227.68  331.67
   6   3   0 7336.77  334.57
   6   3   0 8067.59  332.37
  -7  -3   0  157.48   11.10
  -7  -3   0  146.09   15.50
   7   3   0  160.98   14.00
   7   3   0  172.78   11.30
   7   3   0  167.38   10.00
  -8  -3   0  198.08   12.80
  -8  -3   0  187.28   18.20
   8   3   0  169.78   13.40
   8   3   0  168.38   10.80
  -9  -3   0   15.40    5.70
  -9  -3   0    5.90    8.60
   9   3   0   15.20    6.60
   9   3   0   20.20    3.70
   9  -4   0   -5.10    5.90
  -9   4   0   10.30    6.50
  -9   4   0   10.30    8.40
   8  -4   0    3.20    4.30
  -8   4   0    7.40    7.90
  -8   4   0   10.00    5.30
   7  -4   0  312.27   17.20
  -7   4   0  323.27   17.80
  -7   4   0  308.47   22.20
   6  -4   0    4.70    3.20
  -6   4   0    3.70    4.90
  -6   4   0    9.60    3.90
   5  -4   0   24.70    3.30
  -5   4   0   18.30    3.60
  -5   4   0   17.20    4.90
  -5   4   0   35.30    4.30
  -4   4   0  125.09    7.10
  -4   4   0  125.09    8.20
   3  -4   0  112.89    6.80
  -3   4   0  117.09    7.70
  -3   4   0  128.29    7.00
   2  -4   0 1312.07   56.99
  -2   4   0 1248.88   57.19
  -2   4   0 1282.47   57.39
  -2   4   0 1262.97   56.99
  -1   4   0 7907.51  348.97
   0  -4   0 4707.93  215.18
   0   4   0 5023.00  215.18
  -1  -4   0  586.24   28.90
   1   4   0  657.53   28.90
   1   4   0  605.44   28.70
   1   4   0  655.93   28.90
  -3  -4   0  429.96   21.10
  -3  -4   0  438.06   21.80
   3   4   0  427.66   20.90
   3   4   0  464.55   21.40
  -4  -4   0  122.89   10.30
  -4  -4   0  110.19    8.40
   4   4   0  120.89    8.00
   4   4   0  121.99    9.10
   4   4   0  120.49    8.10
  -5  -4   0  218.18   13.10
  -5  -4   0  235.08   15.30
   5   4   0  246.98   13.10
   5   4   0  230.38   12.70
   5   4   0  243.38   14.20
  -6  -4   0  529.05   27.60
  -6  -4   0  487.15   24.80
   6   4   0  530.75   25.00
   6   4   0  480.25   24.40
   6   4   0  524.85   26.30
  -7  -4   0  210.48   17.80
  -7  -4   0  202.18   13.30
   7   4   0  204.28   15.80
   7   4   0  206.28   12.50
   7   4   0  218.38   13.50
  -8  -4   0  317.57   23.30
  -8  -4   0  332.87   18.00
   8   4   0  286.27   16.80
   8   4   0  344.27   18.90
   8   4   0  287.17   21.40
  -9  -4   0  287.17   26.10
  -9  -4   0  287.47   18.10
   9   4   0  242.18   15.20
   8  -5   0   -2.80    5.20
  -8   5   0    4.30    6.90
  -8   5   0    0.60    8.10
   7  -5   0   15.60    4.60
  -7   5   0   14.70    5.10
  -7   5   0    4.30    6.50
  -6   5   0   -0.10    5.40
  -6   5   0    1.10    3.90
  -6   5   0    4.70    2.50
  -5   5   0  156.38   13.80
  -5   5   0  148.29   10.70
  -5   5   0  158.68    8.90
  -4   5   0 1435.86   64.69
  -4   5   0 1458.45   65.19
  -3   5   0   22.80    3.10
  -3   5   0   23.30    3.30
  -3   5   0   24.20    3.50
  -2   5   0 3095.29  140.49
  -2   5   0 3154.88  140.39
  -2   5   0 3250.47  140.79
  -1   5   0 2917.11  135.69
  -1   5   0 3176.58  135.29
  -1   5   0 3084.99  135.99
   0  -5   0 3556.94  161.28
   0   5   0 3591.64  161.08
   0   5   0 3753.92  161.28
  -1  -5   0 1869.41   87.49
   1   5   0 2012.70   87.49
   1   5   0 1886.11   87.39
   1   5   0 2058.39   87.59
  -2  -5   0  317.77   16.80
  -2  -5   0  330.47   16.00
   2   5   0  342.37   16.80
   2   5   0  324.97   16.70
   2   5   0  354.86   17.00
  -3  -5   0  379.46   19.80
  -3  -5   0  376.26   18.70
  -3  -5   0  361.96   18.80
   3   5   0  380.86   18.80
   3   5   0  401.46   19.20
   3   5   0  383.86   18.70
  -4  -5   0  179.08   11.40
  -4  -5   0  161.78   12.50
  -4  -5   0  161.48   10.80
   4   5   0  169.28   10.80
   4   5   0  188.58   11.50
   4   5   0  167.78   10.40
  -5  -5   0   -6.00    3.90
  -5  -5   0    0.80    5.20
   5   5   0   -4.80    3.50
   5   5   0   -8.80    3.30
   5   5   0   -3.70    3.50
  -6  -5   0  535.35   28.50
  -6  -5   0  506.15   25.60
   6   5   0  535.85   26.90
   6   5   0  488.95   25.40
   6   5   0  516.75   25.60
  -7  -5   0  663.63   35.20
  -7  -5   0  644.44   31.60
   7   5   0  654.43   33.40
   7   5   0  633.94   31.80
   7   5   0  637.04   31.30
  -8  -5   0   31.70    6.40
  -8  -5   0   21.40    8.20
   8   5   0   23.70    6.50
   8   5   0   24.70    5.30
   8   5   0   10.90    7.10
  -8   6   0    0.00    5.90
  -8   6   0    4.70    8.10
  -7   6   0    0.00    5.50
  -7   6   0    3.50    3.10
  -7   6   0   -4.80    7.10
  -6   6   0  168.28   13.60
  -6   6   0  179.18   13.10
  -6   6   0  165.18   17.00
  -6   6   0  186.98   10.60
  -5   6   0    2.40    3.90
  -5   6   0    3.90    4.70
  -5   6   0   -3.00    4.10
  -5   6   0    3.60    3.30
  -4   6   0  183.58   11.80
  -4   6   0  162.88   11.60
  -4   6   0  180.38   10.70
  -3   6   0 2570.54  117.09
  -3   6   0 2654.83  117.69
  -3   6   0 2655.83  116.89
  -2   6   0   27.40    3.80
  -2   6   0   30.20    4.90
  -2   6   0   23.70    3.80
  -1   6   0  195.48   11.40
  -1   6   0  207.48   11.70
   0   6   0   -1.80    2.70
   0   6   0   -3.50    2.30
   0   6   0   -2.00    3.00
  -1  -6   0  753.72   36.50
   1   6   0  833.02   36.60
   1   6   0  737.63   36.30
   1   6   0  807.32   36.30
  -2  -6   0  913.91   39.40
  -2  -6   0  827.52   40.50
   2   6   0  911.21   40.50
   2   6   0  825.62   40.30
   2   6   0  893.31   40.40
  -3  -6   0  363.36   18.20
  -3  -6   0  361.46   19.10
   3   6   0  356.96   18.90
   3   6   0  379.66   18.90
   3   6   0  369.06   18.80
  -4  -6   0  528.65   26.80
  -4  -6   0  471.75   24.60
  -4  -6   0  464.35   25.00
   4   6   0  491.95   24.60
   4   6   0  513.75   24.70
  -5  -6   0  140.59   11.50
   5   6   0  155.08   11.80
   5   6   0  162.68   11.20
   5   6   0  155.28   12.20
  -6  -6   0  287.47   17.50
  -6  -6   0  318.37   19.20
  -6  -6   0  296.37   21.10
   6   6   0  294.27   18.20
   6   6   0  293.37   17.50
   6   6   0  282.67   17.20
  -7  -6   0  434.86   24.00
  -7  -6   0  486.75   29.10
  -7  -6   0  454.35   27.20
   7   6   0  419.36   23.60
   7   6   0  438.56   24.80
   7   6   0  433.56   25.30
  -8  -6   0   21.70    8.60
  -8  -6   0   38.50   17.80
  -8  -6   0   22.00    7.00
   8   6   0   22.10    7.60
   8   6   0   21.50    6.00
  -7   7   0  317.87   21.10
  -7   7   0  305.87   16.90
  -7   7   0  336.17   25.60
  -7   7   0  308.17   20.60
  -6   7   0  104.09   16.10
  -6   7   0   99.99   12.50
  -6   7   0   90.69    9.10
  -6   7   0  100.99   12.10
  -5   7   0   34.90    5.80
  -5   7   0   36.40    5.40
  -5   7   0   40.40    4.70
  -5   7   0   36.80    6.70
  -4   7   0   86.79    9.50
  -4   7   0   72.39    8.50
  -4   7   0   74.69    9.50
  -3   7   0  128.69    9.80
  -3   7   0  117.29    9.90
  -3   7   0  131.39   10.40
  -3   7   0  116.59    9.10
  -2   7   0  153.08    9.10
  -2   7   0  165.78   11.00
  -2   7   0  160.38   11.00
  -1   7   0    9.20    3.70
  -1   7   0    0.00    3.50
   0   7   0  898.41   40.90
   0   7   0  852.31   40.70
   0   7   0  873.11   40.80
  -1  -7   0  367.36   20.10
   1   7   0  374.36   19.50
   1   7   0  390.26   19.70
   1   7   0  383.06   19.70
  -2  -7   0    7.70    4.40
   2   7   0    6.70    3.60
   2   7   0    5.80    3.70
   2   7   0    6.30    4.10
  -3  -7   0   34.90    5.60
   3   7   0   39.60    5.50
   3   7   0   35.80    4.50
   3   7   0   38.30    5.10
  -4  -7   0  890.21   42.70
  -4  -7   0  950.50   42.60
   4   7   0  874.91   42.70
   4   7   0  898.81   42.60
  -5  -7   0  279.87   17.10
  -5  -7   0  275.37   19.80
  -5  -7   0  268.87   17.00
   5   7   0  277.87   17.20
   5   7   0  271.37   16.00
   5   7   0  228.38   22.80
  -6  -7   0  120.29   12.10
  -6  -7   0  154.48   18.70
  -6  -7   0  118.19   16.70
   6   7   0  111.19   13.30
   6   7   0  115.59   13.70
   6   7   0  108.79   13.40
  -7  -7   0   14.50    8.30
  -7  -7   0   19.10    6.70
  -7  -7   0   16.80    8.10
   7   7   0    8.30    6.70
   7   7   0   19.80    6.70
  -7   8   0   59.89   11.90
  -7   8   0   67.69    8.60
  -7   8   0   59.69    6.30
  -7   8   0   59.59   10.00
  -6   8   0   23.30    7.80
  -6   8   0   27.30    5.00
  -6   8   0   32.90    6.40
  -6   8   0   30.20    7.90
  -5   8   0    5.00    5.80
  -5   8   0   11.70    4.60
  -5   8   0    6.30    5.20
  -5   8   0    3.60    5.90
  -4   8   0    9.20    4.70
  -4   8   0    0.80    4.10
  -4   8   0    2.50    4.80
  -4   8   0    8.00    4.40
  -3   8   0    8.20    4.40
  -3   8   0   11.50    4.60
  -3   8   0    7.30    3.50
  -3   8   0    0.90    4.40
  -2   8   0  103.69   10.40
  -2   8   0   82.89    9.60
  -1   8   0   -0.10    4.50
  -1   8   0   -0.80    3.70
   0   8   0  204.28   13.20
   0   8   0  191.48   13.60
   0   8   0  187.18   13.20
   1   8   0   73.89    9.40
   1   8   0   82.89   10.30
   1   8   0   52.59    8.90
  -2  -8   0 1682.33   79.49
   2   8   0 1765.02   79.19
   2   8   0 1734.73   79.39
   2   8   0 1796.82   79.49
  -3  -8   0   86.29   11.50
   3   8   0   87.69    8.10
   3   8   0   85.19   10.00
   3   8   0   96.69   10.30
  -4  -8   0  273.87   17.80
  -4  -8   0  290.67   16.20
   4   8   0  270.07   17.10
   4   8   0  300.07   21.00
  -5  -8   0  154.78   14.00
  -5  -8   0  159.38   15.00
   5   8   0  168.18   14.10
   5   8   0  154.98   15.20
   5   8   0  164.28   15.70
  -6  -8   0    2.60    7.30
  -6  -8   0   -8.70    7.30
  -6  -8   0    0.90    7.50
   6   8   0   -9.60    6.20
   6   8   0   -4.30    6.00
  -5   9   0    6.40    5.40
  -5   9   0   -4.30    5.60
  -5   9   0    2.10    5.30
  -5   9   0   -7.50    8.50
  -4   9   0   37.90    6.00
  -4   9   0   33.50    5.30
  -4   9   0   43.90    8.00
  -3   9   0    8.40    5.00
  -3   9   0    4.70    4.80
  -3   9   0    9.60    5.60
  -2   9   0  140.19   13.20
  -2   9   0  174.88   13.50
  -1   9   0   88.19   11.70
  -1   9   0  100.49   12.60
   0   9   0 1438.66   64.99
   0   9   0 1379.66   64.79
   0   9   0 1408.26   65.09
   1   9   0    9.60    4.90
   1   9   0    3.20    4.30
   2   9   0    6.30    5.30
   2   9   0    4.90    4.30
   2   9   0    6.30    5.10
  -3  -9   0   96.09   11.00
   3   9   0   98.49   11.10
   3   9   0   84.09    8.70
   3   9   0  129.69   13.50
  -4  -9   0  279.67   19.10
   4   9   0  267.97   20.00
  -5  -9   0  371.36   23.00
  -5  -9   0  356.46   20.90
   5   9   0  389.76   23.20
   5   9   0  340.87   21.70
  -4  10   0    5.10    6.10
  -4  10   0    2.30    6.30
  -3  10   0   -3.40   13.90
  -3  10   0   12.30    6.60
  -3  10   0   10.10    6.10
  -2  10   0   35.30    9.00
  -2  10   0   40.20    6.20
  -2  10   0   41.90    7.30
  -1  10   0  224.38   17.40
  -1  10   0  240.48   18.30
  -1  10   0  249.28   19.50
   0  10   0    9.80    7.20
   0  10   0   -0.30    6.40
   1  10   0   17.90    5.60
   1  10   0   19.10    6.70
   1  10   0   28.90    7.30
   2  10   0   11.30    7.80
   2  10   0   11.40    5.40
   2  10   0   11.50    6.90
   3  10   0   13.30    7.90
   3  10   0   19.20    7.50
   1  11  -1    7.30    7.90
   0  11  -1   -4.60    6.50
   0  11  -1   15.60    7.60
  -1  11  -1   65.49    8.90
  -1  11  -1   77.39    9.50
   4  10  -1   71.29    9.90
   4  10  -1   59.79    9.50
   3  10  -1   11.00    7.20
   3  10  -1   -8.50    6.90
   3  10  -1   -1.30    5.40
   2  10  -1   -4.70    6.70
   2  10  -1    6.80    6.90
   2  10  -1   -8.90    5.20
   1  10  -1    0.00    6.00
   1  10  -1   -2.30    4.90
   1  10  -1    3.40    6.10
   0  10  -1  286.97   18.90
   0  10  -1  295.97   18.70
   0  10  -1  222.98   17.80
  -1  10  -1  343.77   22.40
  -1  10  -1  388.46   22.50
  -1  10  -1  376.16   23.50
  -2  10  -1    0.00    5.30
  -2  10  -1    2.10    7.10
  -2  10  -1   -0.40    6.10
  -3  10  -1   10.20    8.60
  -3  10  -1   10.60    6.10
  -3  10  -1   10.00    6.00
  -4  10  -1  140.49   14.90
  -4  10  -1  145.39   14.80
   5   9  -1  136.99   16.50
   5   9  -1   87.69   14.90
  -5  -9   1  130.59   14.60
  -5  -9   1  121.69   12.50
   4   9  -1  251.07   19.10
   4   9  -1  239.28   17.10
   4   9  -1  248.78   16.90
   3   9  -1   -1.80    5.20
   3   9  -1    2.30    4.90
   3   9  -1    0.60    5.70
   2   9  -1    9.80    5.00
   2   9  -1    7.30    6.50
   2   9  -1    6.80    4.50
   1   9  -1  253.47   16.80
   1   9  -1  272.07   16.50
   1   9  -1  272.67   18.10
   0   9  -1 2581.94  113.09
   0   9  -1 2386.46  114.39
   0   9  -1 2553.14  113.19
  -1   9  -1   37.30    6.30
  -1   9  -1   29.30    6.00
  -2   9  -1  356.06   20.50
  -2   9  -1  358.86   20.50
  -2   9  -1  365.56   20.10
  -3   9  -1   64.89    7.70
  -3   9  -1   63.29    6.90
  -3   9  -1   70.49    6.90
  -4   9  -1   34.10    6.40
  -4   9  -1   34.40    5.70
  -4   9  -1   33.60    5.00
  -4   9  -1   31.30    7.10
  -5   9  -1   -2.20    5.40
  -5   9  -1    4.00    5.20
  -5   9  -1   -3.20    8.40
  -5   9  -1    7.00    5.80
  -6   9  -1    7.60    5.90
  -6   9  -1   -2.80    7.70
  -6   9  -1    7.10    6.50
   6   8  -1   95.49   14.50
   6   8  -1   92.89    9.20
  -6  -8   1  117.59   18.90
  -6  -8   1   93.49   13.10
   5   8  -1   21.80    6.00
   5   8  -1   26.40    5.70
   5   8  -1   21.10    7.50
  -5  -8   1   33.70    6.30
  -5  -8   1   30.10    6.00
   4   8  -1   93.99   12.20
   4   8  -1   82.19   10.30
   4   8  -1   73.69    7.60
  -4  -8   1   80.69    7.80
  -4  -8   1   76.69    8.60
   3   8  -1   61.09    7.10
   3   8  -1   63.09    9.80
   3   8  -1   68.09    9.10
  -3  -8   1   62.19    7.10
   2   8  -1  628.74   31.00
   2   8  -1  622.04   31.10
   2   8  -1  640.94   30.90
   1   8  -1    0.50    4.10
   1   8  -1    3.10    4.40
   1   8  -1    4.80    4.10
   0   8  -1 2864.41  130.79
   0   8  -1 2959.60  131.29
   0   8  -1 2950.00  130.99
  -1   8  -1  188.58   13.60
  -1   8  -1  198.38   13.10
  -2   8  -1    2.20    4.20
  -2   8  -1    3.20    3.90
  -2   8  -1    3.30    3.80
  -3   8  -1   -1.00    3.10
  -3   8  -1    3.50    3.90
  -3   8  -1   -0.50    4.20
  -3   8  -1    1.10    4.20
  -4   8  -1   13.80    5.00
  -4   8  -1   13.10    4.60
  -4   8  -1   11.50    5.10
  -5   8  -1   39.10    6.70
  -5   8  -1   30.70    5.90
  -5   8  -1   38.10    5.30
  -6   8  -1   19.10    5.10
  -6   8  -1    7.30    7.80
  -6   8  -1   19.70    5.70
  -6   8  -1   15.40    7.80
  -7   8  -1   54.79   13.10
  -7   8  -1   40.80    9.80
  -7   8  -1   51.19    6.20
  -7   8  -1   51.99    8.10
   7   7  -1   -1.30    6.80
   7   7  -1   -1.70    6.70
  -7  -7   1   13.10    7.60
  -7  -7   1    0.60    5.90
  -7  -7   1    0.20    8.00
   6   7  -1   -5.80    5.10
   6   7  -1   -0.30    5.30
   6   7  -1   -2.50    5.50
  -6  -7   1    0.10    7.00
  -6  -7   1   -5.50    5.00
  -6  -7   1    4.60    6.40
   5   7  -1   41.90    5.80
   5   7  -1   46.10    5.80
   5   7  -1   55.89    6.40
  -5  -7   1   48.20    6.00
  -5  -7   1   41.40    6.20
   4   7  -1  773.22   35.90
   4   7  -1  744.33   36.30
   4   7  -1  793.52   36.70
  -4  -7   1  730.73   35.90
  -4  -7   1  748.03   36.10
   3   7  -1 1069.09   50.59
   3   7  -1 1123.19   50.89
   3   7  -1 1111.79   50.49
  -3  -7   1 1029.20   50.49
  -3  -7   1 1135.39   49.60
   2   7  -1  160.08   11.00
   2   7  -1  158.28   11.40
   2   7  -1  159.38   11.60
  -2  -7   1  157.88   11.60
   1   7  -1 1045.30   49.10
   1   7  -1 1090.09   49.20
   1   7  -1 1070.19   49.40
   0   7  -1 1513.75   68.09
   0   7  -1 1486.85   67.89
   0   7  -1 1499.45   68.29
  -1   7  -1  153.68   10.60
  -1   7  -1  156.28   10.80
  -2   7  -1   39.70    4.50
  -2   7  -1   31.40    4.70
  -2   7  -1   41.30    4.70
  -2   7  -1   26.30    4.10
  -2   7  -1   29.00    4.30
  -3   7  -1  219.78   13.60
  -3   7  -1  218.28   13.20
  -3   7  -1  216.68   12.90
  -4   7  -1   21.70    4.10
  -4   7  -1   24.00    5.20
  -4   7  -1   22.50    4.80
  -5   7  -1   13.70    4.80
  -5   7  -1   16.30    5.10
  -5   7  -1    7.30    3.80
  -6   7  -1    2.10    6.80
  -6   7  -1    4.00    4.00
  -6   7  -1    9.00    5.00
  -6   7  -1    0.30    5.70
  -7   7  -1  590.24   35.70
  -7   7  -1  569.24   29.00
  -7   7  -1  669.63   31.90
   8   6  -1   11.90    5.30
   8   6  -1    2.30    7.50
  -8  -6   1    4.40    8.60
  -8  -6   1   13.00    6.30
   7   6  -1   48.10    7.60
   7   6  -1   52.89    6.70
   7   6  -1   48.00    6.40
  -7  -6   1   57.09    8.90
  -7  -6   1   58.99    6.70
   6   6  -1  476.35   24.80
   6   6  -1  480.65   24.60
   6   6  -1  492.55   26.20
  -6  -6   1  505.15   28.50
  -6  -6   1  469.25   24.50
   5   6  -1   76.19    8.90
   5   6  -1   78.69    9.50
  -5  -6   1   91.29   14.30
  -5  -6   1   74.89    8.80
   4   6  -1  406.56   20.90
   4   6  -1  421.76   21.50
  -4  -6   1  399.16   20.80
  -4  -6   1  399.06   23.00
  -4  -6   1  421.46   20.80
   3   6  -1 2438.76  110.19
   3   6  -1 2577.64  110.29
   3   6  -1 2530.05  110.69
  -3  -6   1 2436.86  109.69
  -3  -6   1 2345.87  110.09
   2   6  -1  938.91   42.30
   2   6  -1  931.31   42.40
   2   6  -1  928.51   42.60
  -2  -6   1  878.11   42.30
   1   6  -1  929.11   41.10
   1   6  -1  826.12   40.80
   1   6  -1  911.61   41.30
   0   6  -1  581.34   28.10
   0   6  -1  615.04   28.30
  -1   6  -1   18.70    3.30
  -1   6  -1   20.20    3.50
   1  -6   1   21.30    3.00
  -2   6  -1   -3.10    2.80
  -2   6  -1    1.30    3.00
  -2   6  -1   -0.10    3.10
   2  -6   1    1.90    2.40
  -3   6  -1 2477.35  112.39
  -3   6  -1 2490.25  112.69
  -3   6  -1 2559.44  113.09
   3  -6   1 2569.94  112.29
  -4   6  -1  455.65   22.70
  -4   6  -1  448.96   21.90
   4  -6   1  456.35   21.60
  -5   6  -1  708.23   33.30
  -5   6  -1  731.93   34.40
  -6   6  -1 1304.27   62.09
  -6   6  -1 1304.77   59.39
  -6   6  -1 1258.37   58.09
  -7   6  -1   -3.10    5.50
  -7   6  -1    7.60    3.40
  -7   6  -1    1.50    7.80
  -8   6  -1  -11.40    5.90
  -8   6  -1    4.10    8.10
   8   5  -1  148.29   17.00
   8   5  -1  138.59   11.20
   8   5  -1  100.09    9.40
  -8  -5   1  122.69   12.40
   7   5  -1    6.70    4.40
   7   5  -1    6.90    4.60
   7   5  -1    8.00    5.50
  -7  -5   1   14.00    6.90
  -7  -5   1   13.50    4.80
   6   5  -1  381.36   19.50
   6   5  -1  336.57   19.10
   6   5  -1  367.46   20.80
  -6  -5   1  418.86   23.40
  -6  -5   1  361.06   19.30
   5   5  -1 2732.13  125.99
   5   5  -1 2978.10  127.19
   5   5  -1 2948.41  126.29
  -5  -5   1 2760.82  127.29
  -5  -5   1 2721.23  125.99
   4   5  -1  829.22   39.00
   4   5  -1  877.41   39.80
  -4  -5   1  854.81   40.40
  -4  -5   1  826.32   39.00
   3   5  -1  194.58   11.10
   3   5  -1  201.98   12.10
   3   5  -1  199.68   11.10
  -3  -5   1  195.28   11.20
  -3  -5   1  205.38   13.00
   2   5  -1   -1.70    2.30
   2   5  -1    0.20    2.80
   2   5  -1    0.60    2.50
  -2  -5   1    1.20    1.70
  -2  -5   1   -1.80    2.70
   1   5  -1  124.19    8.10
   1   5  -1  123.09    8.90
   1   5  -1  125.39    8.00
  -1  -5   1  113.39    8.30
   0   5  -1 1188.08   56.29
   0   5  -1 1286.87   56.59
   0  -5   1 1282.87   56.29
  -1   5  -1 5434.26  248.68
  -1   5  -1 5594.34  248.98
   1  -5   1 5855.61  248.78
  -2   5  -1   94.09    7.00
  -2   5  -1   98.09    7.30
  -2   5  -1   89.09    7.00
   2  -5   1   93.89    6.70
  -3   5  -1  425.46   20.60
  -3   5  -1  430.56   21.00
   3  -5   1  451.95   20.60
  -4   5  -1  388.16   19.00
  -4   5  -1  404.56   19.90
   4  -5   1  401.56   18.90
  -5   5  -1   10.00    3.80
  -5   5  -1   15.00    3.00
   5  -5   1    8.30    2.60
  -6   5  -1  830.12   38.10
  -6   5  -1  855.81   39.60
  -6   5  -1  811.82   42.10
   6  -5   1  856.21   39.10
  -7   5  -1   -2.50    7.60
  -7   5  -1   -3.10    4.90
   7  -5   1    3.20    4.20
  -8   5  -1   17.50    7.70
  -8   5  -1   15.70    6.10
   8  -5   1   12.80    5.80
   9   4  -1  257.47   26.10
   9   4  -1  204.18   13.20
  -9  -4   1  235.08   15.70
  -9  -4   1  211.38   23.90
   8   4  -1  171.78   16.40
   8   4  -1  149.29   10.90
   8   4  -1  172.48   13.60
  -8  -4   1  170.38   12.50
  -8  -4   1  155.18   19.00
   7   4  -1  380.16   19.90
   7   4  -1  394.76   22.40
   7   4  -1  346.77   18.80
  -7  -4   1  388.26   19.50
  -7  -4   1  376.26   24.00
   6   4  -1   10.10    3.80
   6   4  -1    8.70    3.50
   6   4  -1    8.50    4.60
  -6  -4   1    7.10    3.80
  -6  -4   1   20.00    6.40
   5   4  -1  380.06   19.60
   5   4  -1  382.96   18.30
   5   4  -1  353.86   17.80
  -5  -4   1  347.47   17.90
  -5  -4   1  353.56   20.30
   4   4  -1  143.49    9.70
   4   4  -1  134.09    8.50
   4   4  -1  127.39    8.40
  -4  -4   1  137.69   10.70
  -4  -4   1  126.39    8.40
   3   4  -1 1153.48   53.89
   3   4  -1 1251.47   54.59
   3   4  -1 1241.68   53.89
  -3  -4   1 1191.28   54.89
  -3  -4   1 1158.28   53.89
   1   4  -1   22.00    2.70
   1   4  -1   16.30    2.70
   1   4  -1   17.30    2.80
  -1  -4   1   20.50    2.80
  -1  -4   1   14.60    2.30
   0   4  -1   21.00    2.60
   0   4  -1   35.00    4.50
   0  -4   1   24.50    2.50
  -1   4  -1  151.88    8.90
  -1   4  -1  161.68    9.10
   1  -4   1  171.48    8.70
  -2   4  -1 9182.58  404.96
  -3   4  -1 1631.94   74.69
  -3   4  -1 1633.04   74.29
   3  -4   1 1746.63   74.29
  -4   4  -1    9.90    2.20
  -4   4  -1    5.80    2.90
   4  -4   1   11.10    2.10
   4  -4   1    5.50    2.60
  -5   4  -1   11.50    2.40
  -5   4  -1    4.90    4.10
  -5   4  -1   10.50    3.20
   5  -4   1   11.00    2.00
   5  -4   1   12.10    3.00
  -6   4  -1    3.30    3.90
  -6   4  -1    2.40    5.60
   6  -4   1    6.20    3.20
   6  -4   1    6.50    2.00
  -7   4  -1  238.28   15.50
  -7   4  -1  257.07   20.50
   7  -4   1  241.48   14.50
  -8   4  -1  169.88   14.50
  -8   4  -1  184.08   20.00
   8  -4   1  149.19   13.10
  -9   4  -1   14.20    9.50
  -9   4  -1   10.50    6.40
   9  -4   1  -12.50    6.20
   9   3  -1    4.00    3.10
   9   3  -1   -2.30    6.00
  -9  -3   1  -13.60    8.10
  -9  -3   1   -0.80    4.70
   8   3  -1    7.00    6.00
   8   3  -1   13.80    5.00
   8   3  -1   16.10    3.30
  -8  -3   1   13.70    7.20
  -8  -3   1   18.20    4.30
   7   3  -1   37.10    4.90
   7   3  -1   36.70    6.00
   7   3  -1   36.50    3.70
  -7  -3   1   40.90    4.70
  -7  -3   1   35.20    6.90
   6   3  -1   -1.80    3.50
   6   3  -1   -2.10    4.10
  -6  -3   1   -2.70    4.90
  -6  -3   1   -2.60    3.30
   5   3  -1  354.86   18.80
   5   3  -1  362.26   17.30
   5   3  -1  332.47   16.70
  -5  -3   1  344.97   19.40
  -5  -3   1  341.27   16.80
   4   3  -1 3559.54  153.78
   4   3  -1 3331.67  152.68
   4   3  -1 3754.82  153.08
  -4  -3   1 3377.76  153.78
  -4  -3   1 3234.78  152.68
   3   3  -1 3211.08  143.89
   3   3  -1 3373.66  144.59
  -3  -3   1 3144.49  143.89
  -3  -3   1 3277.97  144.79
   2   3  -1  197.18   10.60
   2   3  -1  191.58    9.70
   2   3  -1  201.28    9.70
  -2  -3   1  183.98    9.70
  -2  -3   1  174.48   10.80
  -1  -3   1 4791.92  219.58
  -1  -3   1 5156.78  219.58
  -1   3  -1  476.55   22.80
   1  -3   1  525.15   22.80
  -2   3  -1  352.56   17.10
  -2   3  -1  350.86   16.80
   2  -3   1  387.36   16.80
  -3   3  -1  497.25   23.20
  -3   3  -1  484.05   23.70
   3  -3   1  527.35   23.60
   3  -3   1  534.95   23.20
  -4   3  -1  179.28   10.40
  -4   3  -1  190.68    9.50
   4  -3   1  196.78   10.20
   4  -3   1  188.98    9.30
  -5   3  -1  317.47   16.60
  -5   3  -1  316.37   18.70
   5  -3   1  356.26   16.50
   5  -3   1  327.87   15.20
  -6   3  -1   10.50    3.60
  -6   3  -1    9.70    5.10
   6  -3   1    9.40    3.00
  -7   3  -1    8.30    5.80
  -7   3  -1    0.10    4.10
   7  -3   1    4.90    3.80
  -8   3  -1    1.20    4.70
  -8   3  -1    6.90    6.50
   8  -3   1   -0.80    4.60
  -9   3  -1  194.98   23.50
  -9   3  -1  185.58   16.20
   9  -3   1  170.98   15.60
   9   2  -1   29.50    6.20
  -9  -2   1   26.40    5.30
  -9  -2   1   22.80    9.30
   8   2  -1   13.70    4.30
   8   2  -1   14.30    5.70
   8   2  -1   14.10    2.80
  -8  -2   1   13.50    6.90
  -8  -2   1   19.30    4.00
   7   2  -1  348.47   18.30
   7   2  -1  381.26   21.00
   7   2  -1  306.77   16.40
  -7  -2   1  338.37   17.40
  -7  -2   1  344.07   22.20
   6   2  -1  386.26   19.90
   6   2  -1  399.56   20.90
   6   2  -1  355.86   17.80
  -6  -2   1  378.36   18.30
  -6  -2   1  378.06   21.40
   5   2  -1    2.40    2.50
   5   2  -1   -1.00    3.10
   5   2  -1   -2.90    2.00
  -5  -2   1    2.00    2.20
  -5  -2   1   -2.00    3.50
   2   2  -1 1110.69   50.69
   2   2  -1 1200.58   50.69
   2   2  -1 1192.38   51.29
  -2  -2   1 1070.29   51.29
  -2  -2   1 1200.48   50.69
  -2  -2   1 1064.59   50.69
   1   2  -1  260.07   12.60
   1   2  -1  282.47   13.20
   1   2  -1  273.57   12.50
  -1  -2   1  283.97   12.60
  -1  -2   1  240.58   12.50
  -1  -2   1  268.37   13.30
   0   2  -1   94.69    5.60
   0  -2   1  111.89    5.50
  -1   2  -1 2398.96  109.29
  -1   2  -1 2398.86  109.39
   1  -2   1 2624.24  109.29
  -2   2  -1 1978.90   93.39
  -2   2  -1 2026.80   93.59
   2  -2   1 2217.68   93.39
   2  -2   1 2228.88   93.59
  -3   2  -1 3430.96  156.28
  -3   2  -1 3479.45  156.68
   3  -2   1 3725.63  156.38
   3  -2   1 3534.95  156.68
  -4   2  -1  338.87   19.30
  -4   2  -1  366.56   17.70
   4  -2   1  373.16   17.50
   4  -2   1  393.76   16.90
  -5   2  -1  240.18   12.90
  -5   2  -1  235.98   14.90
   5  -2   1  244.78   12.60
   5  -2   1  251.87   11.40
  -6   2  -1 1586.94   72.49
  -6   2  -1 1632.14   74.49
   6  -2   1 1614.44   72.59
  -7   2  -1  462.55   26.50
  -7   2  -1  461.05   23.40
   7  -2   1  463.55   22.90
  -8   2  -1   24.30    5.40
  -8   2  -1   13.90   11.80
   8  -2   1   26.70    4.70
  -9   2  -1   -1.70    8.20
  -9   2  -1   -4.90    6.00
   9  -2   1   12.30    5.70
   9   1  -1    8.20    5.30
  -9  -1   1   16.80    8.30
   8   1  -1    4.40    4.20
  -8  -1   1    4.80    6.50
   7   1  -1 1711.93   77.99
   7   1  -1 1738.53   76.09
  -7  -1   1 1654.73   78.29
  -7  -1   1 1646.94   76.19
   6   1  -1 8125.49  339.77
   6   1  -1 7616.14  341.37
   6   1  -1 7115.19  338.77
  -6  -1   1 7699.63  339.77
  -6  -1   1 7899.71  341.27
   5   1  -1 2626.94  110.49
   5   1  -1 2303.27  108.59
   5   1  -1 2606.54  109.29
  -5  -1   1 2403.66  110.49
  -5  -1   1 2352.86  109.29
   4   1  -1 3657.73  165.28
   4   1  -1 3907.91  166.68
   4   1  -1 3879.41  165.78
  -4  -1   1 3676.33  166.68
  -4  -1   1 3617.04  165.78
   0   1  -1  899.91   39.60
   0  -1   1  888.41   39.50
   0  -1   1  888.41   39.50
  -3   1  -1 1647.84   77.59
  -3   1  -1 1736.43   78.39
   3  -1   1 1765.52   77.59
   3  -1   1 1836.32   77.19
  -5   1  -1  170.18    9.90
  -5   1  -1  177.18   12.10
   5  -1   1  172.98    9.70
   5  -1   1  178.18    8.50
  -6   1  -1    3.50    3.40
  -6   1  -1    6.20    4.30
   6  -1   1    4.40    1.70
  -7   1  -1   15.80    4.50
  -7   1  -1   19.40    5.90
   7  -1   1   21.80    4.10
  -8   1  -1   15.40    6.70
  -8   1  -1   29.70    5.40
   8  -1   1   22.50    4.40
  -9   1  -1    2.40    7.60
  -9   1  -1   -1.60    5.90
   9  -1   1   -2.10    5.30
   9   0  -1   29.10    5.60
  -9   0   1   17.10    8.80
   8   0  -1    0.00    3.80
  -8   0   1    5.40    4.50
  -8   0   1    1.60    6.20
   7   0  -1   25.30    3.60
  -7   0   1   24.00    4.40
  -7   0   1   24.30    6.10
   6   0  -1  292.97   14.60
   6   0  -1  262.77   16.70
  -6   0   1  293.07   14.80
  -6   0   1  280.97   17.40
   5   0  -1  544.85   26.30
   5   0  -1  562.04   24.80
  -5   0   1  491.55   24.80
  -5   0   1  536.35   26.60
   4   0  -1 1111.69   49.10
   4   0  -1 1112.79   48.00
  -4   0   1 1023.00   48.00
  -4   0   1 1034.30   49.20
  -3   0   1 6795.82  300.37
  -3   0  -1   -0.20    2.10
  -3   0  -1   -0.10    1.80
   3   0   1    0.50    1.60
  -4   0  -1  811.02   37.80
  -4   0  -1  810.32   38.70
   4   0   1  878.81   37.80
  -5   0  -1    6.30    3.20
  -5   0  -1    8.10    2.70
   5   0   1   13.40    2.50
  -6   0  -1  111.39   11.40
  -6   0  -1  107.79    8.90
   6   0   1  119.39    6.50
   6   0   1  119.09    8.40
  -7   0  -1  892.71   44.00
  -7   0  -1  896.61   42.10
   7   0   1  900.41   40.30
   7   0   1  913.31   41.80
  -8   0  -1    7.50    6.30
  -8   0  -1   11.00    5.00
   8   0   1    5.50    3.90
  -9   0  -1    0.00    7.40
  -9   0  -1    8.10    5.90
   9   0   1   -4.40    5.80
   9  -1  -1    2.10    4.80
  -9   1   1   -0.30    7.90
  -9   1   1   10.40    6.60
   8  -1  -1  260.27   15.70
  -8   1   1  277.27   20.90
  -8   1   1  278.57   16.40
   7  -1  -1  296.57   15.50
  -7   1   1  288.07   16.00
  -7   1   1  282.97   19.70
   6  -1  -1   57.89    5.90
  -6   1   1   37.90    5.70
  -6   1   1   52.89    6.30
   5  -1  -1  256.07   12.30
  -5   1   1  220.78   12.50
  -5   1   1  252.77   14.80
   4  -1  -1  136.19    7.40
  -4   1   1  129.19    9.50
  -4   1   1  129.99    7.50
  -3  -1  -1 3224.78  147.49
  -3  -1  -1 3224.28  147.89
   3   1   1 3446.86  147.49
   3   1   1 3437.16  147.89
  -4  -1  -1  537.15   25.90
  -4  -1  -1  511.15   24.90
   4   1   1  547.25   24.90
   4   1   1  555.64   25.80
  -5  -1  -1  686.13   32.80
  -5  -1  -1  704.33   34.00
   5   1   1  740.63   32.80
  -6  -1  -1   88.59    8.40
  -6  -1  -1   93.89   10.60
   6   1   1   95.39    7.50
  -7  -1  -1  263.47   18.50
  -7  -1  -1  256.97   15.90
   7   1   1  282.57   15.10
  -8  -1  -1  148.29   12.50
  -8  -1  -1  147.99   16.80
   8   1   1  130.39    8.30
   8   1   1  139.99   11.50
  -9  -1  -1  185.18   21.50
   9   1   1  141.89   14.50
   9  -2  -1   -1.00    5.30
  -9   2   1   -8.70    7.50
  -9   2   1    7.10    6.10
   8  -2  -1   24.80    4.80
  -8   2   1   16.50    8.50
  -8   2   1   15.30    5.00
   7  -2  -1    6.00    3.40
  -7   2   1    6.50    3.90
  -7   2   1    6.80    5.20
   6  -2  -1    4.40    2.70
  -6   2   1    5.70    3.00
  -6   2   1    3.20    4.40
   5  -2  -1 3047.20  131.39
  -5   2   1 2909.21  131.39
  -5   2   1 2928.61  132.89
   4  -2  -1 1289.07   54.69
  -4   2   1 1193.58   55.89
  -4   2   1 1181.38   54.69
   3  -2  -1   72.59    4.70
  -3   2   1   66.19    4.70
  -3   2   1   69.89    6.70
  -3   2   1   62.29    3.80
  -1  -2  -1 2768.02  126.79
  -1  -2  -1 2856.51  126.79
   1   2   1 2976.50  126.79
  -2  -2  -1 1613.94   67.29
  -2  -2  -1 1411.76   66.99
  -2  -2  -1 1379.66   66.99
   2   2   1 1553.14   66.89
   2   2   1 1564.34   66.99
  -3  -2  -1  120.19    7.80
  -3  -2  -1  130.29    8.50
   3   2   1  133.39    7.50
   3   2   1  141.39    8.10
  -4  -2  -1 6089.49  282.07
   4   2   1 6493.65  282.07
   4   2   1 6540.35  281.57
  -5  -2  -1 9011.70  414.26
   5   2   1 9505.95  413.56
   5   2   1 9587.34  414.36
  -6  -2  -1  556.34   28.60
   6   2   1  563.94   26.70
  -7  -2  -1  395.96   22.80
   7   2   1  360.96   18.30
  -8  -2  -1  204.48   18.80
   8   2   1  203.48   13.60
   8   2   1  182.68   11.10
  -9  -2  -1    3.10    5.70
  -9  -2  -1   -3.70    8.00
   9   2   1   -3.00    3.20
   9   2   1   -9.90    6.90
   9  -3  -1    0.70    5.10
  -9   3   1    0.70    8.30
   8  -3  -1  162.68   12.20
  -8   3   1  156.78   12.70
  -8   3   1  155.38   19.30
   7  -3  -1  334.17   17.30
  -7   3   1  318.37   17.70
  -7   3   1  337.67   21.70
   6  -3  -1  202.68   11.40
  -6   3   1  203.88   15.40
  -6   3   1  201.38   12.00
   5  -3  -1  533.45   24.70
  -5   3   1  522.75   24.80
  -5   3   1  524.45   27.00
   4  -3  -1 8255.37  356.86
  -4   3   1 8024.00  356.86
  -4   3   1 7986.90  357.96
  -3   3   1  105.39    5.90
  -3   3   1  106.09    6.40
  -3   3   1  106.09    8.20
  -2   3   1 3793.52  171.18
  -2   3   1 3832.72  171.08
  -2   3   1 4002.90  171.48
   1  -3  -1 5560.44  246.58
  -1   3   1 5605.04  246.28
   0  -3  -1 3463.75  159.88
   0   3   1 3766.42  159.98
   3   3   1 9106.99  401.76
  -4  -3  -1   54.59    6.50
  -4  -3  -1   67.89    7.40
   4   3   1   68.09    7.10
   4   3   1   72.39    6.10
  -5  -3  -1    2.50    3.00
  -5  -3  -1    0.40    3.60
   5   3   1   -0.60    2.70
   5   3   1   -5.20    2.60
  -6  -3  -1  803.72   38.70
  -6  -3  -1  839.12   40.40
   6   3   1  825.52   41.20
   6   3   1  779.92   38.10
   6   3   1  904.51   38.90
  -7  -3  -1    2.00    3.90
  -7  -3  -1    0.30    5.00
   7   3   1   -4.00    3.50
   7   3   1    2.00    3.30
  -8  -3  -1   -2.60    6.50
  -8  -3  -1    7.70    5.10
   8   3   1    1.90    4.40
   8   3   1    3.20    3.60
  -9  -3  -1   52.09    7.50
  -9  -3  -1   42.40    9.40
   9   3   1   44.50    4.90
   9  -4  -1    2.60    5.80
  -9   4   1    6.80    8.10
  -9   4   1   10.00    6.20
   8  -4  -1   -9.30    4.90
  -8   4   1    0.70    4.60
  -8   4   1    0.60    7.00
   7  -4  -1   38.80    4.80
  -7   4   1   34.30    6.90
  -7   4   1   43.00    5.20
  -6   4   1    2.90    3.50
  -6   4   1    3.60    4.60
   5  -4  -1   25.80    3.30
  -5   4   1   22.10    3.50
  -5   4   1   24.20    2.60
  -5   4   1   20.50    4.40
  -4   4   1  132.99    8.30
  -4   4   1  122.19   10.30
  -4   4   1  142.89    8.50
  -4   4   1  129.19    7.40
  -3   4   1   49.50    4.50
  -3   4   1   51.29    5.40
  -3   4   1   50.19    5.30
  -2   4   1 1111.39   48.20
  -2   4   1 1049.89   47.80
  -2   4   1 1034.20   47.80
   1  -4  -1  251.77   13.00
  -1   4   1  236.98   12.10
  -1   4   1  265.27   12.80
  -1   4   1  237.38   12.30
   0  -4  -1   45.20    5.70
   0  -4  -1   45.90    3.70
   0   4   1   48.70    3.80
   0   4   1   38.60    5.10
   0   4   1   44.30    5.20
  -1  -4  -1 1337.17   63.19
   1   4   1 1517.05   63.29
   1   4   1 1445.16   62.89
   1   4   1 1328.57   62.89
  -2  -4  -1  179.88   10.80
   2   4   1  191.48   10.70
   2   4   1  206.08   10.20
   2   4   1  169.38   10.50
  -3  -4  -1 2012.20   93.59
  -3  -4  -1 2138.29   93.69
  -3  -4  -1 1994.40   93.59
   3   4   1 2049.29   93.39
   3   4   1 2217.38   93.49
   3   4   1 2157.88   93.59
  -4  -4  -1 1636.54   76.99
  -4  -4  -1 1825.32   77.79
  -4  -4  -1 1664.43   77.49
   4   4   1 1774.32   77.29
   4   4   1 1724.13   77.59
   4   4   1 1670.43   76.79
  -5  -4  -1    2.00    3.60
  -5  -4  -1   15.00    4.60
   5   4   1    3.40    3.30
   5   4   1    9.20    3.40
   5   4   1    1.30    3.50
  -6  -4  -1   21.20    4.70
  -6  -4  -1   27.80    5.60
   6   4   1   29.20    4.50
   6   4   1   26.60    4.20
  -7  -4  -1   33.30    6.60
  -7  -4  -1   41.50    5.60
   7   4   1   34.20    4.70
   7   4   1   39.00    5.40
   7   4   1   26.10    5.70
  -8  -4  -1   26.00    8.00
  -8  -4  -1   30.30    6.20
  -8  -4  -1   43.50    9.00
   8   4   1   27.60    5.10
   8   4   1   29.90    6.40
   8  -5  -1    7.40    4.90
  -8   5   1    8.90    5.70
  -8   5   1   10.40    7.50
  -7   5   1    4.80    6.50
  -7   5   1   17.70    5.40
  -6   5   1  131.79    8.10
  -6   5   1  130.49   10.50
  -6   5   1  142.59   10.70
  -6   5   1  120.89   14.80
  -5   5   1   13.70    3.80
  -5   5   1   19.10    3.00
  -5   5   1   16.50    5.00
  -5   5   1   24.00    7.10
  -4   5   1  357.56   17.40
  -4   5   1  358.96   18.00
  -4   5   1  376.56   18.30
  -4   5   1  352.86   19.70
  -3   5   1  637.94   30.40
  -3   5   1  692.43   31.10
  -3   5   1  661.33   30.70
  -2   5   1   90.69    6.90
  -2   5   1  100.89    7.40
  -2   5   1   96.69    6.90
  -1   5   1   99.29    7.10
  -1   5   1   91.59    6.20
  -1   5   1  104.09    7.50
   0  -5  -1   98.39    8.10
   0   5   1  114.89    6.20
   0   5   1  107.89    7.80
   0   5   1  101.59    7.60
  -1  -5  -1 5328.57  247.48
  -1  -5  -1 5695.63  246.78
   1   5   1 5719.83  247.08
   1   5   1 5380.96  247.28
   1   5   1 5830.32  247.48
  -2  -5  -1 2120.99   92.79
  -2  -5  -1 1958.50   93.09
   2   5   1 2130.29   92.89
   2   5   1 2030.60   92.99
   2   5   1 2168.98   93.29
  -3  -5  -1   38.80    4.80
  -3  -5  -1   39.50    4.50
  -3  -5  -1   34.00    4.30
   3   5   1   30.40    3.90
   3   5   1   40.40    5.80
  -4  -5  -1  330.57   17.50
  -4  -5  -1  318.87   17.90
  -4  -5  -1  337.77   18.50
   4   5   1  343.87   17.10
   4   5   1  343.37   17.40
   4   5   1  319.47   17.20
  -5  -5  -1  269.27   17.20
  -5  -5  -1  205.88   15.50
  -5  -5  -1  204.28   13.80
   5   5   1  216.28   14.10
   5   5   1  219.68   13.40
   5   5   1  205.68   13.50
  -6  -5  -1  491.35   25.00
  -6  -5  -1  508.25   27.10
  -6  -5  -1  500.35   27.20
   6   5   1  499.45   24.70
   6   5   1  489.15   24.60
   6   5   1  458.75   27.20
  -7  -5  -1  571.04   29.50
  -7  -5  -1  514.25   29.60
  -7  -5  -1  514.35   26.40
   7   5   1  463.85   25.70
   7   5   1  510.25   26.40
   7   5   1  491.65   27.70
  -8  -5  -1  156.38   15.00
  -8  -5  -1  203.68   19.60
  -8  -5  -1  172.58   20.90
   8   5   1  153.28   13.50
  -8   6   1    7.00    7.40
  -8   6   1   19.90    7.50
  -8   6   1   11.00    8.10
  -7   6   1  125.39    8.40
  -7   6   1  122.09   12.50
  -7   6   1  112.99   13.40
  -6   6   1    6.50    4.80
  -6   6   1   11.60    3.10
  -6   6   1   -0.70    5.70
  -6   6   1    6.90    4.60
  -5   6   1   16.70    4.20
  -5   6   1   22.00    3.50
  -5   6   1   16.50    5.20
  -5   6   1   12.70    4.60
  -4   6   1   -1.30    3.60
  -4   6   1    2.70    4.00
  -4   6   1   -1.90    3.40
  -4   6   1    3.90    3.20
  -3   6   1   70.89    7.70
  -3   6   1   83.69    7.80
  -3   6   1   79.49    7.90
  -3   6   1   82.59    7.60
  -2   6   1 1498.55   66.79
  -2   6   1 1373.76   69.79
  -2   6   1 1584.64   66.99
  -1   6   1  779.62   35.60
  -1   6   1  724.63   34.70
  -1   6   1  811.52   36.00
   0  -6  -1  165.28   11.40
   0   6   1  182.48   10.40
   0   6   1  174.68   10.90
   0   6   1  177.88   10.80
  -1  -6  -1  455.95   23.50
   1   6   1  496.95   22.90
   1   6   1  466.35   23.30
   1   6   1  493.55   23.50
  -2  -6  -1  487.75   22.00
  -2  -6  -1  441.46   23.20
   2   6   1  452.55   22.90
   2   6   1  472.75   22.40
  -3  -6  -1  877.51   39.50
  -3  -6  -1  815.72   39.80
   3   6   1  859.81   39.30
   3   6   1  831.72   39.60
   3   6   1  867.41   39.70
  -4  -6  -1 1664.03   76.59
  -4  -6  -1 1614.14   75.99
  -4  -6  -1 1696.33   76.09
   4   6   1 1687.63   75.79
   4   6   1 1669.03   75.69
   4   6   1 1716.03   75.79
  -5  -6  -1   14.50    5.50
  -5  -6  -1   -4.90    4.90
  -5  -6  -1    4.20    4.70
   5   6   1    4.30    3.60
   5   6   1    2.70    3.90
   5   6   1   -1.60    4.60
  -6  -6  -1   73.29    7.60
  -6  -6  -1   72.49    8.60
  -6  -6  -1   93.29   14.90
   6   6   1   58.39    7.00
   6   6   1   78.39   11.50
   6   6   1   59.39    6.60
  -7  -6  -1  547.35   31.40
  -7  -6  -1  547.25   31.00
  -7  -6  -1  527.05   28.00
   7   6   1  536.25   27.50
   7   6   1  516.85   28.60
   7   6   1  487.15   28.60
  -7   7   1   78.29    8.70
  -7   7   1   54.49    9.30
  -7   7   1   57.79    8.10
  -7   7   1   71.69    8.60
  -6   7   1  154.18   14.40
  -6   7   1  176.68   17.60
  -6   7   1  188.48   11.50
  -6   7   1  171.78   13.60
  -5   7   1   34.20    4.50
  -5   7   1   38.30    5.60
  -5   7   1   31.70    6.10
  -5   7   1   27.60    5.40
  -4   7   1  307.87   18.00
  -4   7   1  321.17   19.50
  -4   7   1  332.87   18.30
  -4   7   1  312.87   17.20
  -4   7   1  333.57   17.80
  -3   7   1  225.18   13.20
  -3   7   1  210.18   12.90
  -3   7   1  230.08   13.90
  -3   7   1  203.58   12.90
  -2   7   1  134.89    8.80
  -2   7   1  148.19   10.40
  -2   7   1  143.49   10.70
  -1   7   1    3.70    3.30
  -1   7   1    3.20    3.70
   0  -7  -1  576.84   28.90
   0   7   1  562.04   28.30
   0   7   1  602.44   28.10
   0   7   1  605.54   28.50
  -1  -7  -1   98.29   10.00
   1   7   1   88.39    8.00
   1   7   1   95.69    9.00
   1   7   1   88.99    9.30
  -2  -7  -1  465.45   24.60
   2   7   1  487.05   24.40
   2   7   1  480.85   24.30
   2   7   1  491.45   23.50
  -3  -7  -1   33.60    5.50
  -3  -7  -1   57.69    8.00
   3   7   1   41.20    5.90
   3   7   1   40.20    5.40
   3   7   1   35.80    4.50
  -4  -7  -1  387.86   20.40
  -4  -7  -1  355.66   20.50
   4   7   1  366.46   19.50
   4   7   1  368.76   20.70
   4   7   1  362.46   19.40
  -5  -7  -1  477.15   26.60
  -5  -7  -1  476.85   25.70
  -5  -7  -1  498.65   26.00
   5   7   1  485.25   25.80
   5   7   1  462.95   24.90
   5   7   1  508.85   25.10
  -6  -7  -1  135.49   17.10
  -6  -7  -1  148.09   14.00
  -6  -7  -1  170.78   19.30
   6   7   1  140.49   13.80
   6   7   1  135.49   15.60
   6   7   1  102.69   14.50
  -7  -7  -1    2.40    8.30
  -7  -7  -1   -4.60    6.10
  -7  -7  -1   -5.60    9.00
   7   7   1   -9.70    6.00
   7   7   1   -2.50    6.50
  -6   8   1  176.68   19.00
  -6   8   1  177.38   12.80
  -6   8   1  184.98   17.50
  -6   8   1  167.98   20.60
  -6   8   1  185.28   18.00
  -5   8   1    5.70    5.10
  -5   8   1    3.80    5.70
  -5   8   1    3.80    4.60
  -5   8   1    9.40    4.90
  -5   8   1    4.20    5.80
  -4   8   1   -0.80    4.80
  -4   8   1    8.40    4.50
  -4   8   1    0.70    4.60
  -4   8   1    8.50    4.20
  -4   8   1   -1.00    4.80
  -3   8   1   85.39    9.40
  -3   8   1   70.89    6.60
  -3   8   1   72.79    8.30
  -3   8   1   75.89   10.30
  -2   8   1   25.50    4.80
  -2   8   1   28.00    4.90
  -1   8   1  837.42   39.50
  -1   8   1  826.22   39.50
   0   8   1  421.26   22.20
   0   8   1  445.06   22.70
   0   8   1  436.56   23.00
  -1  -8  -1  473.95   25.40
   1   8   1  493.75   25.00
   1   8   1  456.25   23.90
   1   8   1  506.95   25.00
  -2  -8  -1  952.30   46.80
   2   8   1  994.10   45.60
   2   8   1  997.00   46.50
   2   8   1  990.90   46.50
  -3  -8  -1  138.19   13.10
   3   8   1  136.29   11.90
   3   8   1  133.59   10.50
   3   8   1  124.39   13.80
  -4  -8  -1   -0.20    5.60
  -4  -8  -1   -4.20    4.70
   4   8   1    4.30    6.10
   4   8   1    0.50    4.10
   4   8   1   -9.30    5.10
  -5  -8  -1   19.20    7.00
  -5  -8  -1   19.50    7.10
   5   8   1   17.60    7.00
   5   8   1    6.60    6.80
   5   8   1   21.60    5.30
  -6  -8  -1   -3.70    8.00
  -6  -8  -1    5.00    6.70
   6   8   1   -5.80    5.40
   6   8   1   -8.50    7.30
  -5   9   1    6.30    5.80
  -5   9   1   -5.40    9.30
  -5   9   1    1.10    5.70
  -5   9   1    5.40    6.20
  -5   9   1    2.00    5.60
  -4   9   1   10.70    5.00
  -4   9   1   23.60    6.40
  -4   9   1   13.60    7.80
  -4   9   1   13.40    5.30
  -4   9   1   14.80    5.70
  -3   9   1    6.70    5.10
  -3   9   1   -0.70    3.60
  -3   9   1   -4.90    5.60
  -3   9   1    1.90    4.70
  -2   9   1  371.26   21.30
  -2   9   1  361.96   21.40
  -1   9   1  789.32   38.40
  -1   9   1  841.42   38.80
  -1   9   1  765.72   38.80
   0   9   1    9.20    4.30
   0   9   1   16.10    7.60
   0   9   1   22.40    5.20
   1   9   1    9.50    6.10
   1   9   1   -9.10    5.30
   1   9   1   -4.50    3.80
  -2  -9  -1   -0.40    5.90
   2   9   1   -3.60    3.80
   2   9   1    4.60    5.80
   2   9   1   -7.90    5.30
  -3  -9  -1   12.90    6.50
   3   9   1    8.20    6.20
   3   9   1   14.70    4.10
   3   9   1   15.30    6.80
  -4  -9  -1   -8.40    6.80
   4   9   1    7.60    4.60
   4   9   1   -1.10    7.40
  -4  10   1   -1.50    6.10
  -4  10   1    1.80    6.30
  -4  10   1    2.30    6.70
  -3  10   1   47.90    7.80
  -3  10   1   36.10    6.60
  -2  10   1    5.90    6.50
  -2  10   1    7.70    9.40
  -1  10   1  205.58   17.20
  -1  10   1  175.08   19.30
  -1  10   1  220.78   18.20
   0  10   1  149.99   16.90
   0  10   1  176.78   15.90
   0  10   1  118.69   13.20
   1  10   1   22.70    7.10
   1  10   1   12.60    7.50
   1  10   1    3.00    5.10
   2  10   1   -1.00    8.90
   2  10   1   -6.30    6.60
   2  10   1   -2.70    4.50
  -3 -10  -1    5.10    7.80
   3  10   1    0.90    7.70
   3  10   1    1.20    5.00
   1  11  -2  156.48   17.00
   0  11  -2   32.70    8.00
  -1  11  -2   54.09    8.80
  -1  11  -2   73.59    8.40
  -2  11  -2   76.29    8.40
  -2  11  -2   81.59    9.50
   4  10  -2  257.97   20.90
   4  10  -2  216.78   18.90
   4  10  -2  241.08   17.90
   3  10  -2   45.70    8.00
   3  10  -2   34.10    7.10
   3  10  -2   40.70    7.90
   2  10  -2   12.80    6.40
   2  10  -2    3.90    6.20
   2  10  -2   -6.10    5.10
   1  10  -2   26.50    6.10
   1  10  -2   21.20    6.60
   1  10  -2   20.80    6.10
   0  10  -2   -2.30    5.90
   0  10  -2    0.80    6.10
   0  10  -2   -3.80    5.40
  -1  10  -2   43.40    7.50
  -1  10  -2   42.90    7.00
  -1  10  -2   40.60    6.90
  -2  10  -2   -3.30    4.90
  -2  10  -2  -12.30    5.50
  -2  10  -2   -8.40    7.00
  -3  10  -2   -0.90    6.00
  -3  10  -2    2.70    8.30
  -3  10  -2   -2.70    5.40
  -4  10  -2  241.28   17.80
  -4  10  -2  230.98   17.60
   5   9  -2   19.00    7.30
   5   9  -2    8.80    6.60
  -5  -9   2    8.10    4.80
  -5  -9   2    9.70    4.30
   4   9  -2  121.09   15.10
   4   9  -2  122.39   13.10
   4   9  -2  145.89   14.00
   3   9  -2   65.99    7.90
   3   9  -2   49.80    6.90
   3   9  -2   66.69    7.00
   2   9  -2  173.88   12.70
   2   9  -2  154.18   13.80
   1   9  -2    4.20    5.20
   1   9  -2   -6.50    4.50
   1   9  -2    7.50    4.90
   0   9  -2   14.70    5.20
   0   9  -2   14.50    5.50
   0   9  -2    3.00    5.60
  -1   9  -2   13.90    5.60
  -1   9  -2    2.20    4.90
  -2   9  -2  213.58   15.10
  -2   9  -2  223.98   15.10
  -2   9  -2  225.28   15.20
  -3   9  -2   89.29   11.90
  -3   9  -2   95.49   11.50
  -3   9  -2   72.99    9.40
  -4   9  -2  109.19   10.00
  -4   9  -2   69.49    8.80
  -4   9  -2  101.29   12.70
  -4   9  -2  109.49   11.80
  -5   9  -2    6.40    8.90
  -5   9  -2    7.80    6.30
  -5   9  -2   14.10    5.80
  -5   9  -2    5.80    5.30
  -6   9  -2   30.30    7.10
  -6   9  -2   26.10    6.50
  -6   9  -2   42.10    8.40
   6   8  -2  523.35   27.80
   6   8  -2  517.75   29.20
   6   8  -2  472.35   28.10
  -6  -8   2  539.95   32.30
  -6  -8   2  519.45   27.20
  -6  -8   2  541.85   27.70
   5   8  -2  144.59   15.20
   5   8  -2  145.09   19.00
  -5  -8   2  159.58   12.60
  -5  -8   2  163.18   13.10
   4   8  -2   -1.60    4.40
   4   8  -2    1.60    4.50
   4   8  -2    0.20    4.90
  -4  -8   2    2.30    5.10
  -4  -8   2    4.40    3.40
  -4  -8   2   -0.40    3.40
   3   8  -2    4.20    5.10
   3   8  -2   -2.90    4.20
   3   8  -2    1.50    4.90
   2   8  -2   58.19    9.80
   2   8  -2   72.49    9.10
   2   8  -2   55.49    6.50
   1   8  -2  349.77   19.40
   1   8  -2  362.86   19.80
   1   8  -2  351.96   20.30
   0   8  -2 1197.28   56.29
   0   8  -2 1231.68   57.09
   0   8  -2 1234.28   56.39
  -1   8  -2 2940.21  130.69
  -1   8  -2 2904.51  130.89
  -2   8  -2   13.50    4.30
  -2   8  -2   18.70    4.70
  -2   8  -2   15.70    4.30
   2  -8   2    5.50    3.90
  -3   8  -2  470.55   24.80
  -3   8  -2  488.75   25.00
  -3   8  -2  511.15   24.80
  -3   8  -2  495.45   23.50
   3  -8   2  476.15   24.10
  -4   8  -2   67.99    7.60
  -4   8  -2   65.99    7.00
  -4   8  -2   80.29    9.50
  -4   8  -2   98.19    9.50
   4  -8   2   74.69    8.30
  -5   8  -2    0.50    5.70
  -5   8  -2   -2.30    9.00
  -5   8  -2   -0.80    4.30
  -6   8  -2   46.70    9.10
  -6   8  -2   47.10    6.20
  -6   8  -2   45.50    7.20
  -7   8  -2    7.70    5.60
  -7   8  -2   16.40    9.50
  -7   8  -2    5.30    6.70
   7   7  -2    3.70    6.80
   7   7  -2   -2.40    5.50
   7   7  -2    1.60    7.10
  -7  -7   2    2.40    5.30
  -7  -7   2    0.80    8.00
   6   7  -2   88.59   11.50
   6   7  -2  109.29   12.00
   6   7  -2  118.39   13.80
  -6  -7   2  111.79   11.30
  -6  -7   2  134.69   18.80
   5   7  -2   83.09    9.60
   5   7  -2   73.89    6.80
   5   7  -2   64.79    7.10
  -5  -7   2   79.29    9.30
   4   7  -2   52.49    5.50
   4   7  -2   58.39    6.20
   4   7  -2   49.20    6.60
  -4  -7   2   65.59    8.60
  -4  -7   2   44.00    5.20
   3   7  -2 2398.36  106.39
   3   7  -2 2400.46  106.39
   3   7  -2 2536.55  107.09
  -3  -7   2 2234.78  105.19
  -3  -7   2 2281.77  106.29
   2   7  -2  677.93   32.40
   2   7  -2  618.04   33.20
   2   7  -2  708.73   32.10
   1   7  -2  217.68   13.70
   1   7  -2  210.18   13.30
   1   7  -2  220.48   14.40
   0   7  -2 1150.88   52.69
   0   7  -2 1148.89   52.19
   0   7  -2 1128.59   52.09
   0  -7   2 1120.69   51.79
  -1   7  -2 1618.34   72.99
  -1   7  -2 1569.34   72.69
   1  -7   2 1649.23   72.59
  -2   7  -2  348.37   16.70
  -2   7  -2  334.37   18.30
  -2   7  -2  368.66   18.30
  -2   7  -2  366.96   18.50
   2  -7   2  340.27   18.80
  -3   7  -2  588.64   29.70
  -3   7  -2  631.84   30.20
  -3   7  -2  640.04   29.30
  -3   7  -2  608.84   29.40
  -4   7  -2    7.50    3.70
  -4   7  -2    7.10    4.30
   4  -7   2    2.60    3.70
  -5   7  -2 1289.67   58.79
  -5   7  -2 1346.27   59.69
   5  -7   2 1244.88   58.49
  -6   7  -2   43.30    5.40
  -6   7  -2   45.60    7.20
  -7   7  -2    5.90    7.40
  -7   7  -2    0.20    4.60
  -7   7  -2   15.20    6.70
   8   6  -2   15.80    8.30
   8   6  -2    5.80    5.00
  -8  -6   2    7.50    8.70
  -8  -6   2   14.50    5.50
   7   6  -2   84.19   11.00
   7   6  -2   80.59    8.00
   7   6  -2   95.79   13.80
  -7  -6   2  103.19   10.40
  -7  -6   2  135.49   18.40
   6   6  -2  323.07   20.00
   6   6  -2  322.77   17.80
   6   6  -2  293.17   17.70
  -6  -6   2  310.57   17.40
  -6  -6   2  341.27   23.20
   5   6  -2  684.93   32.70
   5   6  -2  682.73   32.60
   5   6  -2  695.13   33.80
  -5  -6   2  668.53   32.40
  -5  -6   2  696.13   35.30
   4   6  -2  106.99    8.00
   4   6  -2   98.69    9.30
   4   6  -2   89.99   10.10
  -4  -6   2   94.59    8.60
  -4  -6   2   98.69   12.90
   3   6  -2  334.97   17.90
   3   6  -2  331.37   16.80
   3   6  -2  320.17   17.10
  -3  -6   2  316.17   16.90
   2   6  -2 1950.80   84.19
   2   6  -2 1834.62   84.59
   2   6  -2 1839.02   84.09
   1   6  -2 3712.43  168.78
   1   6  -2 3785.52  169.28
   1   6  -2 3932.11  168.88
  -1  -6   2 3777.52  168.68
   0   6  -2  157.18    9.80
   0   6  -2  143.79    9.70
   0  -6   2  160.58    9.30
  -1   6  -2 1342.37   61.29
  -1   6  -2 1328.37   61.09
   1  -6   2 1394.36   60.99
  -2   6  -2  243.48   13.60
  -2   6  -2  261.97   12.80
  -2   6  -2  259.97   14.00
  -2   6  -2  240.38   13.70
   2  -6   2  269.47   13.40
  -3   6  -2 1583.84   73.39
  -3   6  -2 1617.44   73.69
   3  -6   2 1704.43   73.39
  -4   6  -2  721.93   34.60
  -4   6  -2  757.72   35.20
   4  -6   2  762.82   34.40
  -5   6  -2   47.40    5.00
  -5   6  -2   46.80    5.40
   5  -6   2   47.90    4.40
  -6   6  -2   22.80    5.50
  -7   6  -2  198.48   20.00
  -7   6  -2  220.08   21.40
  -8   6  -2   -2.50    6.00
  -8   6  -2    7.70    8.10
   8   5  -2  338.47   20.40
   8   5  -2  307.77   17.70
   8   5  -2  335.17   23.50
  -8  -5   2  348.37   18.60
  -8  -5   2  337.27   25.50
   7   5  -2   65.89    6.00
   7   5  -2   81.39   12.80
   7   5  -2   54.99    5.90
  -7  -5   2   57.69    8.40
  -7  -5   2   67.39    8.70
   6   5  -2  103.19    9.80
   6   5  -2  112.89   12.40
   6   5  -2  105.19    9.30
  -6  -5   2  133.69   15.20
  -6  -5   2  114.29    9.10
   5   5  -2 1254.07   58.69
   5   5  -2 1355.56   58.89
  -5  -5   2 1283.67   58.59
  -5  -5   2 1292.57   60.69
   4   5  -2 1824.32   83.99
   4   5  -2 1983.40   85.19
  -4  -5   2 1833.82   83.89
  -4  -5   2 1867.01   85.29
   3   5  -2  453.35   22.20
   3   5  -2  482.75   23.20
   3   5  -2  484.55   22.10
  -3  -5   2  459.75   23.80
  -3  -5   2  448.86   22.20
   2   5  -2 1717.43   79.49
   2   5  -2 1909.61   79.59
   2   5  -2 1799.32   80.09
  -2  -5   2 1896.61   79.49
  -2  -5   2 1634.24   78.89
  -2  -5   2 1714.93   79.49
   1   5  -2   87.89    6.90
   1   5  -2  113.89    8.70
   1   5  -2   90.89    7.20
  -1  -5   2   95.79    6.70
   0   5  -2  628.24   30.00
   0   5  -2  658.23   30.10
   0  -5   2  664.03   29.90
  -1   5  -2  965.70   45.50
  -1   5  -2 1005.00   45.70
   1  -5   2 1041.90   45.40
  -2   5  -2 1746.13   82.19
  -2   5  -2 1763.42   81.99
  -2   5  -2 1934.91   82.09
   2  -5   2 1909.41   81.99
  -3   5  -2  425.46   20.60
  -3   5  -2  417.36   21.00
   3  -5   2  453.95   20.50
  -4   5  -2  127.99    9.70
  -4   5  -2  136.39    8.50
   4  -5   2  138.69    8.20
  -5   5  -2   26.60    3.70
  -5   5  -2   29.10    4.40
   5  -5   2   22.30    3.90
   5  -5   2   28.80    3.40
  -6   5  -2   62.39    6.60
  -6   5  -2   85.69    7.40
   6  -5   2   88.69    9.00
   6  -5   2   77.19    6.70
  -7   5  -2  346.27   20.50
   7  -5   2  380.26   19.20
   7  -5   2  325.97   16.60
  -8   5  -2   -6.50    5.80
  -8   5  -2    3.10    7.80
   8  -5   2   -7.50    5.30
   9   4  -2   14.00    6.50
   9   4  -2   14.70   10.00
   9   4  -2   19.10    4.10
  -9  -4   2   28.30    5.30
  -9  -4   2    8.30    9.30
   8   4  -2  399.46   25.10
   8   4  -2  350.96   19.40
   8   4  -2  395.16   21.50
  -8  -4   2  426.36   20.30
   7   4  -2  470.35   24.50
   7   4  -2  529.35   25.70
   7   4  -2  544.05   28.00
  -7  -4   2  522.25   24.90
  -7  -4   2  522.95   29.80
   6   4  -2    9.90    3.20
   6   4  -2   10.70    3.50
   6   4  -2    7.50    4.20
  -6  -4   2   19.30    6.20
  -6  -4   2   11.60    3.50
   5   4  -2   34.00    3.70
   5   4  -2   32.70    4.60
   5   4  -2   30.70    5.90
  -5  -4   2   23.10    5.10
  -5  -4   2   33.60    3.60
   4   4  -2   47.40    7.20
   4   4  -2   53.69    5.70
  -4  -4   2   53.29    5.30
  -4  -4   2   54.69    8.80
   3   4  -2    1.80    2.30
   3   4  -2    9.60    2.30
   3   4  -2    3.70    2.80
  -3  -4   2    1.20    2.00
  -2  -4   2    7.30    2.30
   1   4  -2 1038.10   49.30
   1   4  -2 1121.09   49.30
   1   4  -2 1114.39   49.90
  -1  -4   2 1115.69   49.30
   0   4  -2 1736.73   76.79
   0   4  -2 1683.63   76.69
   0  -4   2 1743.33   76.59
  -1   4  -2 5269.97  242.78
   1  -4   2 5725.23  242.78
  -2   4  -2  844.02   39.30
  -2   4  -2  844.52   39.40
   2  -4   2  918.41   39.30
  -3   4  -2 5603.24  253.47
  -3   4  -2 5647.44  253.77
   3  -4   2 5971.90  253.47
  -4   4  -2  725.23   33.90
  -4   4  -2  724.13   34.60
   4  -4   2  772.22   33.90
   4  -4   2  767.42   34.40
  -5   4  -2  206.68   12.90
  -5   4  -2  225.68   11.40
   5  -4   2  222.18   11.10
   5  -4   2  218.88   12.40
  -6   4  -2   12.20    5.40
  -6   4  -2   15.50    4.50
   6  -4   2   19.10    4.00
   6  -4   2   17.30    2.70
  -7   4  -2   -5.40    4.50
  -7   4  -2   -1.60    5.80
   7  -4   2  -10.40    3.80
   7  -4   2   -4.10    2.10
  -8   4  -2   29.50    8.70
  -8   4  -2   35.60    6.60
   8  -4   2   33.30    5.60
  -9   4  -2  139.29   23.50
  -9   4  -2  162.68   16.00
   9  -4   2  140.39   15.90
   9   3  -2  289.27   25.80
   9   3  -2  300.87   17.60
   9   3  -2  248.48   13.90
  -9  -3   2  262.27   15.90
  -9  -3   2  290.47   25.90
   8   3  -2   86.69    7.00
   8   3  -2   84.29   14.50
   8   3  -2  103.69   10.30
  -8  -3   2  106.09    8.60
  -8  -3   2   68.39    9.60
   7   3  -2   12.00    4.10
   7   3  -2   15.00    3.20
   7   3  -2   13.30    5.10
  -7  -3   2   10.60    6.30
  -7  -3   2   14.80    3.50
   6   3  -2  694.43   32.40
   6   3  -2  684.53   30.60
   6   3  -2  592.24   29.70
  -6  -3   2  631.54   29.90
  -6  -3   2  647.74   33.10
   5   3  -2   92.79    6.90
   5   3  -2   75.19    6.10
   5   3  -2   86.09    9.00
  -5  -3   2   87.19    6.20
  -5  -3   2   79.39   10.70
   4   3  -2 1213.48   56.19
   4   3  -2 1293.67   56.39
   4   3  -2 1331.07   57.59
  -4  -3   2 1201.38   57.59
  -4  -3   2 1242.38   56.09
   3   3  -2 4990.60  221.68
   3   3  -2 5180.38  222.68
   3   3  -2 4987.80  221.78
  -3  -3   2 4899.81  221.68
  -3  -3   2 5268.37  221.88
  -3  -3   2 4812.32  222.68
   2   3  -2 4096.29  181.88
   2   3  -2 4272.97  181.78
   2   3  -2 4189.68  182.48
  -2  -3   2 3892.81  181.78
  -2  -3   2 3955.40  182.48
  -2  -3   2 4291.57  181.88
   0   3  -2 4639.44  204.78
  -2   3  -2  195.58   10.20
  -2   3  -2  192.98   10.60
   2  -3   2  229.28   10.20
  -3   3  -2   10.90    2.00
  -3   3  -2    3.10    2.30
   3  -3   2    8.00    1.80
   3  -3   2    5.60    2.10
  -4   3  -2  100.59    7.80
  -4   3  -2  109.59    6.60
   4  -3   2  107.09    7.40
   4  -3   2  120.99    6.40
  -5   3  -2    8.10    3.10
  -5   3  -2    7.80    4.10
   5  -3   2   13.00    2.10
   5  -3   2   10.60    2.90
  -6   3  -2  232.48   17.30
  -6   3  -2  241.68   14.20
   6  -3   2  257.17   13.80
   6  -3   2  258.57   12.20
  -7   3  -2    8.70    6.00
  -7   3  -2   10.90    4.60
   7  -3   2    9.50    2.30
   7  -3   2    6.80    3.70
  -8   3  -2    0.40    6.90
  -8   3  -2   15.10    7.10
   8  -3   2   11.40    4.90
  -9   3  -2   31.50    9.20
  -9   3  -2   33.60    6.60
   9  -3   2   22.40    6.80
   9   2  -2  245.28   16.40
   9   2  -2  251.47   23.80
  -9  -2   2  253.17   14.40
  -9  -2   2  251.07   25.10
   8   2  -2    5.50    4.30
   8   2  -2    3.80    5.60
  -8  -2   2    3.20    6.70
  -8  -2   2    7.60    3.60
   7   2  -2 3863.11  162.98
   7   2  -2 3222.68  159.88
   7   2  -2 3811.32  160.98
  -7  -2   2 3466.55  160.38
  -7  -2   2 3751.92  163.28
   6   2  -2  126.09   11.70
   6   2  -2  132.79    7.50
   6   2  -2  117.69    9.00
  -6  -2   2  117.89   13.10
  -6  -2   2  143.39    7.90
   5   2  -2 1313.57   61.19
   5   2  -2 1431.66   61.69
   5   2  -2 1474.45   63.19
  -5  -2   2 1350.66   63.19
  -5  -2   2 1305.27   61.19
   4   2  -2 5166.08  222.18
   4   2  -2 4911.91  221.88
   4   2  -2 5268.67  223.18
  -4  -2   2 4793.02  221.78
  -4  -2   2 5004.10  223.28
   3   2  -2 3557.24  151.88
   3   2  -2 3520.45  150.98
   3   2  -2 3341.57  150.88
  -3  -2   2 3312.87  151.78
  -3  -2   2 3606.04  150.88
  -3  -2   2 3156.68  150.78
   1   2  -2  780.82   36.20
   1   2  -2  826.82   36.80
   1   2  -2  835.22   36.10
  -1  -2   2  795.22   36.40
  -1  -2   2  769.32   36.80
  -1  -2   2  850.11   36.20
  -1   2  -2 2540.35  116.39
  -1   2  -2 2587.14  116.49
  -1   2  -2 2562.64  116.39
   1  -2   2 2743.33  116.39
   1  -2   2 2732.13  116.39
  -2   2  -2   40.20    3.70
  -2   2  -2   42.70    4.10
   2  -2   2   46.80    3.60
   2  -2   2   44.70    4.00
  -3   2  -2 4749.62  216.48
   3  -2   2 4976.10  216.18
   3  -2   2 4972.80  216.48
  -4   2  -2 1751.82   82.09
   4  -2   2 1917.31   81.59
   4  -2   2 1848.62   81.99
  -5   2  -2  358.66   17.90
  -5   2  -2  345.87   19.70
   5  -2   2  356.26   17.60
   5  -2   2  374.16   16.70
  -6   2  -2  340.07   20.40
  -6   2  -2  339.67   17.90
   6  -2   2  356.06   17.60
   6  -2   2  345.07   16.20
  -7   2  -2  362.86   22.30
  -7   2  -2  348.47   19.10
   7  -2   2  341.77   16.30
   7  -2   2  349.67   18.40
  -8   2  -2  512.75   26.60
   8  -2   2  508.15   25.70
  -9   2  -2    7.20    8.10
  -9   2  -2   26.50    6.90
   9  -2   2   10.70    6.20
   9   1  -2   68.19    7.20
  -9  -1   2   77.59   11.00
   8   1  -2  851.31   40.70
   8   1  -2  856.71   43.30
  -8  -1   2  901.71   44.90
   7   1  -2    4.90    4.50
   7   1  -2    6.60    3.50
  -7  -1   2   12.70    5.80
   6   1  -2 2667.63  115.99
   6   1  -2 2638.94  117.59
  -6  -1   2 2512.75  117.79
   5   1  -2   75.49    8.00
   5   1  -2   69.89    5.60
   5   1  -2   51.69    4.30
  -5  -1   2   71.89    9.20
   4   1  -2 3112.79  130.19
   4   1  -2 3068.79  129.09
   4   1  -2 2640.14  128.79
  -4  -1   2 2840.12  130.19
   3   1  -2 3432.66  150.68
   3   1  -2 3458.45  151.58
  -3  -1   2 3209.48  151.48
  -3  -1   2 3545.15  150.48
   2   1  -2 3355.16  147.19
  -2  -1   2 3285.67  147.19
   1   1  -2 2366.46  101.19
  -1  -1   2 2195.48  101.09
  -1   1  -2   46.80    4.20
  -1   1  -2   47.60    3.40
  -1   1  -2   50.79    3.40
   1  -1   2   52.49    3.40
   1  -1   2   42.00    4.00
   1  -1   2   54.99    3.50
  -2   1  -2  887.81   42.30
   2  -1   2  968.10   42.40
   2  -1   2  985.80   42.20
  -3   1  -2   15.40    2.30
   3  -1   2   14.70    2.20
   3  -1   2   16.30    1.90
  -4   1  -2 1188.08   55.19
  -4   1  -2 1224.48   56.29
   4  -1   2 1276.57   54.69
  -5   1  -2 1044.50   49.20
  -5   1  -2 1001.30   47.80
   5  -1   2 1082.19   47.80
   5  -1   2 1087.29   47.10
  -6   1  -2  396.96   22.10
  -6   1  -2  372.26   19.70
   6  -1   2  395.36   19.30
   6  -1   2  396.06   18.10
  -7   1  -2   43.30    5.70
  -7   1  -2   29.90    6.10
   7  -1   2   48.00    4.60
   7  -1   2   41.20    4.90
  -8   1  -2   46.60    8.30
  -8   1  -2   43.60    6.50
   8  -1   2   59.59    6.00
   8  -1   2   44.00    3.60
  -9   1  -2   -3.90    6.00
  -9   1  -2    0.40    8.10
   9   0  -2    0.20    4.90
  -9   0   2   -3.70    8.30
  -9   0   2   -3.40    5.10
   8   0  -2  592.84   29.20
  -8   0   2  601.54   29.60
  -8   0   2  605.44   33.80
   7   0  -2   93.39    8.10
   7   0  -2   98.29   12.00
  -7   0   2  102.39    9.40
  -7   0   2  111.69   14.20
   6   0  -2  116.09    7.80
   6   0  -2  117.19   10.70
  -6   0   2  118.39   11.70
  -6   0   2  112.09    8.30
   5   0  -2   78.59    8.00
   5   0  -2   72.39    5.80
  -5   0   2   71.39    5.90
  -5   0   2   70.09    8.90
   4   0  -2 1932.91   82.99
   4   0  -2 1932.71   81.79
  -4   0   2 1724.93   81.79
  -4   0   2 1779.42   82.99
   3   0  -2 2693.63  115.79
   3   0  -2 2762.62  116.79
  -3   0   2 2484.95  115.79
  -3   0   2 2542.05  116.69
   2   0  -2 1254.97   55.59
   2   0  -2 1229.68   54.89
  -2   0   2 1272.17   54.89
  -2   0   2 1295.07   54.79
  -2   0   2 1225.38   54.69
  -2   0   2 1164.08   55.59
   1   0  -2  652.93   28.90
   1   0  -2  683.93   29.10
   1   0  -2  629.64   28.40
  -1   0   2  599.54   29.00
  -1   0   2  641.74   28.50
   3   0   2 6206.48  273.87
  -4   0  -2 2341.07  105.49
  -4   0  -2 2190.48  104.69
   4   0   2 2536.25  104.79
  -5   0  -2  585.24   28.50
  -5   0  -2  611.54   29.80
   5   0   2  630.84   28.40
  -6   0  -2   33.50    4.20
  -6   0  -2   27.90    5.10
   6   0   2   27.00    3.90
  -7   0  -2   34.90    5.20
  -7   0  -2   34.80    6.50
   7   0   2   39.90    5.00
   7   0   2   37.50    5.00
  -8   0  -2   40.70    7.50
  -8   0  -2   37.00    6.70
   8   0   2   35.60    4.80
   8   0   2   43.00    5.40
  -9   0  -2   -0.70    7.70
  -9   0  -2   -2.90    6.00
   9   0   2    2.40    6.10
   9  -1  -2   42.50    5.90
  -9   1   2   40.90    6.30
  -9   1   2   36.30    9.10
   8  -1  -2  494.45   24.60
  -8   1   2  497.35   25.10
  -8   1   2  497.55   29.60
  -7   1   2  359.06   18.90
  -7   1   2  379.46   22.60
   6  -1  -2  424.46   19.60
  -6   1   2  388.36   19.70
  -6   1   2  404.56   22.60
   5  -1  -2  521.85   24.70
   5  -1  -2  497.65   22.80
  -5   1   2  486.55   25.00
  -5   1   2  461.25   22.90
   4  -1  -2  120.69    8.60
   4  -1  -2  117.79    6.40
  -4   1   2  104.99    6.50
  -4   1   2  106.09    8.90
   3  -1  -2 2308.87  100.39
   3  -1  -2 2380.76  101.39
  -3   1   2 2161.68  100.39
  -3   1   2 2231.88  101.39
   0  -1  -2 1949.41   89.39
   0  -1  -2 2150.78   89.69
   0   1   2 1877.71   89.69
   0   1   2 2107.39   89.49
  -1  -1  -2  260.97   12.50
  -1  -1  -2  286.87   12.40
  -1  -1  -2  264.27   13.10
   1   1   2  287.07   12.50
   1   1   2  246.78   13.10
  -2  -1  -2 1302.97   60.99
  -2  -1  -2 1333.17   60.89
  -2  -1  -2 1384.96   61.39
   2   1   2 1457.05   60.99
  -3  -1  -2   52.79    5.50
  -3  -1  -2   50.29    5.00
   3   1   2   49.60    4.70
  -4  -1  -2   19.10    2.80
  -4  -1  -2   17.70    3.10
   4   1   2   21.70    2.70
  -5  -1  -2  127.29   10.10
  -5  -1  -2  121.39    8.70
  -6  -1  -2   12.70    4.30
  -6  -1  -2   13.30    3.80
   6   1   2    7.00    3.00
  -7  -1  -2    7.20    5.20
  -7  -1  -2   10.30    4.10
   7   1   2    8.10    3.60
  -8  -1  -2  339.67   22.90
  -8  -1  -2  327.17   23.00
   8   1   2  337.87   19.00
  -9  -1  -2  442.56   27.80
  -9  -1  -2  438.26   24.00
   9   1   2  412.26   19.60
   9   1   2  351.06   19.30
   9  -2  -2   -0.50    4.80
  -9   2   2    2.00    5.20
  -9   2   2   -1.70    7.80
   8  -2  -2   17.40    4.40
  -8   2   2   24.30    5.00
  -8   2   2   17.60   11.60
   7  -2  -2   14.90    4.20
  -7   2   2   22.60    4.10
  -7   2   2   18.20    6.10
   6  -2  -2  334.37   16.20
  -6   2   2  324.87   19.70
  -6   2   2  315.57   16.30
   5  -2  -2 4218.08  180.68
  -5   2   2 4137.39  182.28
  -5   2   2 3900.21  180.68
   4  -2  -2   57.49    4.60
  -4   2   2   58.69    4.70
  -4   2   2   45.90    7.60
   3  -2  -2 2506.65  105.99
  -3   2   2 2312.87  105.99
  -3   2   2 2473.75  106.19
  -3   2   2 2288.27  106.89
  -1  -2  -2 1568.74   74.09
  -1  -2  -2 1731.83   73.59
  -1  -2  -2 1738.83   74.19
   1   2   2 1705.23   73.49
   1   2   2 1577.64   74.09
  -2  -2  -2    1.90    1.60
  -2  -2  -2    3.60    2.30
  -2  -2  -2    1.10    2.10
   2   2   2    3.00    1.80
   2   2   2    2.40    1.50
  -3  -2  -2  192.58   10.80
  -3  -2  -2  181.78   12.30
   3   2   2  218.58   10.60
   3   2   2  209.28   10.80
  -4  -2  -2   10.70    3.40
  -4  -2  -2   10.60    3.00
   4   2   2    9.30    2.60
  -5  -2  -2 4087.29  181.98
  -6  -2  -2 3942.51  183.38
   6   2   2 4275.17  182.48
  -7  -2  -2   27.10    5.80
   7   2   2   24.70    4.20
  -8  -2  -2   -2.10    6.30
   8   2   2    3.60    3.30
   8   2   2    4.30    5.20
  -9  -2  -2   -4.60    7.80
  -9  -2  -2   -5.10    5.80
   9   2   2    0.50    3.80
   9  -3  -2   30.90    5.90
  -9   3   2   28.20    9.50
  -9   3   2   37.50    6.60
   8  -3  -2   50.19    5.50
  -8   3   2   35.40    8.50
  -8   3   2   59.19    6.10
   7  -3  -2  147.59   10.20
  -7   3   2  151.68   10.80
  -7   3   2  152.68   16.00
   6  -3  -2  595.14   27.60
  -6   3   2  573.04   27.70
  -6   3   2  596.44   30.60
   5  -3  -2  264.67   13.50
  -5   3   2  257.27   13.70
  -5   3   2  279.27   16.40
   4  -3  -2   77.79    5.70
  -4   3   2   81.29    5.70
  -4   3   2   72.29    4.80
  -4   3   2   74.99    6.30
  -4   3   2   79.99    8.60
  -3   3   2  564.94   26.50
  -3   3   2  542.95   25.10
  -3   3   2  550.54   25.30
  -3   3   2  563.94   25.70
   1  -3  -2  740.63   35.00
  -1   3   2  750.52   34.90
  -1   3   2  818.52   35.00
   0  -3  -2  442.16   22.30
   0  -3  -2  497.15   22.10
   0   3   2  460.05   22.10
   0   3   2  513.75   22.40
  -1  -3  -2  127.19    8.30
  -1  -3  -2  150.68    8.30
   1   3   2  132.49    7.90
   1   3   2  147.29    8.30
   1   3   2  146.89    7.00
  -2  -3  -2 5563.14  231.38
  -2  -3  -2 5840.22  231.88
  -2  -3  -2 4618.94  231.58
   2   3   2 5001.50  231.28
   2   3   2 5180.18  231.48
  -3  -3  -2 3735.63  174.08
  -3  -3  -2 3984.90  174.48
  -3  -3  -2 3763.92  173.98
   3   3   2 4264.17  173.98
   3   3   2 3893.81  173.88
  -4  -3  -2 1115.49   54.09
  -4  -3  -2 1277.37   54.89
  -4  -3  -2 1113.79   53.89
   4   3   2 1210.38   54.09
   4   3   2 1235.08   53.79
  -5  -3  -2   57.99    6.50
  -5  -3  -2   67.59    7.50
  -5  -3  -2   67.89    8.70
   5   3   2   73.39    7.20
  -6  -3  -2  737.43   36.80
  -6  -3  -2  798.12   38.40
  -6  -3  -2  712.23   35.60
   6   3   2  767.52   35.50
  -7  -3  -2  393.96   22.70
  -7  -3  -2  319.97   18.50
  -7  -3  -2  326.37   20.90
   7   3   2  315.37   18.20
   7   3   2  323.67   17.30
  -8  -3  -2    6.70    7.00
  -8  -3  -2   12.20    5.00
  -8  -3  -2   16.10    8.00
   8   3   2    7.30    4.20
   8   3   2    3.60    5.50
  -9  -3  -2    5.60    6.20
  -9  -3  -2   -1.70    8.50
   9   3   2    0.30    4.40
   9  -4  -2   31.30    6.40
  -9   4   2   23.90    9.40
  -9   4   2   20.10    6.80
  -9   4   2   30.50   10.30
   8  -4  -2    6.40    4.90
  -8   4   2    1.80    4.90
  -8   4   2    0.20    7.00
  -8   4   2    1.70    4.60
   7  -4  -2    1.90    3.70
  -7   4   2    2.00    5.30
  -7   4   2   -1.10    5.80
  -7   4   2    2.40    4.10
   6  -4  -2  572.94   26.50
  -6   4   2  559.24   27.10
  -6   4   2  553.64   26.80
  -6   4   2  553.64   29.80
  -5   4   2   93.39    7.40
  -5   4   2   65.19    5.50
  -5   4   2   86.99    7.70
  -5   4   2   92.09   10.80
  -4   4   2  859.71   40.80
  -4   4   2  838.72   39.00
  -4   4   2  871.71   39.40
  -4   4   2  898.01   39.70
  -3   4   2    2.40    2.10
  -3   4   2    0.70    2.50
  -3   4   2   -3.90    1.90
  -3   4   2   -1.30    2.40
  -2   4   2 4728.33  215.18
  -2   4   2 5157.08  215.58
  -2   4   2 4854.01  215.58
  -2   4   2 4744.63  215.58
   1  -4  -2  472.05   23.30
  -1   4   2  509.15   23.00
  -1   4   2  463.65   22.80
  -1   4   2  519.95   23.30
   0  -4  -2 2574.44  121.59
   0  -4  -2 2794.22  121.29
   0   4   2 2647.34  121.29
   0   4   2 2927.31  121.69
  -1  -4  -2  531.75   26.90
  -1  -4  -2  603.94   26.60
   1   4   2  527.45   26.50
   1   4   2  589.44   26.90
   1   4   2  614.14   26.00
  -2  -4  -2 2137.19   99.29
  -2  -4  -2 2116.79   99.69
  -2  -4  -2 2278.87   99.69
   2   4   2 2281.17   99.19
   2   4   2 2362.86   99.89
  -3  -4  -2 2501.65  110.09
  -3  -4  -2 2338.27  109.69
  -3  -4  -2 2294.57  109.89
   3   4   2 2516.65  109.59
   3   4   2 2675.23  109.79
  -4  -4  -2 1757.82   76.29
  -4  -4  -2 1577.84   75.49
  -4  -4  -2 1598.24   75.59
   4   4   2 1755.92   75.49
   4   4   2 1700.23   75.49
  -5  -4  -2 3764.02  175.48
  -5  -4  -2 3685.93  175.08
  -5  -4  -2 4128.29  176.18
   5   4   2 4109.39  175.08
   5   4   2 4009.90  175.38
  -6  -4  -2  279.47   17.50
  -6  -4  -2  249.78   18.10
  -6  -4  -2  256.17   15.40
   6   4   2  239.98   14.50
  -7  -4  -2   14.10    7.20
  -7  -4  -2   10.30    6.00
  -7  -4  -2   16.00    5.50
   7   4   2   14.50    5.10
   7   4   2   13.20    4.60
  -8  -4  -2    8.70    8.70
  -8  -4  -2   -2.50    5.50
  -8  -4  -2   -3.10    6.80
   8   4   2   -0.70    4.70
   8   4   2   -9.30    6.10
  -8   5   2   38.80    6.70
  -8   5   2   31.10    8.80
  -8   5   2   34.80    5.90
  -7   5   2   17.30    4.70
  -7   5   2    9.80    7.10
  -7   5   2   20.50    5.30
  -6   5   2   17.00    4.20
  -6   5   2   13.80    2.80
  -6   5   2   18.70    5.90
  -6   5   2   10.40    4.20
  -5   5   2   46.00    4.50
  -5   5   2   36.10    3.50
  -5   5   2   33.10    5.60
  -4   5   2   79.49    7.10
  -4   5   2   70.19    7.50
  -4   5   2   66.69    9.20
  -4   5   2   71.69    6.20
  -3   5   2  588.34   27.10
  -3   5   2  573.84   27.00
  -3   5   2  617.54   27.60
  -3   5   2  551.54   27.60
  -3   5   2  582.84   28.10
  -2   5   2  166.38   10.20
  -2   5   2  173.58   10.00
  -2   5   2  192.38   10.60
   1  -5  -2  390.66   19.80
  -1   5   2  437.26   19.70
  -1   5   2  376.16   19.00
  -1   5   2  395.96   19.30
   0  -5  -2 1880.51   86.49
   0  -5  -2 2014.20   85.89
   0   5   2 1852.51   86.19
   0   5   2 1806.42   85.79
   0   5   2 2061.89   86.59
   0   5   2 1962.20   85.79
  -2  -5  -2  225.48   12.50
  -2  -5  -2  201.28   12.60
   2   5   2  220.88   11.20
   2   5   2  219.68   12.40
  -3  -5  -2  307.97   17.30
  -3  -5  -2  331.47   17.00
  -3  -5  -2  334.67   17.20
   3   5   2  335.77   17.00
   3   5   2  331.57   16.20
   3   5   2  323.07   16.80
  -4  -5  -2  130.79   10.90
  -4  -5  -2  110.99   10.30
  -4  -5  -2  109.59   10.10
   4   5   2  115.49    9.80
   4   5   2  122.29    9.20
   4   5   2  120.99    8.90
  -5  -5  -2  580.74   29.60
  -5  -5  -2  582.04   30.10
  -5  -5  -2  602.04   30.60
   5   5   2  606.84   29.10
   5   5   2  619.44   29.10
   5   5   2  608.04   29.10
  -6  -5  -2   99.39   14.80
  -6  -5  -2  116.49   11.70
   6   5   2  117.49   11.60
   6   5   2  102.49   11.00
  -7  -5  -2  198.98   20.00
  -7  -5  -2  226.08   15.70
  -7  -5  -2  240.28   19.90
   7   5   2  218.58   16.40
   7   5   2  222.28   15.40
  -8  -5  -2  240.78   27.40
  -8  -5  -2  306.07   24.30
  -8  -5  -2  288.17   24.70
   8   5   2  288.37   18.20
  -8   6   2   17.20    8.10
  -8   6   2   20.90    7.70
  -8   6   2   15.70    6.20
  -7   6   2   10.50    4.90
  -7   6   2    3.50    8.20
  -7   6   2    2.00    5.90
  -6   6   2   10.70    3.20
  -6   6   2   21.00    5.20
  -6   6   2    7.60    5.90
  -6   6   2   21.80    4.60
  -5   6   2  228.58   12.70
  -5   6   2  239.68   14.20
  -5   6   2  219.78   16.70
  -5   6   2  221.78   13.90
  -4   6   2   64.49    7.80
  -4   6   2   69.79    7.00
  -4   6   2   43.80    5.40
  -4   6   2   40.00    5.00
  -4   6   2   42.90    5.50
  -3   6   2  223.68   12.30
  -3   6   2  222.48   13.40
  -3   6   2  218.18   12.20
  -3   6   2  220.78   12.80
  -3   6   2  196.78   12.70
  -2   6   2 1070.79   49.00
  -2   6   2 1098.59   49.70
  -2   6   2 1062.29   49.00
   1  -6  -2 1173.48   52.79
  -1   6   2 1148.79   52.09
  -1   6   2 1094.29   51.69
  -1   6   2 1176.48   54.69
   0  -6  -2  129.69   10.40
   0   6   2  149.79   10.00
   0   6   2  127.49   11.00
   0   6   2  153.68    9.10
   0   6   2  154.28    8.40
  -1  -6  -2  479.75   22.20
  -1  -6  -2  443.16   23.60
   1   6   2  457.15   23.30
   1   6   2  489.55   22.30
   1   6   2  492.05   23.50
  -2  -6  -2   25.10    4.80
   2   6   2   26.70    4.20
   2   6   2   30.00    5.00
   2   6   2   28.80    4.60
  -3  -6  -2   35.80    5.00
  -3  -6  -2   40.00    5.60
   3   6   2   38.50    5.30
   3   6   2   49.80    6.20
  -4  -6  -2   88.79   11.20
  -4  -6  -2  111.29   11.30
  -4  -6  -2  110.49   10.80
   4   6   2  109.89    9.10
   4   6   2   99.59    9.50
   4   6   2  105.39   10.70
  -5  -6  -2  332.57   19.30
  -5  -6  -2  369.56   21.10
  -5  -6  -2  303.47   21.20
   5   6   2  349.47   18.30
   5   6   2  330.17   19.10
   5   6   2  312.17   18.20
  -6  -6  -2  167.08   14.00
  -6  -6  -2  172.68   16.60
  -6  -6  -2  148.59   16.70
   6   6   2  165.08   14.10
   6   6   2  144.69   13.60
  -7  -6  -2   49.40    8.40
  -7  -6  -2   46.70    9.80
  -7  -6  -2   55.19   12.90
   7   6   2   47.10    8.30
  -7   7   2  299.27   24.50
  -7   7   2  308.17   20.80
  -7   7   2  339.67   19.90
  -7   7   2  308.37   16.40
  -6   7   2   -2.80    6.00
  -6   7   2    5.30    4.60
  -6   7   2    5.40    5.60
  -6   7   2    9.00    6.20
  -6   7   2    4.50    3.90
  -5   7   2  155.08   10.80
  -5   7   2  154.18   14.60
  -5   7   2  132.09   12.30
  -5   7   2  146.59   11.80
  -5   7   2  133.79   13.50
  -4   7   2 1206.08   53.79
  -4   7   2 1144.19   54.89
  -4   7   2 1187.58   54.19
  -4   7   2 1125.69   54.19
  -4   7   2 1186.58   53.39
  -3   7   2  245.98   15.30
  -3   7   2  235.08   14.40
  -3   7   2  224.58   13.80
  -3   7   2  253.57   14.90
  -3   7   2  247.58   14.10
  -2   7   2    3.40    4.10
  -2   7   2   -4.30    3.50
  -2   7   2   -0.80    3.10
  -1   7   2   50.09    5.30
  -1   7   2   46.60    5.70
  -1   7   2   48.90    5.40
   0  -7  -2  275.67   17.00
   0   7   2  300.37   16.20
   0   7   2  265.47   16.20
   0   7   2  294.47   15.10
   0   7   2  293.77   14.00
  -1  -7  -2  164.38   13.00
  -1  -7  -2  184.68    9.60
   1   7   2  186.88   12.30
   1   7   2  172.58   10.60
   1   7   2  169.08   12.50
  -2  -7  -2  246.78   16.10
  -2  -7  -2  265.27   13.60
   2   7   2  250.57   13.60
   2   7   2  266.47   15.50
   2   7   2  259.67   15.90
  -3  -7  -2  114.69   11.90
   3   7   2  129.69   12.00
   3   7   2  119.99    8.90
  -4  -7  -2   18.60    5.90
  -4  -7  -2    6.40    5.30
   4   7   2    7.90    3.50
   4   7   2   16.30    5.70
   4   7   2    4.40    4.20
  -5  -7  -2  470.65   25.30
  -5  -7  -2  428.86   24.30
  -5  -7  -2  429.66   24.20
   5   7   2  443.06   23.90
   5   7   2  417.16   22.80
   5   7   2  452.65   27.10
  -6  -7  -2  211.28   17.30
  -6  -7  -2  221.68   19.20
  -6  -7  -2  194.18   19.90
   6   7   2  224.08   20.30
   6   7   2  219.48   17.30
  -6   8   2   -1.10    7.50
  -6   8   2    3.30    7.00
  -6   8   2   10.30    5.50
  -6   8   2    6.20    5.00
  -5   8   2   28.50    5.40
  -5   8   2   21.10    6.10
  -5   8   2   20.30    4.80
  -5   8   2   25.70    6.20
  -5   8   2   28.10    6.70
  -4   8   2    3.60    4.60
  -4   8   2   -0.10    4.80
  -4   8   2    8.10    5.00
  -4   8   2    3.10    5.00
  -4   8   2    1.70    5.60
  -3   8   2    2.80    4.20
  -3   8   2   -1.40    4.10
  -3   8   2    2.00    3.50
  -3   8   2    6.60    4.90
  -3   8   2    5.90    4.80
  -2   8   2   39.20    5.70
  -2   8   2   25.20    3.70
  -2   8   2   33.90    5.50
  -1   8   2   54.49    6.30
  -1   8   2   47.30    6.00
   0  -8  -2   12.40    5.30
   0   8   2    7.60    4.20
   0   8   2   -0.50    3.50
   0   8   2    2.40    5.00
  -1  -8  -2    0.60    5.80
   1   8   2   -1.60    3.30
   1   8   2    2.30    4.70
   1   8   2    2.30    4.60
  -2  -8  -2  179.48   15.20
   2   8   2  193.28   14.00
   2   8   2  182.58   11.50
   2   8   2  212.28   14.90
  -3  -8  -2  453.35   24.50
  -3  -8  -2  438.16   21.60
   3   8   2  410.86   26.40
   3   8   2  426.76   21.40
  -4  -8  -2    0.20    6.10
  -4  -8  -2   16.00    5.60
   4   8   2    9.20    3.60
   4   8   2    4.10    5.80
   4   8   2   -0.50    5.40
  -5  -8  -2   23.40    7.00
  -5  -8  -2   26.80    7.40
   5   8   2   19.10    4.80
   5   8   2   28.10    9.40
   5   8   2   31.20    7.60
  -5   9   2    5.60    9.10
  -5   9   2   -2.00    5.60
  -5   9   2    1.20    6.40
  -5   9   2    2.00    6.20
  -5   9   2   -0.10    6.50
  -4   9   2    4.70    5.80
  -4   9   2    4.00    5.70
  -4   9   2    7.50    7.80
  -4   9   2    1.30    5.50
  -4   9   2   -7.30    4.40
  -3   9   2    8.90    5.00
  -3   9   2   12.20    4.80
  -3   9   2   11.20    5.50
  -3   9   2    2.90    3.70
  -3   9   2    9.30    6.90
  -2   9   2  180.08   14.10
  -2   9   2  142.59   14.70
  -1   9   2  114.39   11.60
  -1   9   2  131.79   14.00
  -1   9   2  154.58   13.20
   0   9   2   36.20    5.10
   0   9   2   49.30    7.00
   0   9   2   65.69    7.60
  -1  -9  -2  616.24   31.80
   1   9   2  608.54   31.20
   1   9   2  610.44   30.90
   1   9   2  554.74   28.50
  -2  -9  -2  126.79   14.50
   2   9   2  109.89    9.50
   2   9   2  116.59   14.20
   2   9   2  136.89   15.40
  -3  -9  -2   53.19    8.50
   3   9   2   56.99    8.00
   3   9   2   56.79    8.00
  -4  -9  -2  179.18   13.20
  -4  -9  -2  186.18   16.80
   4   9   2  179.48   12.90
   4   9   2  164.28   18.30
  -3  10   2   23.40    6.20
  -3  10   2   33.40    7.20
  -3  10   2   32.70    6.10
  -2  10   2    4.70    6.80
  -1  10   2  746.23   37.70
  -1  10   2  813.72   38.70
   0  10   2   27.90    6.80
   1  10   2    7.50    7.50
   1  10   2   -2.20    4.20
  -2 -10  -2   89.79   10.90
   2  10   2   85.79    9.60
   2  10   2  102.29   10.20
   1  11  -3  120.99   17.40
   0  11  -3   -1.30    6.80
   0  11  -3   18.90    7.00
  -1  11  -3   19.40    7.10
  -1  11  -3   11.70    7.80
  -1  11  -3   26.00    6.30
  -2  11  -3   36.20    7.80
  -2  11  -3   27.60    6.50
   4  10  -3  377.06   23.00
   4  10  -3  421.86   25.60
   4  10  -3  367.06   25.00
   3  10  -3  607.04   32.00
   3  10  -3  559.24   32.00
   3  10  -3  598.54   30.90
   2  10  -3   64.09    7.70
   2  10  -3   40.50    7.30
   2  10  -3   70.99    8.60
   1  10  -3   -4.60    5.70
   1  10  -3   -2.50    5.40
   1  10  -3    1.90    5.70
   0  10  -3   52.69    7.50
   0  10  -3   46.70    7.00
   0  10  -3   35.00    6.80
  -1  10  -3   55.29    6.90
  -1  10  -3   30.80    6.90
  -1  10  -3   33.70    6.90
  -2  10  -3   31.50    7.80
  -2  10  -3   21.90    6.70
  -2  10  -3   33.50    6.30
  -3  10  -3    2.50    7.80
  -3  10  -3   -0.30    5.50
  -3  10  -3   -2.20    6.00
  -4  10  -3   86.59    9.50
  -4  10  -3  140.79   14.30
   5   9  -3  188.88   16.30
   5   9  -3  140.89   16.70
  -5  -9   3  153.68   11.50
  -5  -9   3  162.68   12.00
   4   9  -3   14.80    6.70
   4   9  -3    9.20    5.60
   4   9  -3   11.90    5.80
   3   9  -3  490.65   25.40
   3   9  -3  508.05   26.30
   3   9  -3  450.45   26.90
   2   9  -3 1075.89   48.40
   2   9  -3  975.50   53.99
   2   9  -3 1012.80   49.00
   1   9  -3   -4.80    5.10
   1   9  -3   13.90    5.30
   1   9  -3    5.30    5.40
   0   9  -3 2041.30   90.29
   0   9  -3 1932.41   89.29
   0   9  -3 1928.01   89.29
  -1   9  -3  158.58   13.20
  -1   9  -3  175.58   14.00
   1  -9   3  195.28   12.20
  -2   9  -3  200.48   14.90
  -2   9  -3  206.38   14.80
  -2   9  -3  201.18   14.70
   2  -9   3  214.78   13.40
  -3   9  -3  236.38   19.30
  -3   9  -3  263.07   17.20
  -3   9  -3  265.57   16.70
   3  -9   3  256.97   15.60
  -4   9  -3   24.50    4.80
  -4   9  -3   26.10    6.60
  -4   9  -3   30.30    5.90
  -4   9  -3   18.20    7.10
   4  -9   3   22.40    5.50
  -5   9  -3   18.70    6.10
  -5   9  -3   14.00    5.80
  -5   9  -3   10.10    6.00
  -5   9  -3    2.90    8.60
  -6   9  -3   27.10    7.40
   6   8  -3  691.53   34.40
   6   8  -3  628.14   34.70
   6   8  -3  690.03   36.50
  -6  -8   3  732.53   39.10
   5   8  -3  855.41   42.60
   5   8  -3  884.91   41.80
  -5  -8   3  793.42   40.40
  -5  -8   3  922.31   40.90
   4   8  -3   19.90    5.50
   4   8  -3   20.60    5.50
   4   8  -3   25.10    4.80
  -4  -8   3   20.30    3.70
  -4  -8   3   24.30    3.90
   3   8  -3   27.00    5.00
   3   8  -3   30.80    5.30
   3   8  -3   27.60    5.40
   2   8  -3  121.09   11.70
   2   8  -3  125.69   11.50
   2   8  -3  123.99   10.10
   1   8  -3 7094.29  315.67
   1   8  -3 7460.15  315.87
   1   8  -3 6955.10  317.67
  -1  -8   3 7003.80  315.47
   0   8  -3 1056.69   49.20
   0   8  -3 1089.99   49.30
   0   8  -3 1019.00   50.19
   0  -8   3 1065.39   48.80
  -1   8  -3   49.70    5.90
  -1   8  -3   66.59    6.40
   1  -8   3   66.09    6.00
  -2   8  -3  168.98   12.30
  -2   8  -3  150.88   11.90
  -2   8  -3  168.98   12.50
   2  -8   3  161.28   11.60
  -3   8  -3  418.66   21.50
  -3   8  -3  424.46   20.30
  -3   8  -3  403.06   21.80
  -3   8  -3  408.56   21.70
   3  -8   3  385.76   21.00
  -4   8  -3    7.30    4.30
  -4   8  -3   15.30    4.50
  -4   8  -3    9.10    5.00
  -4   8  -3   14.60    5.40
   4  -8   3    8.80    4.40
  -5   8  -3   88.79   10.70
  -5   8  -3  102.39   12.10
  -5   8  -3   75.89    8.20
   5  -8   3   81.19   10.40
  -6   8  -3   28.00    7.30
  -6   8  -3   10.00    6.00
  -6   8  -3   10.50    5.50
   6  -8   3    2.00    4.60
   7   7  -3   52.99    8.20
   7   7  -3   60.99    7.00
   7   7  -3   48.00    7.70
  -7  -7   3   81.79   10.40
  -7  -7   3   56.49   11.20
   6   7  -3    8.90    5.20
   6   7  -3   10.70    5.90
   6   7  -3    5.60    5.00
  -6  -7   3   10.30    7.20
  -6  -7   3   12.20    4.40
   5   7  -3  223.58   16.10
   5   7  -3  223.98   14.60
  -5  -7   3  221.28   14.00
   4   7  -3   19.40    4.90
   4   7  -3   26.60    4.80
   4   7  -3   16.50    4.70
  -4  -7   3   22.40    3.70
   3   7  -3 1581.64   72.69
   3   7  -3 1623.74   72.59
   2   7  -3    2.30    3.50
   2   7  -3    4.10    3.70
   2   7  -3   -1.70    3.60
  -2  -7   3   -8.10    3.30
   1   7  -3 3475.75  160.38
   1   7  -3 3656.23  161.18
  -1  -7   3 3685.03  160.38
   0   7  -3  372.26   19.40
   0   7  -3  373.76   19.40
   0   7  -3  373.56   20.20
   0  -7   3  377.56   19.00
  -1   7  -3   10.90    3.70
  -1   7  -3   13.80    4.00
   1  -7   3   12.80    3.40
  -2   7  -3  196.88   11.80
  -2   7  -3  177.58   11.60
  -2   7  -3  170.98   11.70
  -2   7  -3  168.58    9.60
   2  -7   3  185.78   11.10
  -3   7  -3 1389.26   65.29
  -3   7  -3 1416.86   64.99
  -3   7  -3 1487.85   64.89
   3  -7   3 1440.26   64.89
  -4   7  -3  377.46   18.70
  -4   7  -3  328.97   17.90
  -4   7  -3  306.27   18.80
   4  -7   3  327.87   17.40
  -5   7  -3   18.00    4.70
  -5   7  -3   12.10    5.20
  -5   7  -3   22.30    6.20
   5  -7   3   20.10    4.80
  -6   7  -3   44.70    5.40
  -6   7  -3   40.70    6.60
   6  -7   3   32.40    8.60
  -7   7  -3    4.60    7.30
  -7   7  -3    5.70    6.20
  -7   7  -3    2.40    4.50
   7  -7   3    1.50    4.20
   8   6  -3    5.80    4.60
   8   6  -3   -3.50    8.60
   8   6  -3   -1.70    6.30
  -8  -6   3    3.00    9.00
  -8  -6   3    0.60    4.70
   7   6  -3   -2.60    4.50
   7   6  -3    1.80    4.70
   7   6  -3   -1.10    5.90
  -7  -6   3   -1.10    7.30
  -7  -6   3   -6.40    4.30
   6   6  -3   65.59    6.40
   6   6  -3   74.09   11.40
   6   6  -3   73.79    6.60
  -6  -6   3  100.49   16.70
  -6  -6   3   81.99    8.30
   5   6  -3  974.20   45.00
   5   6  -3  904.91   45.80
  -5  -6   3  956.40   46.10
  -5  -6   3  906.71   43.00
   4   6  -3  535.45   24.50
   4   6  -3  510.15   25.10
  -4  -6   3  510.35   27.70
  -4  -6   3  497.85   24.70
   3   6  -3  165.78   10.10
   3   6  -3  160.08   10.90
   3   6  -3  164.08   12.30
  -3  -6   3  167.28    9.70
   2   6  -3 3962.60  167.48
   2   6  -3 3730.83  168.18
   2   6  -3 3624.64  167.48
  -2  -6   3 3768.52  167.38
   1   6  -3 4075.79  180.38
   1   6  -3 3801.02  180.28
   1   6  -3 4184.58  181.18
  -1  -6   3 4204.58  180.38
   0   6  -3  757.42   34.70
   0   6  -3  707.03   34.60
   0  -6   3  774.82   34.50
  -1   6  -3  806.32   38.40
  -1   6  -3  832.62   38.60
   1  -6   3  867.61   38.40
  -2   6  -3 1209.88   57.19
  -2   6  -3 1218.08   57.09
  -2   6  -3 1291.47   56.79
   2  -6   3 1332.07   57.09
  -3   6  -3   36.00    4.40
  -3   6  -3   38.60    4.60
  -3   6  -3   54.59    6.90
   3  -6   3   45.80    4.50
  -4   6  -3  431.96   22.00
  -4   6  -3  490.45   23.30
  -4   6  -3  421.36   22.60
   4  -6   3  456.35   21.80
  -5   6  -3 1051.29   48.10
  -5   6  -3 1058.09   49.10
   5  -6   3 1046.50   47.80
  -6   6  -3 3179.08  134.59
  -6   6  -3 2986.80  133.29
   6  -6   3 2829.92  133.09
  -7   6  -3   55.19    9.50
  -7   6  -3   44.60    7.00
   7  -6   3   42.40    4.80
  -8   6  -3   36.40    7.20
  -8   6  -3   40.10   10.30
   8  -6   3   26.30    4.10
   8  -6   3   14.50    8.00
   8   5  -3   36.80    4.80
   8   5  -3   37.60    6.10
   8   5  -3   40.60    8.50
  -8  -5   3   41.40    5.10
  -8  -5   3   35.70    8.80
   7   5  -3  380.26   23.40
   7   5  -3  402.16   20.50
   7   5  -3  351.16   19.40
  -7  -5   3  390.96   19.40
  -7  -5   3  391.66   25.40
   6   5  -3   47.00    6.30
   6   5  -3   55.09    5.30
   6   5  -3   42.30    5.00
  -6  -5   3   50.39    7.00
  -6  -5   3   52.89    7.60
   5   5  -3  772.72   35.80
   5   5  -3  723.73   35.60
   5   5  -3  804.92   37.30
  -5  -5   3  784.32   38.40
  -5  -5   3  748.23   35.20
   4   5  -3 3087.69  130.09
   4   5  -3 2881.61  128.89
   4   5  -3 2824.52  128.49
  -4  -5   3 2864.71  130.19
  -4  -5   3 2823.62  128.59
   3   5  -3 3053.69  132.19
   3   5  -3 2959.50  131.09
   3   5  -3 2848.11  131.29
  -3  -5   3 2832.62  132.29
  -3  -5   3 3072.39  131.19
   2   5  -3   -1.40    2.60
   2   5  -3    1.60    2.30
   2   5  -3    1.00    2.70
  -2  -5   3   -2.70    2.30
  -2  -5   3    1.40    2.00
   1   5  -3   33.80    3.80
   1   5  -3   59.89    8.00
   1   5  -3   44.80    5.20
  -1  -5   3   46.40    5.00
   0   5  -3  339.67   16.50
   0   5  -3  329.87   16.50
  -1   5  -3   97.29    6.10
  -1   5  -3   94.79    7.20
   1  -5   3   97.39    6.90
  -2   5  -3 6108.79  264.67
  -2   5  -3 5818.02  264.67
  -2   5  -3 5869.51  264.77
   2  -5   3 6158.18  264.67
  -3   5  -3  271.57   15.30
  -3   5  -3  268.77   14.70
  -3   5  -3  331.17   15.70
   3  -5   3  292.97   14.60
  -4   5  -3  557.84   26.50
  -4   5  -3  559.34   27.20
   4  -5   3  580.94   26.40
  -5   5  -3 2914.41  128.49
  -5   5  -3 2831.52  127.69
   5  -5   3 2895.01  128.19
   5  -5   3 2856.81  127.59
  -6   5  -3  173.68   14.20
   6  -5   3  205.28   12.50
   6  -5   3  169.78   10.70
  -7   5  -3  -11.60    6.70
  -7   5  -3   -3.00    7.10
   7  -5   3   -0.30    4.40
   7  -5   3   -4.70    2.80
  -8   5  -3   25.70    8.80
  -8   5  -3   42.80    7.00
   8  -5   3   34.20    3.60
   8  -5   3   14.80    6.60
   9   4  -3   -5.30    3.50
   9   4  -3   -1.90    6.60
   9   4  -3    1.10   13.10
  -9  -4   3   -0.30    4.20
  -9  -4   3   -4.70    8.70
   8   4  -3  149.29   10.40
   8   4  -3  191.08   17.90
   8   4  -3  176.48   13.70
  -8  -4   3  183.68   10.90
  -8  -4   3  168.58   20.80
   7   4  -3  493.05   26.40
   7   4  -3  441.86   22.70
   7   4  -3  481.45   23.80
  -7  -4   3  477.05   22.70
  -7  -4   3  491.95   28.40
   6   4  -3 1223.68   54.39
   6   4  -3 1268.07   56.39
   6   4  -3 1115.89   53.89
  -6  -4   3 1164.78   53.69
  -6  -4   3 1206.48   57.19
   5   4  -3  152.68    9.70
   5   4  -3  159.98   10.00
  -5  -4   3  158.88    9.10
  -5  -4   3  200.78   13.80
   4   4  -3   -1.40    2.50
   4   4  -3   -0.40    2.80
  -4  -4   3    0.80    2.10
  -4  -4   3    2.00    3.50
   3   4  -3   10.70    2.10
   3   4  -3    4.50    3.00
   3   4  -3    5.00    2.40
  -3  -4   3    7.10    2.30
  -3  -4   3    9.70    3.80
   2   4  -3 1802.12   81.89
   2   4  -3 1835.12   82.69
   2   4  -3 1922.31   81.79
  -2  -4   3 1903.41   81.79
  -2  -4   3 1838.62   83.09
  -2  -4   3 1720.43   81.79
   1   4  -3 3820.02  167.38
   1   4  -3 3731.23  166.58
   1   4  -3 3615.14  166.68
  -1  -4   3 3900.41  166.68
   0   4  -3 2727.63  122.69
   0   4  -3 2983.60  122.39
   0  -4   3 2987.80  122.79
   0  -4   3 2371.26  122.49
  -2   4  -3  290.27   15.40
  -2   4  -3  292.37   14.60
  -2   4  -3  294.47   14.90
   2  -4   3  316.07   14.60
  -3   4  -3 2971.20  122.89
  -3   4  -3 2547.75  121.99
  -3   4  -3 2602.24  122.19
   3  -4   3 2777.12  122.19
   3  -4   3 2854.31  121.99
  -4   4  -3  728.63   34.90
  -4   4  -3  718.43   34.30
   4  -4   3  772.62   34.70
   4  -4   3  789.02   34.30
  -5   4  -3 2853.91  129.39
  -5   4  -3 2820.82  128.59
   5  -4   3 2936.51  129.19
   5  -4   3 2988.90  128.59
  -6   4  -3   -0.20    5.20
   6  -4   3   -3.40    2.70
   6  -4   3   -7.40    3.50
  -7   4  -3    0.60    5.90
  -7   4  -3  -13.40    4.90
   7  -4   3   -4.10    2.60
   7  -4   3   -6.70    3.80
  -8   4  -3  175.48   14.80
  -8   4  -3  169.18   21.00
   8  -4   3  141.49    8.90
   8  -4   3  148.99   13.40
  -9   4  -3   11.40    9.70
  -9   4  -3   16.70    7.50
   9   3  -3   37.80    6.60
   9   3  -3   39.20   10.80
  -9  -3   3   62.29    8.00
  -9  -3   3   40.50   10.00
   8   3  -3  165.88   10.20
   8   3  -3  198.58   13.40
   8   3  -3  182.98   17.20
  -8  -3   3  189.68   10.80
   7   3  -3   84.79   12.10
   7   3  -3   78.49    6.40
   7   3  -3   92.19    6.80
  -7  -3   3   72.09    8.70
  -7  -3   3   94.29    7.10
   6   3  -3  427.46   22.10
   6   3  -3  363.76   18.80
  -6  -3   3  393.96   23.10
  -6  -3   3  405.76   18.70
   5   3  -3   -1.60    2.50
   5   3  -3   -1.90    3.20
   5   3  -3   -1.80    2.10
  -5  -3   3    2.20    4.50
  -5  -3   3   -1.10    1.90
   4   3  -3  131.79    7.80
   4   3  -3  133.69    9.80
   4   3  -3  125.79    7.60
  -4  -3   3  145.39    7.50
  -4  -3   3  126.99   10.80
  -4  -3   3  129.99    7.10
   2   3  -3    2.20    2.60
   2   3  -3    4.10    1.70
   2   3  -3    3.10    2.00
  -2  -3   3    3.00    2.10
  -2  -3   3    0.50    3.00
  -2  -3   3    2.70    1.90
   1   3  -3 2805.72  122.69
   1   3  -3 2686.43  122.09
  -1  -3   3 2896.61  122.09
  -1  -3   3 2640.44  122.09
   0   3  -3 3079.29  130.99
   0   3  -3 2933.21  130.99
   0  -3   3 3069.09  130.99
   0  -3   3 2760.32  130.89
  -2   3  -3 5559.04  244.98
  -2   3  -3 5378.76  244.58
  -2   3  -3 5356.76  244.68
   2  -3   3 5659.03  244.68
   2  -3   3 5747.42  244.58
  -3   3  -3 1621.84   76.89
  -3   3  -3 1621.84   76.59
  -3   3  -3 1835.62   77.69
   3  -3   3 1776.22   76.59
   3  -3   3 1755.72   76.89
  -4   3  -3   85.49    6.00
  -4   3  -3   76.49    7.10
   4  -3   3   87.69    6.50
   4  -3   3   90.69    5.90
  -5   3  -3   66.19    7.80
   5  -3   3   61.29    7.90
   5  -3   3   80.59    5.70
  -6   3  -3  647.44   32.00
  -6   3  -3  664.33   34.40
   6  -3   3  670.33   31.60
   6  -3   3  683.53   30.50
  -7   3  -3  341.67   22.20
  -7   3  -3  320.27   18.40
   7  -3   3  316.47   17.50
   7  -3   3  316.57   15.60
  -8   3  -3    6.00    5.40
  -8   3  -3    1.10    7.30
   8  -3   3   -0.10    4.60
   8  -3   3    3.10    2.90
  -9   3  -3    3.00    6.80
  -9   3  -3    2.20    8.50
   9   2  -3    9.90    9.30
   9   2  -3    3.40    5.50
  -9  -2   3   14.40    3.70
  -9  -2   3    4.00    8.50
   8   2  -3   70.99    8.40
   8   2  -3   62.69    6.10
  -8  -2   3   66.69    6.50
  -8  -2   3   62.39    9.60
   7   2  -3  575.54   29.80
   7   2  -3  579.94   26.90
  -7  -2   3  537.05   31.00
  -7  -2   3  535.85   25.70
   6   2  -3    0.80    2.80
   6   2  -3   -7.30    3.70
   6   2  -3   -1.90    2.00
  -6  -2   3   -1.20    2.10
   5   2  -3  864.11   40.00
   5   2  -3  943.81   42.10
   5   2  -3  928.31   40.50
  -5  -2   3  870.11   42.50
  -5  -2   3  855.51   39.80
   4   2  -3 3944.01  172.28
   4   2  -3 3704.03  170.88
   4   2  -3 3935.61  171.08
  -4  -2   3 3766.02  172.28
  -4  -2   3 4049.29  170.88
  -4  -2   3 3814.22  170.58
   3   2  -3  673.53   31.50
   3   2  -3  721.43   32.80
  -3  -2   3  660.63   32.90
  -3  -2   3  744.83   31.50
  -1   2  -3 1019.20   45.30
  -1   2  -3 1002.20   45.00
  -1   2  -3  994.90   45.00
   1  -2   3  894.61   45.20
   1  -2   3 1041.00   45.00
   1  -2   3 1091.99   45.00
  -2   2  -3   14.00    2.00
  -2   2  -3   16.00    2.50
  -2   2  -3   10.70    2.00
   2  -2   3   15.10    2.20
   2  -2   3   11.50    1.90
  -3   2  -3  402.16   21.40
  -3   2  -3  417.06   20.20
   3  -2   3  458.25   19.80
   3  -2   3  441.36   20.20
  -4   2  -3 2211.48  101.39
   4  -2   3 2329.37  101.39
   4  -2   3 2292.27  100.99
  -5   2  -3  206.58   14.40
  -5   2  -3  201.18   12.10
   5  -2   3  214.68   11.60
   5  -2   3  221.88   10.70
  -6   2  -3   28.40    4.40
  -6   2  -3   30.50    5.90
   6  -2   3   33.90    3.10
   6  -2   3   30.10    4.00
  -7   2  -3  245.98   18.20
  -7   2  -3  214.68   14.60
   7  -2   3  214.58   11.40
   7  -2   3  214.68   13.60
  -8   2  -3  751.32   36.20
  -8   2  -3  740.23   40.30
   8  -2   3  737.33   35.30
   8  -2   3  706.83   33.30
  -9   2  -3   -1.10    8.20
  -9   2  -3    3.60    6.40
   9  -2   3  -11.10    6.20
   9   1  -3   -1.20    4.80
  -9  -1   3    5.40    8.70
  -9  -1   3    6.30    3.50
   8   1  -3  704.13   33.60
   8   1  -3  727.83   36.60
  -8  -1   3  736.63   38.80
  -8  -1   3  661.53   32.30
   7   1  -3  511.55   27.20
   7   1  -3  495.95   25.50
  -7  -1   3  513.65   28.60
   6   1  -3  231.48   14.90
   6   1  -3  243.18   12.30
  -6  -1   3  210.98   15.80
   5   1  -3 3449.46  146.09
   5   1  -3 2939.31  144.39
   5   1  -3 3383.86  144.59
  -5  -1   3 3284.77  146.19
   3   1  -3   17.80    1.90
   3   1  -3   17.30    3.00
   3   1  -3   19.30    1.90
  -3  -1   3   26.20    3.50
  -3  -1   3   18.30    1.80
   2   1  -3 3073.59  132.39
   2   1  -3 2987.60  131.59
  -2  -1   3 3134.69  131.59
  -2  -1   3 2886.11  132.29
  -2  -1   3 2818.42  132.19
   1   1  -3 1645.44   75.69
   1   1  -3 1771.02   76.19
   1   1  -3 1779.22   76.19
  -1  -1   3 1674.93   76.19
  -1  -1   3 1765.32   75.69
  -1  -1   3 1621.74   76.19
   0   1  -3  256.67   12.20
   0   1  -3  217.98   11.50
   0  -1   3  245.48   11.60
   0  -1   3  239.28   12.30
   0  -1   3  258.97   11.30
  -1   1  -3 3338.17  145.29
  -1   1  -3 3240.28  144.89
   1  -1   3 3350.06  144.79
   1  -1   3 3091.49  145.29
   1  -1   3 3382.86  144.89
  -2   1  -3  340.17   16.70
  -2   1  -3  362.66   17.50
   2  -1   3  373.86   16.60
  -3   1  -3 1194.08   56.79
  -3   1  -3 1303.97   57.69
   3  -1   3 1289.37   56.79
   3  -1   3 1293.37   56.59
  -4   1  -3    2.70    2.30
   4  -1   3    4.70    2.10
   4  -1   3    2.80    1.80
  -5   1  -3 4546.75  209.98
  -5   1  -3 4753.22  211.18
   5  -1   3 4891.61  209.48
   5  -1   3 4777.42  209.98
  -6   1  -3  569.64   29.20
  -6   1  -3  551.34   27.30
   6  -1   3  560.94   25.90
   6  -1   3  567.34   26.80
  -7   1  -3  351.26   21.90
  -7   1  -3  336.07   19.10
   7  -1   3  339.17   18.00
   7  -1   3  336.87   16.60
  -8   1  -3   18.30    8.20
  -8   1  -3    8.20    6.10
   8  -1   3    9.70    3.30
   8  -1   3    9.80    4.70
  -9   1  -3   -2.80    6.30
  -9   1  -3   -7.30    7.90
   9  -1   3   -2.30    6.90
   9  -1   3   -0.90    3.00
   9   0  -3    6.50    5.00
  -9   0   3    5.80    8.40
   8   0  -3 1545.05   68.79
   8   0  -3 1496.65   71.39
  -8   0   3 1539.75   72.69
  -8   0   3 1490.85   68.89
   7   0  -3  977.00   43.70
   7   0  -3  962.70   46.00
  -7   0   3  919.81   43.70
  -7   0   3  948.31   46.90
   6   0  -3    8.50    3.50
   6   0  -3   11.60    2.80
  -6   0   3   16.80    5.20
  -6   0   3    9.70    2.90
   5   0  -3  471.35   23.00
   5   0  -3  460.25   21.00
  -5   0   3  433.66   21.10
  -5   0   3  440.66   23.40
   4   0  -3 1732.13   75.99
   4   0  -3 1746.93   74.69
  -4   0   3 1618.64   74.69
  -4   0   3 1631.24   76.09
   3   0  -3   75.79    6.80
   3   0  -3   76.89    4.40
  -3   0   3   74.89    4.50
  -3   0   3   82.09    4.00
  -3   0   3   72.89    7.10
  -3   0   3   83.09    4.30
   2   0  -3  301.97   14.70
   2   0  -3  312.37   13.40
   2   0  -3  302.17   13.40
  -2   0   3  278.27   14.80
  -2   0   3  282.87   14.80
  -2   0   3  305.97   13.60
  -1   0   3 3560.54  157.68
  -4   0  -3    8.70    2.80
  -4   0  -3   10.40    2.50
  -4   0  -3   10.50    3.60
   4   0   3    9.60    2.20
  -5   0  -3   29.90    3.80
  -5   0  -3   27.20    4.10
   5   0   3   31.80    3.60
  -6   0  -3   51.39    5.20
  -6   0  -3   62.69   10.30
   6   0   3   60.89    6.70
  -7   0  -3   67.49    8.00
  -7   0  -3   83.89   10.20
   7   0   3   77.09    8.60
   7   0   3   77.39    6.50
  -8   0  -3   -2.90    5.40
  -8   0  -3   -2.00    6.10
   8   0   3  -10.90    4.20
   8   0   3   -2.10    3.20
  -9   0  -3    2.90    7.50
  -9   0  -3    7.90    6.40
   9   0   3    1.20    9.40
   9   0   3    0.40    3.60
   9  -1  -3  118.99   11.70
  -9   1   3  113.89   12.50
  -9   1   3   88.09   11.90
   8  -1  -3    5.90    3.80
  -8   1   3    5.90    4.40
  -8   1   3    0.30    8.20
   7  -1  -3   16.30    3.30
  -7   1   3   16.70    3.90
  -7   1   3   16.70    5.80
   6  -1  -3  475.75   22.20
   6  -1  -3  485.35   24.80
  -6   1   3  462.75   22.30
  -6   1   3  459.45   25.40
   5  -1  -3  445.56   19.90
   5  -1  -3  438.76   21.90
  -5   1   3  393.76   22.40
  -5   1   3  422.46   19.90
   4  -1  -3   42.20    6.40
   4  -1  -3   37.10    3.70
  -4   1   3   44.00    3.80
  -4   1   3   43.00    3.90
   3  -1  -3   -1.40    1.20
   3  -1  -3   -3.50    2.20
  -3   1   3    2.40    1.40
  -3   1   3   -1.80    2.30
  -3   1   3    0.00    1.20
   2  -1  -3   17.60    2.30
   2  -1  -3   20.00    2.00
  -2   1   3   15.90    1.30
  -2   1   3   14.50    2.30
  -2   1   3   18.70    3.10
   0  -1  -3 2424.96  113.09
   0  -1  -3 2664.33  113.49
   0   1   3 2578.04  113.49
  -2  -1  -3 2876.41  130.99
  -2  -1  -3 2995.20  131.59
  -2  -1  -3 2908.51  131.09
   2   1   3 3149.39  130.99
   2   1   3 2874.61  131.59
  -3  -1  -3 1224.08   58.19
  -3  -1  -3 1216.68   57.89
  -3  -1  -3 1436.56   58.99
   3   1   3 1297.47   57.89
  -4  -1  -3   63.59    7.70
  -4  -1  -3   63.19    6.00
  -4  -1  -3   56.49    6.70
   4   1   3   66.89    5.70
  -5  -1  -3    3.30    2.80
  -5  -1  -3   -6.80    4.20
  -5  -1  -3    4.20    3.30
  -6  -1  -3  444.36   23.40
  -6  -1  -3  440.26   24.60
  -6  -1  -3  531.25   26.00
   6   1   3  462.85   22.90
  -7  -1  -3   -5.40    4.60
  -7  -1  -3   -9.90    6.00
  -7  -1  -3    0.60    4.40
   7   1   3   -6.70    3.50
  -8  -1  -3   63.29    7.30
  -8  -1  -3   53.89    8.00
   8   1   3   82.79   10.30
  -9  -1  -3   40.80    8.80
  -9  -1  -3   39.20    7.40
   9   1   3   40.40    4.90
   9   1   3   35.40    4.50
   9  -2  -3   27.40    5.70
  -9   2   3   17.00    9.00
  -9   2   3   18.40    5.80
   8  -2  -3   45.50    5.30
  -8   2   3   46.00    5.50
   7  -2  -3    5.50    3.20
  -7   2   3    8.40    3.60
  -7   2   3    4.60    5.60
   6  -2  -3  366.96   17.20
  -6   2   3  349.57   20.80
  -6   2   3  335.47   17.30
   5  -2  -3  197.78   10.30
  -5   2   3  208.48   10.40
  -5   2   3  187.18   13.60
  -5   2   3  189.78   10.30
   4  -2  -3 1007.40   43.80
   4  -2  -3  992.30   42.30
  -4   2   3  865.11   42.00
  -4   2   3  981.50   42.50
  -4   2   3  895.81   42.20
  -4   2   3  922.41   43.80
   3  -2  -3 4625.34  198.38
  -3   2   3 4605.44  197.58
  -3   2   3 4360.06  198.28
  -3   2   3 4303.17  197.28
   2  -2  -3 2008.00   90.49
   2  -2  -3 2166.68   90.79
  -2   2   3 2137.69   90.49
  -2   2   3 1964.60   90.79
  -2   2   3 2005.80   91.09
  -2   2   3 1949.90   90.09
   1  -2  -3 5141.89  225.08
  -1   2   3 4935.21  225.08
  -1   2   3 5187.78  224.68
   0  -2  -3 2182.48   91.69
   0  -2  -3 1921.31   91.29
   0   2   3 2049.79   91.69
   0   2   3 2075.99   91.39
  -1  -2  -3 1752.32   72.89
  -1  -2  -3 1493.95   72.49
   1   2   3 1731.83   72.29
   1   2   3 1527.85   72.69
  -2  -2  -3  190.38    9.70
  -2  -2  -3  190.88   10.40
   2   2   3  188.58   10.90
   2   2   3  203.28   10.00
  -3  -2  -3  239.68   14.40
  -3  -2  -3  255.77   13.20
   3   2   3  282.97   13.00
  -4  -2  -3   50.09    6.60
  -4  -2  -3   52.49    7.70
   4   2   3   51.99    5.70
  -5  -2  -3  111.19    9.90
  -5  -2  -3  125.19   13.10
  -5  -2  -3  120.29    9.00
   5   2   3  121.59    8.40
  -6  -2  -3  538.05   27.10
  -6  -2  -3  515.25   28.80
  -7  -2  -3  174.58   15.70
  -7  -2  -3  139.29   14.40
   7   2   3  137.59   11.20
  -8  -2  -3  308.47   22.10
  -8  -2  -3  262.57   20.10
   8   2   3  218.18   17.10
  -9  -2  -3    2.10    8.20
  -9  -2  -3   -6.50    7.50
   9   2   3    1.40    4.10
   9  -3  -3   -2.10    5.40
  -9   3   3    6.40    5.50
  -9   3   3   15.70    8.50
  -9   3   3    4.50    5.50
   8  -3  -3    3.10    4.40
  -8   3   3   15.80    7.30
  -8   3   3   15.30    4.40
  -8   3   3   14.70    4.60
   7  -3  -3   10.70    3.50
  -7   3   3   11.20    3.60
  -7   3   3   16.00    4.00
  -7   3   3   10.40    5.90
   6  -3  -3    4.80    3.00
  -6   3   3    3.20    3.40
  -6   3   3    5.50    4.90
  -6   3   3    6.10    3.00
   5  -3  -3  560.14   25.00
  -5   3   3  522.95   25.00
  -5   3   3  527.85   27.40
  -5   3   3  541.85   25.30
  -4   3   3  189.58   10.20
  -4   3   3  186.48    9.60
  -4   3   3  176.68    9.20
  -4   3   3  190.88   12.10
  -3   3   3 2178.88  102.59
  -3   3   3 2257.87  101.49
  -3   3   3 2428.96  101.89
  -3   3   3 2299.07  102.39
   1  -3  -3 1206.88   50.29
   1  -3  -3 1054.69   49.99
  -1   3   3 1195.78   50.09
  -1   3   3 1074.59   50.19
  -1   3   3 1025.40   49.70
   0  -3  -3 1326.07   62.49
   0  -3  -3 1453.65   62.59
   0   3   3 1326.97   62.49
   0   3   3 1466.85   62.49
  -1  -3  -3  821.02   38.00
   1   3   3  843.82   38.10
  -2  -3  -3  913.11   42.60
  -2  -3  -3  991.20   43.40
  -2  -3  -3  878.11   42.90
   2   3   3  992.80   42.70
  -3  -3  -3 2266.27   98.59
  -3  -3  -3 2117.79   98.19
  -3  -3  -3 2067.69   97.69
   3   3   3 2338.77   97.89
  -4  -3  -3 2539.15  119.79
  -4  -3  -3 2892.91  120.89
  -4  -3  -3 2581.54  119.89
   4   3   3 2743.23  119.79
  -5  -3  -3   23.60    4.20
  -5  -3  -3   20.80    4.40
   5   3   3   23.80    3.40
  -6  -3  -3 1289.27   61.99
  -6  -3  -3 1265.97   61.39
  -6  -3  -3 1454.55   63.49
   6   3   3 1364.06   61.19
  -7  -3  -3  471.05   24.80
  -7  -3  -3  450.25   26.40
  -7  -3  -3  520.55   27.80
   7   3   3  447.16   24.00
  -8  -3  -3  165.98   20.50
  -8  -3  -3  155.48   13.70
  -8  -3  -3  144.19   17.60
   8   3   3  157.08   12.30
   8   3   3  146.39   15.40
   9  -4  -3    2.90    5.60
  -9   4   3    0.40    5.70
  -9   4   3    7.40    6.80
  -9   4   3   10.40    8.60
   8  -4  -3   25.00    5.00
  -8   4   3   25.10    5.20
  -8   4   3   21.50    5.40
  -8   4   3   24.70    8.20
   7  -4  -3    1.40    3.60
  -7   4   3   -0.90    4.80
  -7   4   3    5.30    5.50
  -7   4   3    2.60    4.00
  -6   4   3  485.55   23.40
  -6   4   3  474.25   26.60
  -6   4   3  481.45   23.60
  -5   4   3 1404.86   64.99
  -5   4   3 1512.25   65.99
  -5   4   3 1469.65   67.49
  -5   4   3 1460.25   65.59
  -4   4   3   53.59    6.10
  -4   4   3   38.70    5.30
  -4   4   3   62.49    5.40
  -4   4   3   47.70    4.90
  -4   4   3   59.49    8.10
  -3   4   3  951.10   44.00
  -3   4   3  949.51   45.10
  -3   4   3  987.40   45.00
  -3   4   3 1033.20   44.60
  -3   4   3  975.30   44.10
   2  -4  -3 1270.97   58.39
  -2   4   3 1253.37   58.49
  -2   4   3 1398.36   58.39
  -2   4   3 1253.07   58.19
   1  -4  -3 1727.43   80.19
   1  -4  -3 1906.61   80.19
  -1   4   3 1940.91   80.19
  -1   4   3 1679.33   79.49
  -1   4   3 1697.03   80.09
   0  -4  -3 1274.87   56.49
   0  -4  -3 1231.78   56.69
   0   4   3 1198.78   56.49
   0   4   3 1310.67   56.69
  -1  -4  -3  842.82   37.00
  -1  -4  -3  762.22   37.10
   1   4   3  846.92   37.10
   1   4   3  769.32   37.00
  -2  -4  -3 1735.13   76.19
  -2  -4  -3 1613.94   76.19
   2   4   3 1659.73   75.09
   2   4   3 1766.92   75.79
  -3  -4  -3    8.20    4.20
  -3  -4  -3   14.40    3.60
   3   4   3   16.20    3.10
  -4  -4  -3   97.19    9.60
  -4  -4  -3  109.59   10.50
  -4  -4  -3  102.79    9.90
   4   4   3  128.79    8.50
  -5  -4  -3 5105.39  222.48
  -5  -4  -3 4853.21  221.08
  -5  -4  -3 4763.92  220.98
   5   4   3 5186.68  220.88
  -6  -4  -3   16.50    5.00
  -6  -4  -3   -0.90    6.60
  -6  -4  -3   16.10    5.10
   6   4   3   18.00    4.10
  -7  -4  -3   -5.00    5.80
  -7  -4  -3   -5.70    5.00
  -7  -4  -3   -4.40    6.80
   7   4   3   -2.60    4.80
   7   4   3   -2.00    5.30
  -8  -4  -3   28.10    7.90
  -8  -4  -3   40.80   10.30
  -8  -4  -3   40.20    9.60
   8   4   3   34.70    6.00
  -8   5   3   57.09    7.10
  -8   5   3   63.59    6.50
  -8   5   3   35.20    9.20
  -7   5   3    9.90    4.20
  -7   5   3    5.80    6.10
  -7   5   3    8.30    4.90
  -6   5   3   16.20    4.50
  -6   5   3   21.50    3.90
  -6   5   3   15.50    5.50
  -6   5   3   14.00    2.90
  -5   5   3   32.80    4.00
  -5   5   3   32.00    3.50
  -5   5   3   26.20    5.00
  -5   5   3   28.30    5.10
  -4   5   3   30.90    4.60
  -4   5   3   34.10    3.50
  -4   5   3   40.10    3.90
  -4   5   3   27.00    4.50
  -4   5   3   32.80    4.30
  -3   5   3    8.70    2.60
  -3   5   3    2.90    2.80
  -3   5   3    4.10    2.70
  -3   5   3    4.70    3.20
  -3   5   3    2.70    3.10
   2  -5  -3  260.37   14.70
  -2   5   3  256.47   13.70
  -2   5   3  260.07   14.20
  -2   5   3  296.07   14.40
  -2   5   3  261.87   13.90
   1  -5  -3   21.40    3.80
  -1   5   3   16.70    3.10
  -1   5   3   20.50    3.50
  -1   5   3   17.30    2.40
   0  -5  -3  260.57   15.10
   0  -5  -3  294.17   14.30
   0   5   3  269.57   13.30
   0   5   3  309.47   15.00
   0   5   3  271.87   14.20
  -1  -5  -3 2141.99   98.69
  -1  -5  -3 2323.87   98.39
   1   5   3 2314.67   98.79
   1   5   3 2027.90   98.09
  -2  -5  -3 1176.48   51.09
  -2  -5  -3 1072.09   51.19
   2   5   3 1096.89   49.70
  -3  -5  -3 1053.89   47.20
  -3  -5  -3  969.00   46.00
  -3  -5  -3  956.50   46.80
   3   5   3 1075.39   46.30
   3   5   3 1003.20   45.60
  -4  -5  -3   20.70    6.60
  -4  -5  -3   19.30    5.20
   4   5   3   25.40    4.20
  -5  -5  -3  906.91   46.10
  -5  -5  -3  910.41   44.50
  -5  -5  -3  974.00   44.90
   5   5   3  985.70   44.10
  -6  -5  -3   50.49    6.90
  -6  -5  -3   51.69    7.90
  -6  -5  -3   43.60    6.30
   6   5   3   46.50    6.00
   6   5   3   44.10    5.20
  -7  -5  -3   41.60    7.90
  -7  -5  -3   38.20    9.30
  -7  -5  -3   40.50    8.10
   7   5   3   36.10    6.30
   7   5   3   33.00    7.20
  -8   6   3   16.60    8.30
  -8   6   3   10.10    6.40
  -8   6   3   -1.60    7.20
  -7   6   3   33.30    5.60
  -7   6   3   33.80    6.60
  -7   6   3   17.20   13.30
  -7   6   3   30.10    7.50
  -6   6   3   49.20    5.50
  -6   6   3   38.10    7.10
  -6   6   3   42.90    4.10
  -6   6   3   36.00    6.70
  -6   6   3   47.30    6.20
  -5   6   3   40.50    4.30
  -5   6   3   36.60    5.90
  -5   6   3   42.10    4.80
  -5   6   3   27.60    5.80
  -5   6   3   38.80    5.20
  -4   6   3   11.30    4.20
  -4   6   3   13.80    4.10
  -4   6   3   22.60    3.80
  -4   6   3   14.20    3.40
  -4   6   3   12.80    4.60
  -3   6   3  210.78   11.90
  -3   6   3  212.58   12.90
  -3   6   3  208.98   12.10
  -3   6   3  205.98   13.30
  -3   6   3  205.08   13.40
  -2   6   3  449.95   21.50
  -2   6   3  412.66   21.50
  -2   6   3  422.36   21.40
  -2   6   3  463.35   22.00
   1  -6  -3  315.97   17.60
  -1   6   3  322.27   16.60
  -1   6   3  342.57   16.90
  -1   6   3  296.57   16.10
   0  -6  -3  111.79    7.60
   0  -6  -3   87.59    9.70
   0   6   3   94.69    6.60
   0   6   3  103.09    7.60
   0   6   3   99.99    9.20
  -1  -6  -3  861.31   38.50
  -1  -6  -3  810.72   39.40
   1   6   3  813.72   38.90
   1   6   3  815.32   38.40
   1   6   3  878.01   39.30
  -2  -6  -3   -1.10    4.40
  -2  -6  -3    2.60    3.50
   2   6   3    4.70    3.70
   2   6   3    7.60    3.80
  -3  -6  -3   23.70    5.20
   3   6   3   25.30    4.60
   3   6   3   25.90    2.90
   3   6   3   25.00    4.30
  -4  -6  -3  231.48   16.40
  -4  -6  -3  268.87   16.80
   4   6   3  247.58   15.60
   4   6   3  257.17   13.70
   4   6   3  237.18   14.90
  -5  -6  -3  140.59   15.10
  -5  -6  -3  163.88   13.60
  -5  -6  -3  165.68   14.00
   5   6   3  156.48   12.40
   5   6   3  154.38   13.60
  -6  -6  -3  332.77   29.50
  -6  -6  -3  374.06   22.80
  -6  -6  -3  334.17   24.90
   6   6   3  341.57   21.20
   6   6   3  334.07   21.20
  -7  -6  -3  125.39   14.90
  -7  -6  -3  109.29   18.10
   7   6   3  120.49   14.90
  -7   7   3    5.00    7.30
  -7   7   3   -0.70    9.20
  -7   7   3   10.60    5.70
  -7   7   3    4.70    3.80
  -7   7   3    6.90    7.10
  -6   7   3   30.90    4.60
  -6   7   3   24.20    6.20
  -6   7   3   33.50    7.10
  -6   7   3   36.50    7.10
  -6   7   3   32.60    5.40
  -5   7   3    1.60    5.40
  -5   7   3    0.30    5.10
  -5   7   3    1.60    3.60
  -5   7   3   -1.60    4.40
  -5   7   3    1.80    4.70
  -4   7   3   73.09   11.20
  -4   7   3   78.89    9.80
  -4   7   3   81.09    9.20
  -4   7   3   87.79    9.10
  -3   7   3   48.50    5.90
  -3   7   3   72.39    8.70
  -3   7   3   74.29    9.70
  -3   7   3   69.69    9.60
  -3   7   3   71.09    8.40
  -2   7   3   97.59    8.80
  -2   7   3  101.39    9.90
  -2   7   3   69.29    8.40
  -2   7   3  100.59    9.30
   1  -7  -3    7.50    5.10
  -1   7   3   15.50    3.30
  -1   7   3   14.50    4.10
  -1   7   3   10.80    4.90
   0  -7  -3  330.47   19.60
   0   7   3  348.37   19.10
   0   7   3  360.36   19.10
   0   7   3  356.96   17.20
   0   7   3  348.77   17.50
  -1  -7  -3   10.30    3.30
  -1  -7  -3    7.00    5.20
   1   7   3   14.90    4.80
   1   7   3   12.80    2.20
   1   7   3   12.20    4.60
  -2  -7  -3   68.09    7.60
  -2  -7  -3   52.89    6.70
   2   7   3   45.50    5.80
   2   7   3   50.49    6.10
  -3  -7  -3  177.28   15.50
  -3  -7  -3  244.48   14.30
   3   7   3  203.48   14.00
   3   7   3  214.68   11.50
   3   7   3  216.78   15.20
  -4  -7  -3   37.60    6.60
  -4  -7  -3   42.40    7.10
   4   7   3   37.90    5.70
   4   7   3   45.50    7.20
   4   7   3   39.00    7.20
  -5  -7  -3   86.19   10.80
  -5  -7  -3   98.19   13.70
   5   7   3   87.19    8.60
   5   7   3   80.09    8.40
  -6  -7  -3  309.67   21.50
  -6  -7  -3  304.27   21.10
  -6  -7  -3  316.07   24.20
   6   7   3  315.27   21.60
  -6   8   3    3.30    4.90
  -6   8   3   -6.30    7.40
  -6   8   3   -3.80    7.00
  -6   8   3    5.90    8.30
  -6   8   3    1.60    5.50
  -5   8   3   37.50    5.70
  -5   8   3   36.00    5.50
  -5   8   3   31.10    6.80
  -5   8   3   28.10    6.40
  -5   8   3   30.30    6.80
  -4   8   3  244.38   14.90
  -4   8   3  202.58   15.80
  -4   8   3  221.38   16.20
  -4   8   3  211.98   16.30
  -4   8   3  227.18   14.80
  -3   8   3   17.90    5.40
  -3   8   3    9.90    4.40
  -3   8   3   14.10    4.60
  -3   8   3    9.40    4.40
  -3   8   3   12.80    5.40
  -2   8   3   95.39   11.50
  -2   8   3  119.69   10.20
  -2   8   3   92.79    8.90
  -2   8   3  133.09   11.40
  -1   8   3  122.79   11.40
  -1   8   3  108.49    9.10
  -1   8   3  118.19   11.00
  -1   8   3  104.69    8.10
  -1   8   3  114.29    9.00
   0  -8  -3    1.80    5.50
   0   8   3   -4.00    5.00
   0   8   3   -5.30    4.80
   0   8   3   -5.80    2.70
  -1  -8  -3   -4.10    5.80
   1   8   3   -1.50    5.30
   1   8   3    1.60    4.80
  -2  -8  -3    4.30    3.60
   2   8   3   -1.50    5.20
   2   8   3   -2.30    7.00
  -3  -8  -3  242.58   15.30
  -3  -8  -3  247.88   18.20
   3   8   3  255.37   18.00
   3   8   3  243.08   16.20
  -4  -8  -3  255.17   19.90
  -4  -8  -3  315.97   19.00
   4   8   3  286.47   20.20
   4   8   3  261.47   19.40
  -5  -8  -3  109.89   17.40
  -5  -8  -3  111.49   15.30
   5   8   3   97.79    9.90
  -5   9   3    4.90   13.60
  -5   9   3    3.90    5.90
  -5   9   3   -2.30    6.40
  -5   9   3    3.20    6.70
  -4   9   3    8.60    9.40
  -4   9   3   14.00    6.30
  -4   9   3   17.10    6.20
  -4   9   3    6.00    5.50
  -4   9   3    8.50    5.50
  -3   9   3   25.60    5.60
  -3   9   3   34.80    8.10
  -3   9   3   15.40    4.60
  -3   9   3   32.40    5.60
  -3   9   3   24.50    5.90
  -2   9   3  135.19   14.50
  -2   9   3  118.59   11.60
  -2   9   3   99.19    8.40
  -1   9   3   17.40    6.80
  -1   9   3   10.70    5.80
  -1   9   3   10.90    4.10
  -1   9   3    9.20    3.70
   0  -9  -3  254.47   18.00
   0   9   3  174.48   12.40
   0   9   3  203.28   16.90
   0   9   3  241.78   16.70
  -1  -9  -3  365.16   23.60
   1   9   3  397.66   22.70
   1   9   3  370.06   23.50
  -2  -9  -3    4.70    7.40
   2   9   3    1.40    6.50
   2   9   3   -0.10    7.20
  -3  -9  -3   25.00    4.50
  -3  -9  -3   29.30    7.50
   3   9   3   22.10    8.10
   3   9   3   23.70    7.80
  -4  -9  -3   41.20    8.60
   4   9   3   36.50    8.50
  -2  10   3   13.40    4.80
  -2  10   3   25.70    7.00
  -2  10   3    2.10    5.50
  -1  10   3   18.30    4.30
  -1  10   3   19.20    7.00
   0  10   3    8.60    7.00
  -1 -10  -3    7.30    7.60
   1  10   3   18.60    7.90
   1  11  -4   30.60    8.50
   1  11  -4   34.00    7.30
   1  11  -4   37.30    9.40
   0  11  -4   81.09    8.80
   0  11  -4   59.49    8.90
  -1  11  -4  162.08   16.30
  -1  11  -4  153.38   14.80
  -1  11  -4   86.79   11.20
  -2  11  -4   -3.00    5.60
  -2  11  -4    0.20    6.70
   4  10  -4  976.30   47.20
   4  10  -4  927.91   48.40
   4  10  -4  962.80   46.00
   3  10  -4  284.17   19.30
   3  10  -4  229.58   20.30
   3  10  -4  258.27   17.90
   2  10  -4   20.90    6.90
   2  10  -4   12.80    6.60
   2  10  -4   12.90    6.00
   1  10  -4   23.20    6.20
   1  10  -4   12.30    6.40
   1  10  -4   26.10    6.10
   0  10  -4   49.10    7.00
   0  10  -4   42.40    7.60
   0  10  -4   57.59    7.30
  -1  10  -4  136.89   14.60
  -1  10  -4  150.88   13.50
  -1  10  -4  154.08   14.70
  -1  10  -4  118.79   15.50
   1 -10   4  141.89   12.70
  -2  10  -4    0.80    5.10
  -2  10  -4   -6.10    6.10
  -2  10  -4   -6.40    6.80
   2 -10   4    4.80    5.50
  -3  10  -4    3.90    5.40
  -3  10  -4    6.00    9.10
  -3  10  -4    1.00    5.80
   3 -10   4   -4.90    5.50
  -4  10  -4   13.50    6.30
  -4  10  -4    0.70    4.40
  -4  10  -4   -2.10    6.10
   4 -10   4    8.70    6.30
   5   9  -4   86.89   12.20
   5   9  -4   93.99    9.50
   5   9  -4   83.79    9.80
  -5  -9   4  104.29   10.10
  -5  -9   4  126.39   10.40
   4   9  -4   60.99    6.90
   4   9  -4   39.10    7.50
   4   9  -4   56.69    7.30
   3   9  -4   -5.60    5.50
   3   9  -4    0.10    5.50
   3   9  -4    0.00    4.80
   2   9  -4   62.29    7.50
   2   9  -4   95.19   11.30
   1   9  -4  387.66   23.70
   1   9  -4  426.56   22.20
   1   9  -4  417.36   22.50
  -1  -9   4  405.76   21.50
   0   9  -4    4.10    5.40
   0   9  -4   10.70    5.00
   0   9  -4   -3.10    4.80
   0  -9   4    7.50    4.50
  -1   9  -4    2.40    4.40
  -1   9  -4    1.90    4.80
  -1   9  -4   -3.60    5.00
   1  -9   4    6.50    4.40
  -2   9  -4    0.60    5.10
  -2   9  -4   -1.60    7.40
  -2   9  -4    0.30    4.80
   2  -9   4    4.90    4.30
  -3   9  -4  420.16   23.60
  -3   9  -4  415.36   22.70
  -3   9  -4  421.36   23.10
   3  -9   4  406.96   22.00
  -4   9  -4   10.10    5.00
  -4   9  -4   12.30    4.60
  -4   9  -4    3.40    5.70
  -4   9  -4   -6.50    6.90
   4  -9   4    0.30    4.90
  -5   9  -4   16.50   10.60
  -5   9  -4   21.80    6.20
  -5   9  -4   29.50    6.40
  -5   9  -4   26.20   14.10
   5  -9   4   24.70    6.20
   6   8  -4  107.39   13.50
   6   8  -4  121.49   16.80
   6   8  -4  109.19   14.00
  -6  -8   4  111.69   12.70
  -6  -8   4  108.29   17.80
   5   8  -4  404.66   23.80
   5   8  -4  384.06   20.60
   5   8  -4  406.76   22.10
  -5  -8   4  361.46   20.40
   4   8  -4  172.48   13.70
   4   8  -4  159.98   12.20
   4   8  -4  161.58   15.10
  -4  -8   4  173.08   10.70
   3   8  -4  433.26   24.10
   3   8  -4  431.66   21.90
   3   8  -4  421.36   22.80
   2   8  -4  234.78   13.80
   2   8  -4  215.38   15.90
   2   8  -4  230.28   14.70
  -2  -8   4  231.88   13.60
   1   8  -4 1368.76   61.99
   1   8  -4 1336.07   60.79
   1   8  -4 1301.67   60.89
  -1  -8   4 1293.17   60.59
   0   8  -4 1365.86   61.89
   0   8  -4 1306.27   61.79
   0   8  -4 1371.26   63.09
   0  -8   4 1348.17   61.49
  -1   8  -4 1286.87   58.69
  -1   8  -4 1259.77   58.49
   1  -8   4 1268.27   58.19
  -2   8  -4 1575.74   70.49
  -2   8  -4 1563.24   70.79
  -2   8  -4 1456.85   70.39
   2  -8   4 1595.14   70.29
  -3   8  -4  509.95   25.50
  -3   8  -4  486.65   25.90
  -3   8  -4  495.05   24.30
   3  -8   4  515.75   24.90
  -4   8  -4   26.20    5.40
  -4   8  -4   23.70    5.80
  -4   8  -4   11.70    4.60
   4  -8   4   18.60    4.60
  -5   8  -4   34.80    6.40
  -5   8  -4   35.00    5.60
  -5   8  -4   37.40    7.50
   5  -8   4   29.60    5.30
  -6   8  -4   -0.10    5.00
  -6   8  -4    9.90    7.10
  -6   8  -4    3.70    6.00
   6  -8   4    2.00    5.20
   7   7  -4  462.95   27.00
   7   7  -4  481.95   30.00
   7   7  -4  468.65   25.60
  -7  -7   4  568.84   33.00
   6   7  -4   26.30    5.00
   6   7  -4   26.40    5.40
   6   7  -4   26.00    6.30
  -6  -7   4   38.00    8.80
   5   7  -4   22.50    5.30
   5   7  -4   19.80    5.10
  -5  -7   4   30.70    5.30
  -5  -7   4   44.60    8.00
   4   7  -4    1.00    4.20
   4   7  -4   -0.90    4.60
   4   7  -4    3.10    3.50
  -4  -7   4   -0.40    3.30
   3   7  -4  203.78   13.80
   3   7  -4  232.18   13.10
   3   7  -4  239.68   15.80
  -3  -7   4  214.68   12.10
  -3  -7   4  226.68   13.00
   2   7  -4   18.40    7.40
   2   7  -4   26.90    4.10
   2   7  -4   31.70    4.70
  -2  -7   4   19.30    4.20
   1   7  -4 6050.69  267.27
   1   7  -4 5993.30  267.57
   1   7  -4 5704.53  269.07
  -1  -7   4 6380.56  267.17
   0   7  -4 4069.49  182.38
   0   7  -4 4131.89  182.58
   0   7  -4 3919.91  184.38
   0  -7   4 4296.97  182.28
  -1   7  -4    1.40    3.80
  -1   7  -4    5.90    3.90
  -1   7  -4    4.70    3.60
   1  -7   4    8.10    3.10
  -2   7  -4 4650.23  205.28
  -2   7  -4 4587.04  205.78
  -2   7  -4 4446.16  205.88
   2  -7   4 4869.81  205.78
  -3   7  -4  217.98   14.60
  -3   7  -4  222.28   13.90
  -3   7  -4  254.87   13.70
   3  -7   4  224.88   13.50
  -4   7  -4  429.36   23.60
  -4   7  -4  480.95   23.70
  -4   7  -4  430.96   22.80
   4  -7   4  474.75   22.60
  -5   7  -4   79.99    9.80
  -5   7  -4   90.69   11.90
  -5   7  -4   64.89    7.00
   5  -7   4   74.09    8.60
  -6   7  -4   15.00    6.80
  -6   7  -4    5.50    5.70
  -6   7  -4    6.50    4.60
   6  -7   4    4.50    4.30
  -7   7  -4   12.30    8.50
  -7   7  -4    2.90    6.20
   7  -7   4    3.80    4.60
   8   6  -4    7.30    6.30
   8   6  -4   13.90    9.60
   8   6  -4   19.30    5.00
  -8  -6   4   17.80    9.60
   7   6  -4  104.99   15.90
   7   6  -4  127.59   10.80
   7   6  -4  104.89   11.90
   6   6  -4   54.29    5.70
   6   6  -4   54.79    6.80
   6   6  -4   54.69    5.60
  -6  -6   4   51.49    8.30
   5   6  -4  370.76   20.60
   5   6  -4  414.86   22.80
  -5  -6   4  437.36   25.60
   4   6  -4 1289.27   57.09
   4   6  -4 1217.88   57.39
   4   6  -4 1296.77   58.89
  -4  -6   4 1229.58   59.59
  -4  -6   4 1325.57   57.39
  -4  -6   4 1217.78   57.49
   3   6  -4   41.60    4.90
   3   6  -4   56.19    6.30
   3   6  -4   40.00    5.40
  -3  -6   4   43.00    5.10
  -3  -6   4   47.50    6.30
   2   6  -4 3177.38  133.39
   2   6  -4 2993.30  133.49
   2   6  -4 3098.59  134.49
  -2  -6   4 2945.11  133.49
  -2  -6   4 2770.22  132.69
   1   6  -4 2443.16  113.69
   1   6  -4 2613.34  114.69
   1   6  -4 2577.44  113.69
  -1  -6   4 2564.74  113.69
   0   6  -4 2477.65  116.09
   0   6  -4 2640.94  117.09
   0   6  -4 2603.94  116.19
   0  -6   4 2701.23  116.19
  -1   6  -4 1355.06   64.79
  -1   6  -4 1457.95   64.29
  -1   6  -4 1434.06   64.89
   1  -6   4 1505.65   64.79
  -2   6  -4  736.03   35.10
  -2   6  -4  731.73   35.10
  -2   6  -4  777.62   34.90
   2  -6   4  778.72   34.90
  -3   6  -4   -3.80    3.10
  -3   6  -4    5.20    3.20
  -3   6  -4    0.90    3.50
   3  -6   4    3.30    2.80
  -4   6  -4 2861.21  132.19
  -4   6  -4 3179.68  133.29
  -4   6  -4 2877.91  132.59
   4  -6   4 2956.40  132.09
  -5   6  -4    0.30    4.10
  -5   6  -4   18.10    5.20
  -5   6  -4    7.60    4.70
   5  -6   4    8.20    3.60
  -6   6  -4  123.09   10.50
   6  -6   4  120.79    9.70
  -7   6  -4    8.00    8.00
  -7   6  -4   13.70    5.80
  -7   6  -4    9.30    8.40
   7  -6   4    2.80    5.00
   7  -6   4   -0.30    4.30
  -8   6  -4    3.40    9.40
  -8   6  -4    2.00    6.80
  -8   6  -4   15.30   12.80
   8  -6   4    1.80    4.20
   8   5  -4   14.70    4.10
   8   5  -4   10.70    5.60
   8   5  -4    7.20    7.70
  -8  -5   4    9.70    8.70
  -8  -5   4   19.60    3.80
   7   5  -4  119.99   11.10
   7   5  -4  105.49    9.90
   7   5  -4  143.29   15.20
  -7  -5   4  129.99   17.80
  -7  -5   4  130.59    8.70
   6   5  -4   42.00    6.10
   6   5  -4   35.60    4.80
   6   5  -4   40.20    4.60
  -6  -5   4   49.30    8.10
   5   5  -4  944.51   43.60
   5   5  -4  933.01   41.90
   5   5  -4  835.72   41.60
  -5  -5   4  915.21   44.70
   4   5  -4 1527.05   67.59
   4   5  -4 1467.25   67.99
   4   5  -4 1468.15   70.79
  -4  -5   4 1519.65   69.89
  -4  -5   4 1475.65   68.49
  -4  -5   4 1612.74   67.99
   3   5  -4  861.91   39.80
   3   5  -4  865.71   38.10
   3   5  -4  816.82   38.40
  -3  -5   4  799.12   38.50
  -3  -5   4  827.12   40.30
  -3  -5   4  853.11   38.30
   2   5  -4 5697.53  247.48
   2   5  -4 5373.86  246.48
   2   5  -4 5767.22  246.38
  -2  -5   4 5381.66  246.28
  -2  -5   4 5651.63  246.48
   1   5  -4 4464.65  203.18
   1   5  -4 4608.74  203.08
   1   5  -4 4754.52  204.08
  -1  -5   4 4831.32  203.18
  -1  -5   4 4292.37  202.78
   0   5  -4  789.72   33.40
   0   5  -4  710.23   33.90
   0  -5   4  777.82   33.80
   0  -5   4  672.23   33.30
  -1   5  -4   47.70    5.70
  -1   5  -4   48.60    5.80
  -1   5  -4   55.19    5.20
   1  -5   4   45.80    5.40
  -2   5  -4 2197.48   99.39
  -2   5  -4 2103.19   99.19
  -2   5  -4 2262.57   99.39
   2  -5   4 2344.57   99.29
  -3   5  -4 1538.85   67.19
  -3   5  -4 1418.26   66.49
  -3   5  -4 1435.56   66.79
   3  -5   4 1533.65   66.59
  -4   5  -4  295.27   15.90
  -4   5  -4  264.27   14.80
  -4   5  -4  257.27   14.20
   4  -5   4  233.88   14.40
   4  -5   4  277.57   13.90
  -5   5  -4 1004.60   47.50
  -5   5  -4 1013.70   48.40
  -5   5  -4 1125.69   50.19
   5  -5   4 1026.60   47.90
   5  -5   4 1035.30   47.40
  -6   5  -4  478.75   24.30
   6  -5   4  432.56   22.10
   6  -5   4  451.45   23.10
  -7   5  -4   71.09    9.60
  -7   5  -4   75.49    8.00
   7  -5   4   89.69   10.50
   7  -5   4   82.09    8.20
  -8   5  -4   60.29   11.00
  -8   5  -4   57.39    8.00
   8  -5   4   37.70    7.80
   8  -5   4   69.09    7.80
   9   4  -4   87.09    8.00
   9   4  -4   75.49    7.70
  -9  -4   4   63.29   11.90
   8   4  -4   -6.00    6.10
   8   4  -4   -5.60    3.00
   8   4  -4   -6.80    4.20
  -8  -4   4   -5.50    7.30
  -8  -4   4   -2.20    2.90
   7   4  -4  113.49    9.70
   7   4  -4   85.29    8.20
   7   4  -4  111.99   13.40
  -7  -4   4  105.59    7.20
  -7  -4   4  108.99   17.30
   6   4  -4 1216.88   58.39
   6   4  -4 1359.26   61.09
   6   4  -4 1349.96   58.89
  -6  -4   4 1325.07   61.79
  -6  -4   4 1250.17   57.99
   5   4  -4 1574.64   70.29
   5   4  -4 1504.25   70.09
   5   4  -4 1640.44   71.99
  -5  -4   4 1545.65   72.29
   4   4  -4  143.09   10.70
   4   4  -4  126.49    8.30
  -4  -4   4  130.49   12.30
  -4  -4   4  138.29    8.20
   3   4  -4  345.37   17.70
   3   4  -4  304.87   15.90
   3   4  -4  335.07   15.50
  -3  -4   4  344.37   15.90
  -3  -4   4  318.57   18.20
  -3  -4   4  313.07   16.40
   2   4  -4   23.20    3.70
   2   4  -4   35.80    4.10
   2   4  -4   32.90    3.30
  -2  -4   4   33.20    5.00
  -2  -4   4   31.00    4.40
  -2  -4   4   38.40    4.60
   1   4  -4 1942.61   83.99
   1   4  -4 1760.52   82.69
   1   4  -4 1873.01   82.69
  -1  -4   4 1824.62   82.69
  -1  -4   4 1882.41   82.69
   0   4  -4 2327.97  105.39
   0   4  -4 2147.39  105.49
   0  -4   4 2287.87  105.49
   0  -4   4 2734.73  105.59
  -1   4  -4 2137.49   96.49
  -1   4  -4 2209.08   96.59
   1  -4   4 2340.07   96.59
   1  -4   4 1992.30   96.49
  -2   4  -4  463.75   22.60
  -2   4  -4  488.55   23.10
  -2   4  -4  462.65   22.50
   2  -4   4  501.35   22.50
  -3   4  -4 2351.06  111.89
  -3   4  -4 2645.94  112.69
  -3   4  -4 2387.06  111.69
   3  -4   4 2598.94  111.79
   3  -4   4 2590.34  111.89
  -4   4  -4  795.92   38.50
  -4   4  -4  797.92   37.90
  -4   4  -4  896.61   39.70
   4  -4   4  831.62   37.80
  -5   4  -4 2276.17  103.59
  -5   4  -4 2316.57  106.39
   5  -4   4 2296.27  103.29
   5  -4   4 2348.27  102.89
  -6   4  -4  359.76   20.10
   6  -4   4  360.16   19.30
   6  -4   4  372.56   18.10
  -7   4  -4    3.50   13.20
  -7   4  -4   28.20    7.60
  -7   4  -4   14.60    6.00
   7  -4   4    9.90    3.30
   7  -4   4    5.70    4.40
  -8   4  -4   14.00    8.70
  -8   4  -4   48.90   10.50
  -8   4  -4   23.30    6.40
   8  -4   4   18.50    3.70
   8  -4   4   13.20    5.80
   9   3  -4   42.90   11.90
   9   3  -4   54.49    6.50
  -9  -3   4   46.80   10.30
   8   3  -4  214.18   14.10
   8   3  -4  192.88   11.00
   8   3  -4  221.48   18.60
  -8  -3   4  221.98   20.70
   7   3  -4   24.20    3.30
   7   3  -4   20.90    4.20
   7   3  -4   13.10    4.90
  -7  -3   4   14.90    6.80
   6   3  -4   -1.60    3.80
   6   3  -4   -4.20    2.60
   6   3  -4   -0.20    2.90
  -6  -3   4    3.00    1.80
  -6  -3   4   -4.60    5.10
   5   3  -4  149.09    8.80
   5   3  -4  156.88    9.30
  -5  -3   4  178.08    8.80
  -5  -3   4  146.79   13.40
   4   3  -4  280.27   14.00
   4   3  -4  287.67   15.80
   4   3  -4  293.57   14.10
  -4  -3   4  296.87   13.90
  -4  -3   4  267.77   16.50
   3   3  -4  613.94   27.20
   3   3  -4  640.14   29.20
   3   3  -4  592.64   27.70
  -3  -3   4  577.94   29.40
  -3  -3   4  569.34   28.50
  -3  -3   4  634.84   27.70
   2   3  -4    6.20    2.20
   2   3  -4   10.00    1.80
   2   3  -4    4.00    3.30
  -2  -3   4   10.30    3.40
  -2  -3   4    7.70    2.10
  -2  -3   4    7.40    2.60
   1   3  -4 2487.35  108.19
   1   3  -4 2517.65  107.59
   1   3  -4 2357.76  107.39
  -1  -3   4 2279.07  107.59
  -1  -3   4 2466.05  107.39
   0   3  -4  449.26   21.70
   0   3  -4  493.85   21.80
   0  -3   4  476.45   21.60
   0  -3   4  445.36   21.90
  -3   3  -4  165.88   11.00
  -3   3  -4  144.59    9.10
  -3   3  -4  153.18    8.80
   3  -3   4  161.28    8.60
   3  -3   4  161.88    8.90
  -4   3  -4 1424.66   60.09
  -4   3  -4 1213.48   58.69
   4  -3   4 1273.47   58.29
   4  -3   4 1291.07   58.59
  -5   3  -4  129.39   13.80
  -5   3  -4  111.99    9.70
   5  -3   4  117.19    8.90
   5  -3   4  127.29    8.00
  -6   3  -4  339.57   20.40
  -6   3  -4  298.77   20.30
  -6   3  -4  268.47   17.00
   6  -3   4  289.37   16.10
   6  -3   4  298.87   15.10
  -7   3  -4  111.09   12.20
  -7   3  -4  121.59   16.70
  -7   3  -4  158.58   15.90
   7  -3   4  113.39    8.30
   7  -3   4  121.59   10.30
  -8   3  -4   61.79    7.40
  -8   3  -4   58.99   10.00
   8  -3   4   89.39   10.90
   8  -3   4   72.99    7.30
  -9   3  -4   24.80   10.40
  -9   3  -4    9.80    7.00
   9  -3   4   20.90    3.60
   9   2  -4    2.30    9.10
   9   2  -4    0.70    4.90
  -9  -2   4   -5.00    8.40
   8   2  -4  107.29   14.70
   8   2  -4  124.69   10.30
  -8  -2   4   81.59   16.20
   7   2  -4  280.07   14.80
   7   2  -4  329.87   16.40
   7   2  -4  335.17   19.80
  -7  -2   4  306.67   21.80
   6   2  -4   -1.10    2.20
   6   2  -4   -6.00    3.50
   6   2  -4   -1.90    2.70
  -6  -2   4   -5.80    5.00
   5   2  -4  440.16   22.40
   5   2  -4  446.36   20.40
   5   2  -4  418.66   20.00
  -5  -2   4  404.16   23.10
  -5  -2   4  445.86   19.90
   4   2  -4   43.20    4.40
   4   2  -4   39.40    4.60
   4   2  -4   48.40    4.40
  -4  -2   4   30.00    4.80
  -4  -2   4   57.49    4.20
   3   2  -4  219.38   11.80
   3   2  -4  170.48    9.30
  -3  -2   4  182.88    9.30
  -3  -2   4  167.98   10.70
   1   2  -4 4754.12  204.08
  -1  -2   4 4443.76  203.98
  -1  -2   4 4744.93  203.38
  -1  -2   4 4485.15  203.78
   0   2  -4 1918.61   87.99
   0   2  -4 1926.91   88.09
   0   2  -4 2120.29   88.59
   0  -2   4 2058.99   88.09
   0  -2   4 1906.01   88.49
  -1   2  -4 2216.88  103.09
  -1   2  -4 2259.87  102.99
  -1   2  -4 2429.46  103.59
   1  -2   4 2447.06  103.09
   1  -2   4 2455.85  102.99
   1  -2   4 2145.49  103.49
  -2   2  -4 2194.18  102.99
  -2   2  -4 2201.08  102.99
  -2   2  -4 2362.56  103.59
   2  -2   4 2406.96  102.99
   2  -2   4 2443.46  102.99
  -3   2  -4  945.71   42.30
  -3   2  -4  845.32   41.20
   3  -2   4  925.71   41.20
   3  -2   4  923.71   41.00
  -4   2  -4  106.79    9.30
  -4   2  -4   87.09    7.40
   4  -2   4  110.49    6.50
   4  -2   4   97.29    7.10
  -5   2  -4   77.79    8.20
  -5   2  -4  100.49   11.70
   5  -2   4   94.39    6.50
   5  -2   4   82.19    7.00
  -6   2  -4   59.49    6.00
  -6   2  -4   78.49   12.20
  -6   2  -4   73.09   12.10
   6  -2   4   64.99    7.80
   6  -2   4   67.69    6.30
  -7   2  -4   23.10    5.60
  -7   2  -4   33.70    6.80
  -7   2  -4   14.10    6.00
   7  -2   4   29.20    4.50
   7  -2   4   27.70    3.50
  -8   2  -4  241.18   21.30
  -8   2  -4  197.78   16.20
  -8   2  -4  278.27   22.20
   8  -2   4  215.48   15.60
   8  -2   4  196.38   12.40
  -9   2  -4   64.99   10.90
  -9   2  -4   59.39    8.60
   9  -2   4   62.29    7.50
   9   1  -4   -4.40    5.00
   9   1  -4  -11.20    8.70
  -9  -1   4   -4.80    8.90
   8   1  -4   50.49    7.00
   7   1  -4   31.00    5.60
   7   1  -4   35.10    4.20
  -7  -1   4   28.00    6.50
   6   1  -4  105.59    7.40
   6   1  -4  115.59   10.80
  -6  -1   4   99.99   12.30
   5   1  -4 2125.39   92.69
   5   1  -4 2074.69   90.89
   5   1  -4 1918.11   90.49
  -5  -1   4 2007.00   92.79
  -5  -1   4 2105.19   90.49
   4   1  -4 6790.32  298.87
   4   1  -4 6883.61  300.27
  -4  -1   4 6661.13  300.37
   3   1  -4 7410.66  321.27
  -3  -1   4 7118.99  321.27
   2   1  -4  146.49    8.90
   2   1  -4  141.79    7.30
  -2  -1   4  136.59    8.80
  -2  -1   4  128.59    9.10
  -2  -1   4  149.79    7.30
   1   1  -4  164.58    8.70
   1   1  -4  181.88    8.20
   1   1  -4  173.58    9.70
   1   1  -4  184.88    9.70
  -1  -1   4  165.28    9.80
  -1  -1   4  177.08    8.70
  -1  -1   4  166.78    9.90
  -1   1  -4  155.38    8.40
  -1   1  -4  179.18    9.80
   1  -1   4  181.68    8.60
   1  -1   4  170.18    8.40
   1  -1   4  157.38    9.70
  -2   1  -4 2229.28   98.79
  -2   1  -4 2192.38   98.09
   2  -1   4 2313.07   98.09
   2  -1   4 2294.67   98.09
   2  -1   4 2026.10   98.69
  -3   1  -4   12.80    3.90
  -3   1  -4    6.80    2.30
   3  -1   4    8.70    1.90
   3  -1   4    5.60    2.10
  -4   1  -4 1833.62   88.69
  -4   1  -4 2106.49   89.99
   4  -1   4 2021.40   88.69
   4  -1   4 1990.60   88.39
  -5   1  -4 1144.69   54.99
  -5   1  -4 1297.47   57.19
  -5   1  -4 1199.48   56.29
   5  -1   4 1230.38   54.39
   5  -1   4 1193.08   54.99
  -6   1  -4 1386.86   59.39
  -6   1  -4 1206.18   58.49
  -6   1  -4 1187.48   56.89
   6  -1   4 1210.88   55.99
   6  -1   4 1244.58   56.69
  -7   1  -4  616.24   31.60
  -7   1  -4  558.24   29.00
  -7   1  -4  584.94   31.60
   7  -1   4  560.54   27.10
   7  -1   4  584.74   28.30
  -8   1  -4  103.99   17.20
  -8   1  -4   64.19    7.60
   8  -1   4   67.19    6.80
   8  -1   4   62.79    7.70
  -9   1  -4    3.80    7.00
  -9   1  -4    8.50    8.00
   9  -1   4   -4.20    3.80
   9   0  -4   61.69    6.70
  -9   0   4   62.79   10.90
  -9   0   4   58.99    6.50
   8   0  -4   36.10    4.60
   8   0  -4   21.60    6.40
  -8   0   4   19.80   13.40
   7   0  -4 1559.14   69.49
   7   0  -4 1528.25   71.99
  -7   0   4 1554.34   72.69
   6   0  -4  416.46   19.40
   6   0  -4  418.06   22.10
  -6   0   4  411.16   18.60
  -6   0   4  386.16   22.90
  -6   0   4  395.36   19.50
   5   0  -4   20.90    4.00
   5   0  -4   36.10    4.20
  -5   0   4   24.60    4.90
  -5   0   4   28.80    2.90
   4   0  -4  815.22   37.30
   4   0  -4  800.22   35.60
  -4   0   4  807.22   35.40
  -4   0   4  759.62   37.50
   3   0  -4  622.84   26.70
   3   0  -4  606.34   28.20
  -3   0   4  623.14   26.80
  -3   0   4  577.34   28.30
  -3   0   4  550.64   28.20
   2   0  -4 1056.89   45.80
   2   0  -4 1061.29   46.70
  -2   0   4 1073.09   45.90
  -2   0   4  981.60   47.00
  -2   0   4  982.10   46.70
   0   0  -4  362.06   16.60
   0   0  -4  351.76   17.20
   0   0   4  356.06   15.90
   0   0   4  335.27   17.30
  -1   0  -4 5501.75  243.38
  -2   0  -4   55.59    6.30
  -2   0  -4   61.69    4.80
   2   0   4   65.29    4.70
   2   0   4   52.39    6.40
  -3   0  -4 6231.48  289.07
  -3   0  -4 6658.23  290.07
   3   0   4 6756.42  289.17
  -4   0  -4  958.90   42.80
  -4   0  -4  845.52   41.40
  -4   0  -4  881.41   42.20
   4   0   4  952.10   41.40
  -5   0  -4  485.85   25.00
  -5   0  -4  505.25   26.20
  -5   0  -4  569.14   27.10
   5   0   4  525.35   24.80
  -6   0  -4    0.00    4.20
  -6   0  -4   -2.20    4.00
  -6   0  -4   -3.80    5.40
   6   0   4    0.20    2.80
   6   0   4    0.00    2.90
  -7   0  -4  441.16   24.40
  -7   0  -4  394.06   23.60
  -7   0  -4  373.66   21.20
   7   0   4  370.56   19.00
   7   0   4  363.46   20.10
  -8   0  -4   -0.90    5.60
  -8   0  -4    1.80    6.60
  -8   0  -4    6.10    8.70
   8   0   4   -2.00    3.90
   8   0   4    0.40    4.70
  -9   0  -4   76.89    8.50
  -9   0  -4   50.59   10.10
   9   0   4   61.69    6.10
   9  -1  -4   29.10    5.90
  -9   1   4   44.40    6.20
  -9   1   4   31.90    4.30
  -9   1   4   36.20    9.60
   8  -1  -4   83.29    8.90
  -8   1   4   88.19    9.90
  -8   1   4   84.99    7.40
   7  -1  -4    2.30    4.50
   7  -1  -4    4.50    3.10
  -7   1   4    5.80    3.50
  -7   1   4    2.50    2.80
  -7   1   4    9.40    5.70
   6  -1  -4  364.36   17.30
   6  -1  -4  359.36   20.30
  -6   1   4  357.46   17.40
  -6   1   4  353.96   21.40
  -6   1   4  358.36   16.90
   5  -1  -4  493.25   22.00
   5  -1  -4  479.55   24.20
  -5   1   4  491.85   21.90
  -5   1   4  455.05   22.00
  -5   1   4  468.05   24.70
   4  -1  -4   54.39    3.90
   4  -1  -4   59.09    7.10
  -4   1   4   48.80    8.00
  -4   1   4   55.29    4.10
  -4   1   4   50.49    3.60
  -4   1   4   58.69    4.10
   3  -1  -4 1297.67   57.89
   3  -1  -4 1328.47   56.49
  -3   1   4 1244.88   57.89
  -3   1   4 1228.98   58.09
  -3   1   4 1215.98   56.49
  -3   1   4 1348.17   56.79
   2  -1  -4  362.46   17.60
   2  -1  -4  395.06   18.40
  -2   1   4  409.16   17.60
  -2   1   4  362.66   18.40
  -2   1   4  380.76   19.00
   1  -1  -4  601.44   29.20
   1  -1  -4  679.63   30.10
   1  -1  -4  674.63   29.40
  -1   1   4  616.44   29.30
  -1   1   4  673.73   28.60
  -1   1   4  631.64   30.10
   0  -1  -4 4170.68  174.08
   0  -1  -4 3734.13  173.48
   0   1   4 3870.21  173.98
  -1  -1  -4 3742.53  157.38
  -1  -1  -4 3391.66  156.48
   1   1   4 3453.75  157.28
   1   1   4 3586.04  156.48
  -2  -1  -4  574.34   27.90
  -2  -1  -4  675.43   29.20
   2   1   4  565.24   28.90
   2   1   4  634.34   27.90
  -3  -1  -4   69.79    5.80
  -3  -1  -4   71.39    6.20
   3   1   4   73.99    5.60
  -4  -1  -4 1337.67   63.49
  -4  -1  -4 1315.47   63.09
  -4  -1  -4 1506.75   64.59
   4   1   4 1454.45   63.09
  -5  -1  -4  228.58   14.10
  -5  -1  -4  259.87   15.60
  -5  -1  -4  231.28   13.40
   5   1   4  228.08   12.80
  -6  -1  -4  200.68   14.00
  -6  -1  -4  152.98   16.70
  -6  -1  -4  197.98   13.00
   6   1   4  207.28   11.80
  -7  -1  -4   30.70    6.90
  -7  -1  -4   11.20    5.00
  -7  -1  -4   18.70    5.60
   7   1   4   15.30    4.60
  -8  -1  -4    5.40    7.70
  -8  -1  -4    3.20    6.10
  -8  -1  -4    4.80    5.60
   8   1   4   -3.60    5.00
  -9  -1  -4    9.50    8.50
  -9  -1  -4    8.50    6.90
   9   1   4    9.40    5.10
   9  -2  -4  165.78   14.60
  -9   2   4  195.18   12.60
  -9   2   4  217.88   24.30
  -9   2   4  198.48   15.00
   8  -2  -4  217.68   13.80
  -8   2   4  225.08   21.40
  -8   2   4  240.18   14.20
  -8   2   4  225.68   12.90
   7  -2  -4   58.59    7.00
  -7   2   4   43.60    4.40
  -7   2   4   40.10    7.30
  -7   2   4   46.30    4.70
   6  -2  -4    4.30    2.50
  -6   2   4    3.40    4.50
  -6   2   4    2.30    2.80
  -6   2   4    4.60    2.60
   5  -2  -4   12.60    2.20
   5  -2  -4    5.80    3.50
  -5   2   4   14.00    2.30
  -5   2   4   10.30    4.20
  -5   2   4   13.90    2.60
   4  -2  -4  524.15   22.40
   4  -2  -4  514.95   24.20
  -4   2   4  461.35   22.40
  -4   2   4  440.46   24.40
  -4   2   4  490.25   24.50
  -4   2   4  518.25   22.80
   3  -2  -4 3096.79  130.49
  -3   2   4 2833.52  129.29
  -3   2   4 3108.99  129.79
  -3   2   4 2765.02  130.69
  -3   2   4 2845.12  130.39
   2  -2  -4 3506.65  154.78
   2  -2  -4 3619.14  154.98
  -2   2   4 3482.25  155.48
  -2   2   4 3794.52  154.78
  -2   2   4 3147.79  154.28
  -2   2   4 3429.76  154.88
   1  -2  -4    7.30    1.60
   1  -2  -4    9.60    2.40
   1  -2  -4    7.10    2.60
  -1   2   4    2.40    2.60
  -1   2   4   14.50    2.40
   0  -2  -4   68.79    6.20
   0  -2  -4   51.29    5.50
   0   2   4   52.29    6.40
   0   2   4   61.09    4.10
  -1  -2  -4 1784.42   85.89
  -1  -2  -4 2169.38   86.69
   1   2   4 1826.62   86.29
   1   2   4 1933.91   85.59
  -2  -2  -4 3309.07  140.69
  -2  -2  -4 3129.89  140.29
  -2  -2  -4 2877.51  139.79
   2   2   4 3054.49  140.69
   2   2   4 3420.46  139.89
  -3  -2  -4 1674.53   80.99
  -3  -2  -4 1844.12   81.99
   3   2   4 1933.01   81.09
  -4  -2  -4  345.57   17.80
  -4  -2  -4  360.46   19.50
  -4  -2  -4  338.77   17.70
   4   2   4  367.56   17.50
  -5  -2  -4  351.56   19.70
  -5  -2  -4  286.87   16.70
  -5  -2  -4  292.77   16.40
   5   2   4  293.57   15.60
  -6  -2  -4   11.70    4.40
  -6  -2  -4   12.10    4.30
  -6  -2  -4    9.10    5.70
   6   2   4    9.90    3.60
  -7  -2  -4  651.73   33.50
  -7  -2  -4  585.74   31.80
   7   2   4  587.54   29.80
  -8  -2  -4  446.26   27.10
  -8  -2  -4  475.75   30.00
   8   2   4  412.16   25.20
   9  -3  -4   -9.00    5.10
  -9   3   4   -4.70    5.60
  -9   3   4    7.10    8.60
  -9   3   4   -6.80    4.80
   8  -3  -4    5.20    4.70
  -8   3   4   10.20    7.50
  -8   3   4   15.70    4.50
  -8   3   4    8.90    4.20
   7  -3  -4   23.30    3.90
  -7   3   4   36.10    4.40
  -7   3   4   28.60    6.70
  -7   3   4   32.90    4.20
   6  -3  -4  579.24   26.30
  -6   3   4  559.14   29.70
  -6   3   4  576.54   26.70
  -6   3   4  537.85   26.40
  -5   3   4   25.80    3.70
  -5   3   4   20.20    2.70
  -5   3   4   25.10    2.30
  -5   3   4   17.40    4.80
  -4   3   4  332.87   15.70
  -4   3   4  301.97   17.50
  -4   3   4  319.97   17.20
  -4   3   4  308.97   15.10
  -3   3   4 1140.49   49.20
  -3   3   4 1052.69   48.60
  -3   3   4 1070.59   50.19
  -3   3   4 1090.79   49.70
   2  -3  -4  995.30   46.20
  -2   3   4 1082.29   46.10
  -2   3   4 1015.60   46.90
  -2   3   4  981.60   46.10
   1  -3  -4 7074.09  333.27
   1  -3  -4 7709.63  333.67
  -1   3   4 7863.21  333.37
   0  -3  -4 1247.48   54.39
   0  -3  -4 1153.18   54.09
   0   3   4 1125.19   54.49
   0   3   4 1267.47   54.09
  -1  -3  -4   42.60    5.80
   1   3   4   54.29    6.70
   1   3   4   47.50    4.60
  -2  -3  -4   24.30    3.90
  -2  -3  -4   21.80    3.60
   2   3   4   22.60    2.80
   2   3   4   17.10    3.60
  -3  -3  -4  432.96   21.10
  -3  -3  -4  426.76   22.10
  -3  -3  -4  455.95   22.60
   3   3   4  489.25   21.60
  -4  -3  -4 4326.87  202.08
  -4  -3  -4 4364.86  202.48
  -4  -3  -4 4623.14  203.18
   4   3   4 4929.41  202.28
  -5  -3  -4 2587.24  121.09
  -5  -3  -4 2606.04  121.09
  -5  -3  -4 2856.11  122.59
   5   3   4 2774.62  120.79
  -6  -3  -4   41.00    5.90
  -6  -3  -4   26.80    5.00
  -6  -3  -4   28.10    7.20
   6   3   4   18.50    3.90
  -7  -3  -4  235.58   20.50
  -7  -3  -4  221.78   16.30
  -7  -3  -4  219.38   18.00
   7   3   4  247.38   15.10
  -8  -3  -4  -18.80   10.10
  -8  -3  -4   -4.60    5.90
  -8  -3  -4   -3.30    6.80
  -8   4   4   18.10    4.90
  -8   4   4    2.10    4.80
  -8   4   4    7.10    7.40
  -7   4   4    4.70    3.60
  -7   4   4    0.10    4.30
  -7   4   4    4.90    6.10
  -6   4   4    6.10    5.10
  -6   4   4    2.10    3.90
  -6   4   4   13.40    3.30
  -5   4   4  470.75   22.50
  -5   4   4  504.85   23.60
  -5   4   4  492.55   23.00
  -5   4   4  464.85   25.70
  -5   4   4  496.35   25.60
  -4   4   4   62.69    5.90
  -4   4   4   60.69    7.00
  -4   4   4   67.39    5.70
  -4   4   4   63.69    8.90
  -4   4   4   78.29    8.90
  -3   4   4  916.91   43.40
  -3   4   4  974.70   42.60
  -3   4   4  904.41   41.90
  -3   4   4  926.91   42.90
   2  -4  -4    2.90    3.20
  -2   4   4   -0.30    2.70
  -2   4   4    4.70    2.30
  -2   4   4    1.00    3.00
   1  -4  -4   99.79    7.60
   1  -4  -4   91.19    7.70
  -1   4   4   95.89    5.90
  -1   4   4   99.69    7.60
  -1   4   4   94.89    7.90
   0  -4  -4 1456.35   63.59
   0  -4  -4 1330.67   63.39
   0   4   4 1358.56   63.49
   0   4   4 1477.35   63.49
  -1  -4  -4 1371.56   64.19
  -1  -4  -4 1538.05   64.49
   1   4   4 1353.56   64.19
  -2  -4  -4 1570.74   68.99
  -2  -4  -4 1421.66   68.59
   2   4   4 1453.55   68.69
   2   4   4 1626.94   68.19
  -3  -4  -4  111.99    9.80
  -3  -4  -4  109.79   10.50
  -3  -4  -4  123.39    8.20
   3   4   4  124.79    8.50
  -4  -4  -4  239.18   16.00
  -4  -4  -4  246.08   14.20
  -4  -4  -4  242.08   14.90
   4   4   4  260.57   13.90
  -5  -4  -4   37.30    6.00
  -5  -4  -4   17.90    6.20
  -5  -4  -4   27.50    4.70
   5   4   4   35.40    4.90
  -6  -4  -4  331.07   19.50
  -6  -4  -4  308.27   19.40
  -6  -4  -4  340.27   22.30
   6   4   4  336.27   18.20
  -7  -4  -4   12.90    8.80
  -7  -4  -4   27.80    7.90
  -7  -4  -4   27.40    6.50
   7   4   4   22.10    6.70
  -8  -4  -4   11.20    7.50
  -8  -4  -4   -0.20   10.50
  -8  -4  -4   15.70    6.40
   8   4   4   12.20    6.00
  -8   5   4    6.70    8.10
  -8   5   4    1.90    8.50
  -8   5   4    6.10    5.00
  -8   5   4    9.20    6.10
  -7   5   4   31.10    7.30
  -7   5   4   43.00    4.90
  -7   5   4   30.10    7.90
  -7   5   4   37.50    5.70
  -6   5   4    2.20    3.50
  -6   5   4   -0.60    2.70
  -6   5   4    5.80    5.60
  -6   5   4   -9.00    4.10
  -6   5   4   -2.50    5.90
  -5   5   4    1.60    4.40
  -5   5   4    1.20    3.00
  -5   5   4    1.90    2.90
  -5   5   4    0.70    4.40
  -5   5   4   -3.00    3.90
  -4   5   4    6.40    3.10
  -4   5   4    0.40    3.50
  -4   5   4    5.60    3.70
  -4   5   4    9.00    4.30
  -4   5   4    3.90    2.90
  -3   5   4  459.35   22.10
  -3   5   4  451.85   21.10
  -3   5   4  413.76   21.20
  -3   5   4  438.36   22.10
  -3   5   4  454.85   22.70
   2  -5  -4   36.00    4.60
  -2   5   4   42.70    5.90
  -2   5   4   39.40    4.30
  -2   5   4   34.30    4.50
   1  -5  -4  109.49    9.20
   1  -5  -4  120.19    8.40
  -1   5   4  102.19    6.70
  -1   5   4  124.09    9.00
  -1   5   4  107.19    8.50
   0  -5  -4    3.60    2.70
   0  -5  -4    0.00    3.40
   0   5   4    1.10    3.40
   0   5   4    4.20    3.10
  -1  -5  -4  168.98   11.40
  -1  -5  -4  178.28   10.80
   1   5   4  178.78   11.50
   1   5   4  165.28   11.10
  -2  -5  -4  456.85   22.20
  -2  -5  -4  384.06   21.90
   2   5   4  445.46   21.10
  -3  -5  -4 2017.30   90.59
  -3  -5  -4 1888.61   90.29
   3   5   4 2096.79   89.89
  -4  -5  -4 1397.16   65.69
  -4  -5  -4 1386.66   66.69
  -4  -5  -4 1500.75   67.39
   4   5   4 1528.85   66.09
  -5  -5  -4    6.70    4.70
  -5  -5  -4   -7.20    6.80
   5   5   4    8.80    4.20
  -6  -5  -4   18.60    7.70
  -6  -5  -4   23.10    6.40
  -6  -5  -4   16.70    5.80
   6   5   4   12.50    5.30
  -7  -5  -4   -1.00    6.10
  -7  -5  -4   -6.60    6.40
  -7  -5  -4   -3.70    7.90
  -7   6   4    5.20    5.10
  -7   6   4    6.10    5.70
  -7   6   4   -0.40    2.90
  -7   6   4    5.40   13.40
  -7   6   4    3.20    9.70
  -6   6   4   30.60    7.00
  -6   6   4   28.60    5.40
  -6   6   4   33.40    5.00
  -6   6   4   31.20    6.50
  -6   6   4   27.50    4.10
  -5   6   4   18.50    3.70
  -5   6   4   24.20    5.80
  -5   6   4   26.70    4.20
  -5   6   4   20.30    4.80
  -5   6   4   15.10    5.00
  -4   6   4   28.70    4.90
  -4   6   4   32.00    4.10
  -4   6   4   32.30    5.50
  -4   6   4   35.30    4.20
  -4   6   4   28.70    4.90
  -3   6   4  278.57   15.10
  -3   6   4  289.17   15.70
  -3   6   4  280.27   15.90
  -3   6   4  264.67   16.20
  -3   6   4  280.17   14.60
   2  -6  -4    5.90    4.50
  -2   6   4    4.20    2.80
  -2   6   4    4.30    3.40
  -2   6   4   -2.10    3.80
  -2   6   4   -0.50    3.80
   1  -6  -4  206.98   13.70
  -1   6   4  194.78   10.80
  -1   6   4  226.78   13.00
  -1   6   4  203.58   12.30
  -1   6   4  197.88   12.30
   0  -6  -4 2594.04  114.19
   0  -6  -4 2461.05  114.69
   0   6   4 2401.86  114.09
   0   6   4 2764.12  114.79
  -1  -6  -4  119.99   11.00
  -1  -6  -4  100.49    9.40
   1   6   4  103.99    9.30
   1   6   4  129.99    9.80
  -2  -6  -4  709.33   31.90
  -2  -6  -4  585.04   32.00
   2   6   4  657.03   30.90
  -3  -6  -4  116.39   12.20
   3   6   4  108.39    9.90
  -4  -6  -4  124.09   13.30
  -4  -6  -4  163.38   16.20
   4   6   4  125.69   11.60
  -5  -6  -4   34.40    8.70
  -5  -6  -4   27.80    5.00
  -5  -6  -4   15.30    7.60
   5   6   4   24.50    5.60
  -6  -6  -4  366.26   26.10
  -6  -6  -4  394.26   23.00
  -6  -6  -4  403.66   23.40
   6   6   4  379.16   24.20
   6   6   4  379.46   22.90
  -7   7   4   15.40    7.20
  -7   7   4   14.00    8.30
  -7   7   4   21.00    7.70
  -7   7   4   18.10    4.10
  -7   7   4   19.90    6.10
  -6   7   4   13.40    4.60
  -6   7   4    7.30    6.70
  -6   7   4    2.40    6.40
  -6   7   4    3.60    4.20
  -6   7   4    0.30    6.40
  -5   7   4   30.00    4.80
  -5   7   4   14.30    5.80
  -5   7   4    6.50    5.20
  -5   7   4   15.10    5.70
  -5   7   4   20.50    4.60
  -4   7   4    2.40    4.40
  -4   7   4   -7.30    4.50
  -4   7   4    6.30    4.10
  -4   7   4   -3.80    5.00
  -4   7   4    5.90    4.30
  -3   7   4  273.07   15.80
  -3   7   4  284.37   16.10
  -3   7   4  252.17   16.40
  -3   7   4  295.97   15.40
  -3   7   4  271.77   16.60
  -2   7   4  190.08   11.60
  -2   7   4  197.88   13.10
  -2   7   4  168.48   12.40
  -2   7   4  192.18   12.80
   1  -7  -4    8.60    5.50
  -1   7   4   14.40    3.70
  -1   7   4   12.40    2.70
  -1   7   4   15.80    4.40
  -1   7   4    6.40    4.90
   0  -7  -4    9.80    5.20
   0  -7  -4   14.20    3.80
   0   7   4    5.20    4.60
   0   7   4    5.60    4.20
   0   7   4   13.40    3.60
  -1  -7  -4  153.08   13.40
  -1  -7  -4  148.79   10.80
   1   7   4  146.09   12.30
   1   7   4  144.69   11.70
  -2  -7  -4   -7.60    5.60
  -2  -7  -4    0.50    3.80
   2   7   4   -5.80    4.70
  -3  -7  -4   58.89    8.00
   3   7   4   43.70    6.50
   3   7   4   53.69    6.10
  -4  -7  -4   61.19   10.10
  -4  -7  -4   63.39    8.30
   4   7   4   65.39    6.90
   4   7   4   69.39    7.80
  -5  -7  -4   -3.80    7.70
  -5  -7  -4    6.50    7.20
   5   7   4   -4.40    7.30
   5   7   4   13.40    7.00
  -6  -7  -4  416.86   25.20
  -6  -7  -4  446.06   26.60
   6   7   4  439.76   26.50
  -6   8   4   31.70    7.50
  -6   8   4   18.00    8.00
  -6   8   4   30.20    6.10
  -6   8   4   35.70    9.50
  -6   8   4   30.20    5.70
  -5   8   4  121.49   15.40
  -5   8   4  108.29   11.90
  -5   8   4   76.99   10.00
  -5   8   4  125.79   12.50
  -5   8   4  117.79   15.20
  -4   8   4   43.70    6.10
  -4   8   4   44.20    5.70
  -4   8   4   30.10    6.30
  -4   8   4   38.40    6.20
  -4   8   4   50.29    7.20
  -3   8   4    2.90    4.20
  -3   8   4    4.20    3.90
  -3   8   4   -0.40    5.80
  -3   8   4    2.20    5.00
  -2   8   4   -1.40    4.60
  -2   8   4   -3.50    3.70
  -2   8   4    8.70    3.40
  -2   8   4    4.30    5.30
   1  -8  -4    8.20    7.80
  -1   8   4    7.80    2.90
  -1   8   4   11.90    3.70
  -1   8   4    3.30    3.00
  -1   8   4   10.20    5.10
  -1   8   4    5.30    4.90
   0   8   4    6.40    5.30
   0   8   4   -3.40    5.30
  -1  -8  -4   41.40    7.60
  -1  -8  -4   45.70    7.70
   1   8   4   31.70    6.30
   1   8   4   37.40    6.60
  -2  -8  -4   -1.80    6.60
  -2  -8  -4    1.50    4.50
   2   8   4    8.00    5.70
  -3  -8  -4   13.80    5.40
  -3  -8  -4   -6.20    6.20
   3   8   4   -1.70    5.50
   3   8   4    3.30    6.20
  -4  -8  -4  289.17   20.20
  -4  -8  -4  272.07   21.60
   4   8   4  288.07   20.90
   4   8   4  261.47   21.20
  -4   9   4   12.70    9.80
  -4   9   4  -11.50    5.60
  -4   9   4   -3.50    5.00
  -4   9   4    0.80    5.40
  -4   9   4    6.10    8.30
  -3   9   4    6.90    6.40
  -3   9   4   -6.00    8.20
  -3   9   4   10.10    5.20
  -2   9   4   16.20    4.00
  -2   9   4   14.10    4.20
  -2   9   4   14.40    6.10
  -2   9   4   17.40    8.30
  -1   9   4   22.30    8.20
  -1   9   4   15.70    6.40
  -1   9   4   19.10    4.00
   0  -9  -4   13.00    7.10
   0   9   4    1.80    8.00
   0   9   4   17.90    6.40
  -1  -9  -4   68.39    8.80
   1   9   4   61.89    9.50
   1   9   4   56.49    7.60
  -2  -9  -4   53.09    9.30
  -2  -9  -4   42.60    5.30
   2   9   4   45.60    7.50
  -3  -9  -4   -5.80    7.50
  -3  -9  -4    0.10    4.90
   3   9   4    2.00    7.10
   1  11  -5   44.80    8.10
   1  11  -5   45.20    9.00
   1  11  -5   29.30    9.90
   0  11  -5   52.39   10.00
  -1  11  -5   56.19    8.00
  -1  11  -5   51.59    7.70
  -1  11  -5   40.60   10.70
   4  10  -5   -5.10    8.20
   4  10  -5   -8.80    6.20
   4  10  -5    3.00    7.60
   3  10  -5  188.88   15.30
   3  10  -5  202.68   17.60
   3  10  -5  159.08   18.60
   2  10  -5  531.05   27.60
   2  10  -5  541.15   28.40
   2  10  -5  476.45   29.50
   1  10  -5   98.99   10.60
   1  10  -5  152.28   15.10
   1  10  -5  128.39   13.40
  -1 -10   5  122.29   14.10
   0  10  -5   68.19    7.90
   0  10  -5   44.20    8.20
   0  10  -5   58.99    7.20
   0 -10   5   52.49    7.60
  -1  10  -5   39.90    6.40
  -1  10  -5   35.80    6.90
  -1  10  -5   47.00    7.20
  -1  10  -5   32.80    7.30
   1 -10   5   45.60    6.70
  -2  10  -5   32.30    7.60
  -2  10  -5   34.60    7.00
  -2  10  -5   24.60    5.50
   2 -10   5   21.80    6.40
  -3  10  -5    6.30    6.40
  -3  10  -5    5.20    6.20
   3 -10   5    0.90    6.00
  -4  10  -5   16.90    7.10
  -4  10  -5   23.70    6.60
  -4  10  -5    3.20    4.90
   4 -10   5   14.50    6.10
   5   9  -5  356.16   21.30
   5   9  -5  326.77   23.80
   5   9  -5  320.77   19.10
  -5  -9   5  311.17   17.80
   4   9  -5  896.71   46.20
   4   9  -5  949.71   44.30
   4   9  -5  903.41   43.50
   3   9  -5  163.68   14.10
   3   9  -5  151.08   12.70
   3   9  -5  107.99   15.00
   2   9  -5  335.47   22.90
   2   9  -5  291.37   20.60
   2   9  -5  339.07   18.70
  -2  -9   5  300.87   17.80
   1   9  -5   81.69    9.60
   1   9  -5   92.19   11.00
   1   9  -5   89.59   13.10
  -1  -9   5   75.89    7.20
   0   9  -5   66.39    7.70
   0   9  -5   75.39    7.30
   0   9  -5   90.69   10.40
   0  -9   5   79.59    7.10
  -1   9  -5   10.50    5.00
  -1   9  -5   22.30    5.80
  -1   9  -5    9.60    5.10
   1  -9   5   11.00    4.20
  -2   9  -5  100.29   11.80
  -2   9  -5   84.39    8.20
  -2   9  -5   83.99   11.40
   2  -9   5   98.49   10.60
  -3   9  -5   29.30    4.40
  -3   9  -5   31.70    6.90
  -3   9  -5   40.80    6.00
  -3   9  -5   36.60    6.60
   3  -9   5   40.40    5.90
  -4   9  -5   82.59   10.60
  -4   9  -5   94.99   11.80
  -4   9  -5   71.99    8.00
   4  -9   5   80.69    8.00
  -5   9  -5   68.89    8.30
  -5   9  -5   79.29    8.30
  -5   9  -5   68.39    8.20
   5  -9   5   68.59    7.70
   6   8  -5   61.19    9.40
   6   8  -5   63.99    7.80
   6   8  -5   58.99    7.90
  -6  -8   5   66.69    7.80
  -6  -8   5   72.59   10.70
   5   8  -5  208.98   13.90
   5   8  -5  231.78   18.00
   5   8  -5  228.88   15.80
  -5  -8   5  211.08   14.10
   4   8  -5 1380.46   61.39
   4   8  -5 1335.47   61.99
   4   8  -5 1393.96   63.69
  -4  -8   5 1273.77   60.89
   3   8  -5 1811.02   79.89
   3   8  -5 1781.32   80.29
   3   8  -5 1730.43   81.49
  -3  -8   5 1742.73   79.89
   2   8  -5  303.37   16.70
   2   8  -5  308.37   17.70
   2   8  -5  292.47   19.60
  -2  -8   5  300.87   16.70
   1   8  -5 1417.36   63.99
   1   8  -5 1382.06   62.49
   1   8  -5 1326.77   62.79
  -1  -8   5 1342.27   62.29
   0   8  -5  593.74   30.20
   0   8  -5  609.54   30.10
   0   8  -5  643.34   31.80
   0  -8   5  605.54   29.60
  -1   8  -5 1031.30   47.80
  -1   8  -5 1012.30   47.60
  -1   8  -5 1057.59   48.00
   1  -8   5 1000.30   47.40
  -2   8  -5  162.08   12.90
  -2   8  -5  187.48   13.00
  -2   8  -5  184.98   10.60
   2  -8   5  179.68   12.30
  -3   8  -5  187.98   13.40
  -3   8  -5  184.48   12.30
  -3   8  -5  191.28   14.00
   3  -8   5  189.48   12.60
  -4   8  -5   32.30    5.60
  -4   8  -5   28.20    6.90
  -4   8  -5   21.10    5.50
   4  -8   5   26.40    5.10
  -5   8  -5  -11.00    5.50
  -5   8  -5    5.80    4.90
  -5   8  -5    0.70    5.80
   5  -8   5    7.90    5.20
  -6   8  -5    4.90    6.00
  -6   8  -5    3.50    5.70
  -6   8  -5   -4.00    7.00
   6  -8   5   -3.50    5.00
   7   7  -5  646.94   33.30
   7   7  -5  666.03   38.10
   7   7  -5  615.74   32.40
  -7  -7   5  737.33   39.60
  -7  -7   5  642.94   34.70
   6   7  -5  511.05   26.10
   6   7  -5  500.35   26.10
   6   7  -5  501.05   29.10
  -6  -7   5  566.04   39.10
  -6  -7   5  485.55   26.90
   5   7  -5   81.69   12.50
   5   7  -5   94.09   10.00
   5   7  -5   82.19    8.20
  -5  -7   5   90.79   10.40
   4   7  -5   84.29    8.10
   4   7  -5   93.99   12.70
   4   7  -5   82.89   10.00
  -4  -7   5   90.99    8.50
  -4  -7   5   87.39    8.90
   3   7  -5   13.20    3.50
   3   7  -5   13.20    4.20
   3   7  -5   16.40    4.80
  -3  -7   5   17.80    3.60
  -3  -7   5   18.80    4.30
   2   7  -5 4101.69  178.88
   2   7  -5 4182.28  177.58
   2   7  -5 3909.91  177.68
  -2  -7   5 3664.83  176.68
  -2  -7   5 4121.49  177.58
   1   7  -5 1250.47   59.09
   1   7  -5 1358.26   60.59
   1   7  -5 1285.97   59.19
  -1  -7   5 1284.27   58.89
   0   7  -5  160.98   12.90
   0   7  -5  165.08   10.90
   0   7  -5  146.49   11.20
  -1   7  -5  196.08   10.20
  -1   7  -5  172.98   12.20
  -1   7  -5  188.08   12.20
   1  -7   5  180.18   11.50
  -2   7  -5  128.49    9.00
  -2   7  -5  137.99   10.80
  -2   7  -5  112.99   10.40
   2  -7   5  130.39    9.90
  -3   7  -5  127.89   10.00
  -3   7  -5  114.99   10.20
  -3   7  -5  112.49   10.70
   3  -7   5  103.59    8.90
  -4   7  -5  415.06   22.80
  -4   7  -5  448.36   22.80
  -4   7  -5  423.76   22.20
   4  -7   5  431.46   21.60
  -5   7  -5   -2.40    5.20
  -5   7  -5    3.60    4.70
   5  -7   5   -2.20    4.30
  -6   7  -5    5.90    6.10
  -6   7  -5   13.20    4.90
  -6   7  -5   18.90    6.80
   6  -7   5   16.90    4.80
  -7   7  -5    5.00    8.80
  -7   7  -5   -8.00    6.60
   7  -7   5   -3.10    5.10
   8   6  -5    4.40    4.60
   8   6  -5    1.20   12.10
   8   6  -5   11.10    5.90
  -8  -6   5    5.90    9.20
   7   6  -5    1.10    4.70
   7   6  -5   -2.60    6.10
   7   6  -5    6.70    4.50
  -7  -6   5    5.60    8.30
   6   6  -5  111.19   10.20
   6   6  -5  102.79   13.50
   6   6  -5  107.19   10.00
  -6  -6   5  135.89   18.40
  -6  -6   5  112.19   12.10
   5   6  -5  132.59   10.60
   5   6  -5  144.99   13.20
  -5  -6   5  148.39   11.70
  -5  -6   5  150.68    9.90
   4   6  -5  638.34   30.50
   4   6  -5  637.84   31.30
   4   6  -5  691.33   33.40
  -4  -6   5  626.64   31.40
  -4  -6   5  671.63   35.20
  -4  -6   5  689.03   31.10
   3   6  -5   86.49    8.50
   3   6  -5   92.39   10.80
   3   6  -5   91.59    7.30
  -3  -6   5   89.49    7.60
  -3  -6   5   83.09    7.90
   2   6  -5 1235.78   54.79
   2   6  -5 1229.68   57.39
   2   6  -5 1288.17   54.49
  -2  -6   5 1153.78   54.19
  -2  -6   5 1097.09   55.09
   1   6  -5 1697.63   71.49
   1   6  -5 1679.33   72.89
   1   6  -5 1606.04   71.59
  -1  -6   5 1423.76   73.29
  -1  -6   5 1513.05   70.89
   0   6  -5 1057.09   44.30
   0   6  -5  982.20   45.00
   0   6  -5 1017.20   46.20
   0  -6   5  860.81   44.20
   0  -6   5  978.10   45.30
  -1   6  -5 1037.10   46.20
  -1   6  -5  997.80   46.50
  -1   6  -5  989.40   46.60
   1  -6   5 1044.10   46.80
  -2   6  -5 1571.84   72.69
  -2   6  -5 1666.53   72.69
  -2   6  -5 1579.44   72.59
   2  -6   5 1629.04   73.39
  -3   6  -5  446.86   23.00
  -3   6  -5  458.35   23.40
  -3   6  -5  495.55   23.50
  -4   6  -5   16.90    4.50
  -4   6  -5   15.50    4.00
  -4   6  -5   16.10    5.40
   4  -6   5   17.50    4.40
  -5   6  -5  104.39   11.50
  -5   6  -5   94.69    9.70
  -5   6  -5  103.39   12.20
   5  -6   5   95.19    9.00
  -6   6  -5   37.30    7.70
  -6   6  -5   28.30    6.10
   6  -6   5   20.30    5.00
   6  -6   5   20.10    4.50
  -7   6  -5   30.50    8.60
  -7   6  -5   26.70    6.80
   7  -6   5   21.40    6.50
   7  -6   5   25.10    5.00
   8   5  -5    7.90    5.40
   8   5  -5   14.00    9.40
   8   5  -5    7.80    4.00
  -8  -5   5    9.50    9.50
   7   5  -5   92.09   13.80
   7   5  -5   78.79    8.70
   7   5  -5   95.59   10.30
   6   5  -5  419.36   22.20
   6   5  -5  455.05   22.70
   6   5  -5  459.05   25.50
  -6  -5   5  499.05   28.40
   5   5  -5   82.89   10.90
   5   5  -5   82.79    7.90
  -5  -5   5   74.09    9.70
  -5  -5   5   91.89    7.40
   4   5  -5   98.59   10.50
   4   5  -5   86.09    7.90
   4   5  -5   95.79    6.50
  -4  -5   5   85.19    8.90
  -4  -5   5   97.19    7.50
   3   5  -5 7427.26  324.27
   3   5  -5 7130.79  323.07
   3   5  -5 7681.73  322.77
  -3  -5   5 7088.79  324.37
  -3  -5   5 7040.20  323.27
  -3  -5   5 7501.85  323.07
   2   5  -5 9858.01  430.96
   2   5  -5 9564.14  431.16
   2   5  -5 9999.00  432.26
  -2  -5   5 9653.43  431.06
   1   5  -5 1642.24   70.39
   1   5  -5 1525.85   70.49
   1   5  -5 1603.24   71.69
  -1  -5   5 1633.34   70.49
  -1  -5   5 1451.05   70.29
   0   5  -5  715.83   31.30
   0  -5   5  706.23   31.40
   0  -5   5  614.84   31.20
  -1   5  -5  145.79    8.70
  -1   5  -5  135.79    8.80
  -1   5  -5  133.89    8.80
   1  -5   5  140.49    8.50
  -2   5  -5  345.37   17.60
  -2   5  -5  368.26   17.80
  -2   5  -5  333.97   17.50
   2  -5   5  357.96   17.30
  -3   5  -5   49.90    7.50
  -3   5  -5   39.10    4.20
  -3   5  -5   40.90    4.40
   3  -5   5   40.10    4.10
  -4   5  -5 2155.08  100.49
  -4   5  -5 2387.16  101.79
  -4   5  -5 2206.18  100.89
   4  -5   5 2270.47  100.49
   4  -5   5 2232.78  100.69
  -5   5  -5 1839.92   87.59
  -5   5  -5 1948.01   88.39
  -5   5  -5 2111.49   89.79
   5  -5   5 1938.41   87.99
   5  -5   5 1937.51   87.59
  -6   5  -5   63.79    7.00
  -6   5  -5  104.79   13.80
   6  -5   5   65.09    6.30
   6  -5   5   72.69    5.90
  -7   5  -5   90.29   11.50
  -7   5  -5  120.79   13.50
  -7   5  -5  139.29   17.30
   7  -5   5  104.59   12.00
   7  -5   5  113.19   10.10
  -8   5  -5   13.20   12.50
  -8   5  -5   12.60    6.60
  -8   5  -5    7.60    8.30
   8  -5   5    6.20    4.70
   9   4  -5   25.70    4.00
   9   4  -5   25.80    6.70
  -9  -4   5   21.00   10.40
   8   4  -5  131.69   18.30
   8   4  -5  152.68   12.50
   8   4  -5  136.59    9.40
  -8  -4   5  164.28   21.20
   7   4  -5   25.20    4.20
   7   4  -5   32.20    6.20
   7   4  -5   26.20    3.90
  -7  -4   5   23.50    7.50
   6   4  -5  614.54   31.50
   6   4  -5  562.34   28.30
   6   4  -5  630.24   28.80
  -6  -4   5  623.74   33.10
   5   4  -5 2599.44  121.19
   5   4  -5 2767.82  121.29
   5   4  -5 2807.52  123.09
  -5  -4   5 2886.31  121.29
  -5  -4   5 2593.34  122.49
  -5  -4   5 2708.73  123.49
   4   4  -5 1853.41   86.29
   4   4  -5 2060.39   88.39
   4   4  -5 1893.31   85.69
  -4  -4   5 1849.21   87.19
  -4  -4   5 2025.20   86.29
  -4  -4   5 1922.91   88.29
   3   4  -5 1763.12   76.09
   3   4  -5 1747.43   77.89
   3   4  -5 1700.63   76.59
  -3  -4   5 1659.13   77.09
  -3  -4   5 1651.83   77.99
  -3  -4   5 1751.72   76.49
   2   4  -5  891.51   39.00
   2   4  -5  819.92   39.40
   2   4  -5  904.61   40.80
  -2  -4   5  842.92   41.10
  -2  -4   5  891.11   39.30
  -2  -4   5  839.22   39.70
   1   4  -5    0.30    2.30
   1   4  -5   -1.60    3.10
   1   4  -5    1.10    2.50
  -1  -4   5    2.30    2.10
  -1  -4   5    8.50    2.70
   0   4  -5 3279.57  147.89
   0   4  -5 3507.85  148.09
   0   4  -5 3296.07  147.79
   0  -4   5 3143.39  147.99
   0  -4   5 3448.75  147.89
  -1   4  -5 2957.80  122.09
  -1   4  -5 2715.33  121.79
  -1   4  -5 2687.33  121.69
   1  -4   5 2413.86  121.79
   1  -4   5 2930.01  121.79
  -2   4  -5    6.90    2.90
  -2   4  -5    7.80    2.60
  -2   4  -5    6.70    2.70
   2  -4   5    8.10    2.40
  -3   4  -5  469.35   23.00
  -3   4  -5  478.35   23.20
  -3   4  -5  495.65   24.00
   3  -4   5  481.75   22.80
   3  -4   5  493.85   23.00
  -4   4  -5 1713.83   81.59
  -4   4  -5 1934.71   83.19
  -4   4  -5 1799.32   82.09
   4  -4   5 1824.02   81.59
   4  -4   5 1848.42   81.89
  -5   4  -5  252.97   16.30
  -5   4  -5  221.58   14.40
   5  -4   5  213.68   12.60
   5  -4   5  215.78   13.40
  -6   4  -5  195.88   14.20
  -6   4  -5  237.18   17.10
   6  -4   5  192.28   12.00
   6  -4   5  204.48   13.00
  -7   4  -5   -1.70    7.30
  -7   4  -5    6.90    7.30
  -7   4  -5    2.50    5.30
   7  -4   5   -3.60    4.30
   7  -4   5   -1.00    3.90
  -8   4  -5   16.40   11.60
  -8   4  -5    2.30    6.40
  -8   4  -5   -1.60    8.30
   8  -4   5   -9.00    6.30
   8  -4   5   -0.40    4.20
   9   3  -5   68.89    6.80
  -9  -3   5   44.80   10.50
   8   3  -5  123.79    8.30
   8   3  -5  143.49   11.90
   8   3  -5  142.79   16.80
  -8  -3   5  129.09   18.80
   7   3  -5  235.08   12.00
   7   3  -5  231.58   17.00
   7   3  -5  228.58   13.60
  -7  -3   5  215.48   20.00
   6   3  -5    1.30    4.10
   6   3  -5    2.40    2.60
   6   3  -5    2.70    2.90
  -6  -3   5    1.00    5.40
   5   3  -5  312.67   15.00
   5   3  -5  305.27   17.20
   5   3  -5  297.97   14.70
  -5  -3   5  305.87   14.80
  -5  -3   5  274.97   18.30
   4   3  -5  260.47   14.90
   4   3  -5  260.67   12.90
  -4  -3   5  243.68   14.50
  -4  -3   5  244.78   15.90
  -4  -3   5  278.17   12.90
   3   3  -5 2409.66  102.69
   3   3  -5 2291.47  100.79
   3   3  -5 2219.58  101.39
  -3  -3   5 2356.66  101.39
  -3  -3   5 2212.38  102.19
  -3  -3   5 2197.88  102.79
   2   3  -5 1445.76   65.69
   2   3  -5 1408.96   64.59
  -2  -3   5 1414.46   65.19
  -2  -3   5 1476.35   66.09
  -2  -3   5 1479.35   64.59
   1   3  -5   55.99    5.20
   1   3  -5   45.90    5.60
  -1  -3   5   46.60    4.80
  -1   3  -5   -0.50    2.30
  -1   3  -5    1.30    2.20
   1  -3   5    0.90    2.30
  -2   3  -5 4090.19  178.58
  -2   3  -5 3907.61  177.98
  -2   3  -5 3842.92  177.98
   2  -3   5 4055.19  177.98
   2  -3   5 4210.78  177.98
  -3   3  -5 2685.63  117.89
  -3   3  -5 2517.55  116.89
  -3   3  -5 2553.04  117.09
   3  -3   5 2700.83  116.89
   3  -3   5 2704.33  117.09
  -4   3  -5 2700.83  113.69
  -4   3  -5 2428.96  112.29
   4  -3   5 2537.25  111.89
   4  -3   5 2399.56  112.79
  -5   3  -5   64.69    7.50
   5  -3   5   58.29    5.40
   5  -3   5   62.29    4.90
  -6   3  -5   36.30    6.50
  -6   3  -5   31.10    5.10
   6  -3   5   26.20    4.40
   6  -3   5   36.10    4.20
  -7   3  -5   26.60    7.40
  -7   3  -5   49.50    8.30
   7  -3   5   39.10    5.00
   7  -3   5   43.20    4.60
  -8   3  -5   56.89    7.40
  -8   3  -5   69.49   11.90
  -8   3  -5   67.19   10.60
   8  -3   5   53.69    7.20
   8  -3   5   61.59    5.80
   9   2  -5   67.79    7.20
  -9  -2   5   64.59   10.80
   8   2  -5  -10.80    4.30
   8   2  -5   -4.60    5.40
  -8  -2   5   -7.20    6.80
   7   2  -5  732.33   35.30
   7   2  -5  790.72   39.30
   7   2  -5  815.32   37.00
  -7  -2   5  813.82   40.80
   6   2  -5  140.59   12.30
   6   2  -5  143.99    8.70
   6   2  -5  134.49    7.80
  -6  -2   5  123.89   14.00
   5   2  -5  474.55   28.00
   5   2  -5  555.04   24.80
   5   2  -5  531.65   24.60
  -5  -2   5  582.44   24.60
  -5  -2   5  528.85   27.60
   4   2  -5 2296.67  105.19
   4   2  -5 2456.95  105.19
   4   2  -5 2467.75  106.79
  -4  -2   5 2262.37  106.79
  -4  -2   5 2255.37  106.59
  -4  -2   5 2496.65  105.19
   3   2  -5 2458.95  110.79
   3   2  -5 2622.44  111.99
  -3  -2   5 2405.86  112.09
  -3  -2   5 2627.74  110.79
  -3  -2   5 2376.16  111.79
   2   2  -5 3632.04  157.18
   2   2  -5 3928.41  157.48
   2   2  -5 3373.66  156.38
  -2  -2   5 3575.14  156.38
  -2  -2   5 3322.97  157.38
  -2  -2   5 3390.26  157.18
   1   2  -5 2748.02  118.99
   1   2  -5 2542.75  118.19
   1   2  -5 2767.12  118.89
  -1  -2   5 2769.82  118.19
  -1  -2   5 2510.75  118.79
  -1   2  -5 2529.65  119.39
  -1   2  -5 2849.91  120.29
   1  -2   5 2824.02  119.49
   1  -2   5 2783.52  119.59
   1  -2   5 2501.55  120.19
  -2   2  -5 2386.16  100.69
  -2   2  -5 2179.18   99.79
   2  -2   5 1900.81  100.49
   2  -2   5 2372.76   99.79
   2  -2   5 2389.16   99.79
  -3   2  -5  888.31   40.90
  -3   2  -5  832.62   39.90
   3  -2   5  902.11   39.70
   3  -2   5  883.61   39.80
  -4   2  -5 1318.57   57.59
  -4   2  -5 1145.09   56.09
   4  -2   5 1253.17   56.09
   4  -2   5 1250.27   55.79
  -5   2  -5  428.86   23.20
  -5   2  -5  521.15   25.50
   5  -2   5  482.15   23.00
   5  -2   5  464.35   22.40
  -6   2  -5   82.29   12.30
  -6   2  -5   60.49    6.10
  -6   2  -5   56.49    7.50
   6  -2   5   80.09    7.20
   6  -2   5   71.99    8.00
  -7   2  -5   -1.20    4.90
  -7   2  -5    3.80    6.60
  -7   2  -5    0.40    6.30
   7  -2   5    2.50    4.10
   7  -2   5    1.50    3.20
  -8   2  -5   40.70   11.70
  -8   2  -5   35.20    8.00
  -8   2  -5   39.70    6.90
   8  -2   5   24.10    6.20
   8  -2   5   35.40    4.90
   9   1  -5    8.50    5.10
   9   1  -5   19.30   10.70
  -9  -1   5   10.50    9.30
   8   1  -5  642.84   34.60
   8   1  -5  657.33   31.00
  -8  -1   5  649.24   37.00
   7   1  -5   12.50    5.60
   7   1  -5   16.20    3.70
  -7  -1   5    3.00    6.20
   6   1  -5   -4.50    2.30
   6   1  -5   -0.30    3.30
  -6  -1   5   -2.40    5.10
   5   1  -5 2800.12  125.19
   5   1  -5 2886.81  127.39
  -5  -1   5 2891.91  124.99
  -5  -1   5 2730.63  127.29
   4   1  -5    9.80    3.20
   4   1  -5   10.00    1.90
  -4  -1   5    5.30    3.70
  -4  -1   5    6.10    3.90
  -4  -1   5    8.60    2.10
   3   1  -5 1719.73   75.99
   3   1  -5 1747.13   77.59
   3   1  -5 1624.14   76.29
  -3  -1   5 1773.22   76.39
  -3  -1   5 1612.04   77.59
  -3  -1   5 1838.02   77.99
   2   1  -5 2543.75  118.49
   2   1  -5 2839.12  119.49
   2   1  -5 2821.52  119.39
  -2  -1   5 2732.33  118.49
  -2  -1   5 2541.45  119.39
  -2  -1   5 2578.94  119.29
   1   1  -5    3.00    1.40
   1   1  -5    3.80    2.40
   1   1  -5    3.30    2.30
  -1  -1   5    3.70    1.90
  -1  -1   5    4.30    2.90
  -1  -1   5    2.60    2.30
   0   1  -5 3665.53  156.68
   0   1  -5 3353.06  155.68
   0   1  -5 3597.84  156.48
   0  -1   5 3390.36  156.68
   0  -1   5 3523.75  155.98
   0  -1   5 3635.64  155.68
  -1   1  -5  501.75   24.40
  -1   1  -5  568.64   25.70
   1  -1   5  544.35   24.40
   1  -1   5  547.95   24.70
   1  -1   5  526.25   25.70
  -2   1  -5   -1.90    1.70
   2  -1   5   -2.00    2.00
   2  -1   5   -0.10    1.90
  -3   1  -5 1764.42   83.89
  -3   1  -5 1903.21   84.99
   3  -1   5 1906.01   83.79
   3  -1   5 1955.10   83.89
  -4   1  -5   -5.90    2.70
  -4   1  -5   -2.30    3.20
   4  -1   5   -2.70    2.20
   4  -1   5   -2.70    2.30
  -5   1  -5  472.25   24.50
  -5   1  -5  497.55   25.10
  -5   1  -5  430.86   22.90
   5  -1   5  474.55   22.60
   5  -1   5  465.75   22.10
  -6   1  -5 1047.40   48.70
  -6   1  -5  984.70   47.80
  -6   1  -5  970.20   46.20
   6  -1   5  996.50   45.90
   6  -1   5  979.20   45.30
  -7   1  -5 1271.67   60.79
  -7   1  -5 1386.96   63.59
  -7   1  -5 1312.07   62.79
   7  -1   5 1312.27   60.39
   7  -1   5 1302.07   59.49
  -8   1  -5   22.60    6.40
  -8   1  -5   27.30   10.50
  -8   1  -5   24.70    8.10
   8  -1   5   29.40    5.00
   8  -1   5   19.00    6.20
   9   0  -5  209.88   15.10
   9   0  -5  204.58   24.30
  -9   0   5  237.38   24.50
   8   0  -5  478.95   27.50
   8   0  -5  479.85   23.50
  -8   0   5  451.15   30.40
   7   0  -5  437.76   25.00
   7   0  -5  447.16   21.70
  -7   0   5  469.75   27.00
   6   0  -5  177.58   13.40
   6   0  -5  178.98    9.70
  -6   0   5  165.98   15.20
   5   0  -5 1157.28   53.69
   5   0  -5 1181.38   51.59
  -5   0   5 1186.98   51.29
  -5   0   5 1089.59   53.89
   4   0  -5  163.68    7.90
   4   0  -5  164.38   10.80
  -4   0   5  158.18   11.70
  -4   0   5  147.09   11.30
  -4   0   5  163.58    8.20
   3   0  -5   30.40    2.70
   3   0  -5   20.50    3.00
  -3   0   5   29.20    2.50
  -3   0   5   16.00    3.30
   2   0  -5    7.60    1.70
   2   0  -5    4.70    2.60
  -2   0   5    6.40    3.10
  -2   0   5    8.10    1.90
  -2   0   5    4.70    2.50
   1   0  -5 2910.21  126.29
   1   0  -5 2948.91  126.79
  -1   0   5 2749.23  126.39
  -1   0   5 2658.43  126.69
  -1   0   5 2960.50  125.99
   0   0  -5  103.79    7.70
   0   0  -5   95.79    5.30
   0   0  -5  103.09    6.70
   0   0   5  104.39    5.30
   0   0   5   91.59    7.90
  -1   0  -5 1417.06   60.19
  -1   0  -5 1240.98   58.99
   1   0   5 1396.66   58.99
   1   0   5 1251.17   60.09
  -2   0  -5  478.05   23.30
   2   0   5  528.45   23.40
   2   0   5  514.65   25.30
  -3   0  -5  108.99    7.50
  -3   0  -5  111.39    9.20
   3   0   5  120.19    7.20
  -4   0  -5 3730.03  161.68
  -4   0  -5 3436.66  160.28
  -4   0  -5 3534.85  160.98
   4   0   5 3757.42  160.38
  -5   0  -5  564.64   29.30
  -5   0  -5  554.24   27.10
  -5   0  -5  560.14   28.10
   5   0   5  567.34   26.70
  -6   0  -5  494.35   27.30
  -6   0  -5  500.75   25.60
  -6   0  -5  547.65   28.60
   6   0   5  504.25   24.50
   6   0   5  521.25   25.20
  -7   0  -5   -7.80    7.00
  -7   0  -5   -5.20    5.60
  -7   0  -5   -5.70    5.10
   7   0   5   -2.40    3.70
   7   0   5   -8.10    4.00
  -8   0  -5   33.60    7.00
  -8   0  -5   41.30   10.80
  -8   0  -5   33.60    9.10
   8   0   5   29.50    6.80
   8   0   5   32.70    4.90
   9  -1  -5  451.65   24.60
  -9   1   5  512.45   33.60
   8  -1  -5    7.70    4.60
   8  -1  -5   -2.60    5.30
  -8   1   5    5.20    7.60
  -8   1   5   -0.20    2.60
   7  -1  -5   33.40    5.80
   7  -1  -5   43.20    4.30
  -7   1   5   62.19    6.80
  -7   1   5   45.90    7.50
  -7   1   5   50.29    5.00
   6  -1  -5  363.16   17.40
   6  -1  -5  375.46   20.80
  -6   1   5  367.26   17.00
  -6   1   5  366.56   21.80
  -6   1   5  352.26   17.50
   5  -1  -5  468.25   23.80
   5  -1  -5  473.55   21.20
  -5   1   5  448.76   21.30
  -5   1   5  476.95   21.20
  -5   1   5  468.15   24.40
  -5   1   5  439.76   24.30
   4  -1  -5  730.83   34.10
   4  -1  -5  735.03   32.20
  -4   1   5  747.13   32.40
  -4   1   5  701.53   32.20
  -4   1   5  706.73   34.30
  -4   1   5  744.43   32.40
  -4   1   5  671.93   34.40
   3  -1  -5 2412.06  103.99
   3  -1  -5 2272.37  102.99
  -3   1   5 2249.27  104.39
  -3   1   5 2296.67  104.09
  -3   1   5 2394.76  102.99
   2  -1  -5  522.05   25.10
   2  -1  -5  562.74   25.80
   2  -1  -5  575.94   26.60
  -2   1   5  552.24   26.70
  -2   1   5  536.25   25.90
   0  -1  -5 2418.46  105.39
   0  -1  -5 2490.25  106.39
   0  -1  -5 2259.57  105.59
   0   1   5 2385.26  105.09
   0   1   5 2337.37  106.39
  -2  -1  -5 6653.33  301.67
  -2  -1  -5 7107.49  302.77
   2   1   5 6409.46  302.57
   2   1   5 7176.98  301.77
  -3  -1  -5 3407.76  147.19
  -3  -1  -5 3173.58  146.29
  -3  -1  -5 3124.79  145.99
   3   1   5 3471.45  146.09
  -4  -1  -5  629.14   31.00
  -4  -1  -5  680.73   32.50
  -4  -1  -5  637.94   30.60
   4   1   5  673.13   30.50
  -5  -1  -5  360.56   20.80
  -5  -1  -5  392.86   20.30
  -5  -1  -5  448.26   23.50
   5   1   5  399.46   19.70
  -6  -1  -5  227.28   17.10
  -6  -1  -5  193.68   13.80
  -6  -1  -5  208.48   15.20
   6   1   5  216.58   13.00
  -7  -1  -5   -6.90    6.70
  -7  -1  -5   -0.80    5.50
  -7  -1  -5  -11.00    6.50
   7   1   5   -8.50    4.00
  -8  -1  -5    2.90   10.50
  -8  -1  -5   -6.40    5.60
  -8  -1  -5   -6.90    6.40
   8   1   5   -5.60    4.60
   8   1   5    0.50    6.50
   9  -2  -5   -4.30    5.30
  -9   2   5    2.00    4.10
  -9   2   5   -2.00    8.60
  -9   2   5    5.00    5.20
   8  -2  -5   89.19    9.70
  -8   2   5   94.29    7.90
  -8   2   5  100.49   10.00
  -8   2   5   77.79   10.30
   7  -2  -5  377.76   18.60
  -7   2   5  396.06   24.20
  -7   2   5  374.16   18.40
  -7   2   5  370.76   18.80
   6  -2  -5    2.90    2.50
   6  -2  -5   -1.20    3.70
  -6   2   5    0.30    5.10
  -6   2   5    2.50    2.70
  -6   2   5    1.30    2.60
   5  -2  -5    9.00    3.90
   5  -2  -5   14.70    2.20
  -5   2   5   16.60    2.30
  -5   2   5   12.70    2.20
  -5   2   5    8.60    4.60
  -5   2   5   15.70    2.80
  -5   2   5   11.10    4.50
   4  -2  -5  164.38   11.10
  -4   2   5  147.39    8.10
  -4   2   5  181.88    9.10
  -4   2   5  159.38   11.90
  -4   2   5  164.98   11.40
   3  -2  -5  727.53   34.60
   3  -2  -5  799.12   35.40
  -3   2   5  724.83   36.10
  -3   2   5  802.42   34.60
  -3   2   5  750.12   35.50
   1  -2  -5    5.60    3.20
   1  -2  -5   13.20    2.00
   1  -2  -5   13.40    2.90
  -1   2   5   15.30    1.60
  -1   2   5   20.10    4.30
  -1   2   5   14.40    2.90
   0  -2  -5  775.92   35.30
   0  -2  -5  699.63   34.60
   0  -2  -5  755.92   33.80
   0   2   5  755.92   35.80
   0   2   5  796.42   34.00
  -1  -2  -5 5306.17  223.68
  -1  -2  -5 4774.52  222.98
   1   2   5 4972.60  223.58
   1   2   5 5105.79  222.48
  -2  -2  -5  159.08   10.50
  -2  -2  -5  157.08    9.60
  -2  -2  -5  135.39    7.80
   2   2   5  131.59   10.50
   2   2   5  148.79    8.40
  -3  -2  -5    0.10    2.20
  -3  -2  -5   -1.10    3.30
   3   2   5   -1.80    2.30
  -4  -2  -5   -1.00    3.00
  -4  -2  -5   -1.60    5.10
  -4  -2  -5   -1.00    2.70
   4   2   5    0.50    2.80
  -5  -2  -5    8.60    3.60
  -5  -2  -5   12.00    4.10
  -5  -2  -5    5.40    5.10
   5   2   5    3.80    2.90
  -6  -2  -5   -4.80    4.20
  -6  -2  -5   -8.00    3.90
   6   2   5   -3.10    3.40
  -7  -2  -5  169.58   18.30
  -7  -2  -5  171.78   15.70
   7   2   5  177.08   13.00
  -8  -2  -5  216.18   19.40
  -8  -2  -5  208.68   24.90
   9  -3  -5    2.40    5.60
  -9   3   5    8.70    5.80
  -9   3   5    4.40    9.10
  -9   3   5    2.70    5.00
  -8   3   5   11.00    8.10
  -8   3   5   11.40    4.30
  -8   3   5    8.60    4.20
  -7   3   5    5.70    3.70
  -7   3   5    8.20    3.30
  -7   3   5    8.60    6.40
  -7   3   5    3.30    6.50
  -6   3   5  524.65   25.00
  -6   3   5  548.45   28.50
  -6   3   5  511.55   24.50
  -6   3   5  515.55   28.50
  -5   3   5  121.89    7.50
  -5   3   5  143.79    8.80
  -5   3   5  110.69   12.30
  -5   3   5  127.29    7.30
  -5   3   5  121.59   12.10
  -4   3   5    6.60    3.00
  -4   3   5   -0.50    1.90
  -4   3   5    4.20    3.40
  -4   3   5    3.30    4.00
   3  -3  -5 2803.72  127.49
  -3   3   5 2783.62  126.69
  -3   3   5 3100.79  127.49
  -3   3   5 2809.42  127.89
  -3   3   5 2845.72  128.49
   2  -3  -5 7056.29  319.67
  -2   3   5 7722.93  319.77
  -2   3   5 7172.98  320.47
  -2   3   5 6998.80  319.57
   1  -3  -5 2611.54  117.09
   1  -3  -5 2856.01  117.69
  -1   3   5 2262.87  116.99
  -1   3   5 2585.44  117.69
  -1   3   5 2836.12  117.09
   0  -3  -5 2000.40   93.69
   0  -3  -5 2192.28   94.19
   0   3   5 2011.00   94.09
   0   3   5 2180.08   92.99
  -1  -3  -5  460.05   21.80
  -1  -3  -5  405.06   21.20
   1   3   5  416.36   21.70
   1   3   5  451.85   20.40
  -2  -3  -5  129.09   10.50
  -2  -3  -5  122.09    9.50
   2   3   5  144.19    8.10
   2   3   5  125.19    9.80
  -3  -3  -5   21.10    4.50
  -3  -3  -5   23.70    4.30
  -3  -3  -5   21.20    2.70
   3   3   5   17.20    3.10
  -4  -3  -5 1059.09   50.29
  -4  -3  -5 1029.10   49.30
  -4  -3  -5 1079.79   54.79
   4   3   5 1174.68   49.60
  -5  -3  -5  587.64   31.30
  -5  -3  -5  667.63   32.90
  -5  -3  -5  608.64   30.60
   5   3   5  679.83   30.50
  -6  -3  -5   38.10    6.10
  -6  -3  -5   41.60    5.70
  -6  -3  -5   41.10    8.20
   6   3   5   31.30    4.60
  -7  -3  -5  158.78   15.10
  -7  -3  -5  116.49   16.50
  -7  -3  -5  130.69   18.80
   7   3   5  149.88   13.90
  -8  -3  -5    5.30    6.50
  -8  -3  -5   -3.10    6.70
  -8  -3  -5  -12.30   12.20
  -8   4   5    1.00    4.30
  -8   4   5    0.00    8.50
  -8   4   5   -2.60    7.90
  -7   4   5  111.39   10.60
  -7   4   5  126.79    9.30
  -7   4   5  134.19   16.70
  -7   4   5  116.09   16.60
  -6   4   5  100.29   13.90
  -6   4   5   89.39    7.70
  -6   4   5   83.09    6.40
  -6   4   5   86.99   13.90
  -6   4   5   84.99    8.80
  -5   4   5   78.09   10.90
  -5   4   5   69.89    6.20
  -5   4   5   68.79    8.00
  -5   4   5   66.39    6.30
  -5   4   5   69.09   11.60
  -4   4   5   19.90    4.00
  -4   4   5   14.20    4.70
   3  -4  -5 3160.78  144.29
  -3   4   5 3205.78  143.39
  -3   4   5 3094.69  144.29
  -3   4   5 3303.27  145.19
  -3   4   5 3447.16  144.19
   2  -4  -5  598.04   28.80
  -2   4   5  652.13   28.80
  -2   4   5  591.54   29.60
  -2   4   5  588.34   28.20
   1  -4  -5   54.39    7.00
   1  -4  -5   74.19    7.60
  -1   4   5   51.09    5.50
  -1   4   5   55.09    7.70
  -1   4   5   72.79    6.90
   0  -4  -5  272.47   14.60
   0  -4  -5  239.88   14.30
   0   4   5  279.17   14.20
   0   4   5  251.47   14.60
  -1  -4  -5   42.30    5.00
  -2  -4  -5 1550.94   68.59
  -2  -4  -5 1426.26   68.19
   2   4   5 1435.96   68.39
   2   4   5 1599.64   67.59
  -3  -4  -5  723.93   34.50
  -3  -4  -5  661.33   33.40
   3   4   5  707.33   32.60
  -4  -4  -5    6.70    4.70
  -4  -4  -5    9.60    5.70
   4   4   5    7.80    3.80
  -5  -4  -5  648.34   32.30
  -5  -4  -5  634.84   31.20
  -5  -4  -5  650.13   34.00
   5   4   5  658.03   31.20
  -6  -4  -5  620.34   32.60
  -6  -4  -5  556.34   29.20
  -6  -4  -5  571.04   29.90
   6   4   5  564.34   28.70
  -7  -4  -5  209.38   16.70
  -7  -4  -5  207.08   22.00
  -7  -4  -5  206.78   16.80
  -8   5   5   -3.70    7.60
  -8   5   5   -2.50    6.00
  -8   5   5   -0.10    4.90
  -8   5   5   -3.10    8.60
  -7   5   5  138.49   12.80
  -7   5   5  160.08   18.00
  -7   5   5  172.68   11.50
  -6   5   5   33.70    6.80
  -6   5   5   34.60    4.20
  -6   5   5   26.30    3.50
  -6   5   5   29.40    5.00
  -6   5   5   25.10    7.10
  -5   5   5   76.59    9.00
  -5   5   5   97.19   12.70
  -5   5   5   89.39   11.50
  -5   5   5   73.89    7.50
  -5   5   5   79.09    7.70
  -4   5   5   18.80    7.00
  -4   5   5   24.00    3.60
  -4   5   5   29.70    3.60
  -4   5   5   24.10    5.10
  -4   5   5   25.70    4.30
  -3   5   5   28.40    3.40
  -3   5   5   30.30    5.10
  -3   5   5   24.30    3.80
   2  -5  -5   64.39    8.70
  -2   5   5   75.39    6.80
  -2   5   5   72.39    9.00
   1  -5  -5  225.08   13.90
   1  -5  -5  230.98   13.70
  -1   5   5  225.58   13.60
  -1   5   5  237.48   14.00
   0  -5  -5 1040.80   49.50
   0  -5  -5 1120.99   49.50
   0   5   5 1012.10   49.40
   0   5   5 1117.99   49.40
  -1  -5  -5 1243.58   56.19
  -1  -5  -5 1185.98   56.19
   1   5   5 1168.98   56.09
   1   5   5 1287.97   55.29
  -2  -5  -5 1620.44   69.89
  -2  -5  -5 1508.55   69.69
   2   5   5 1467.65   69.59
   2   5   5 1509.95   69.69
  -3  -5  -5 1525.25   67.59
  -3  -5  -5 1368.96   66.99
   3   5   5 1487.15   66.19
  -4  -5  -5 3149.58  134.59
  -4  -5  -5 2812.22  133.59
  -4  -5  -5 2859.81  132.19
   4   5   5 3087.49  132.99
  -5  -5  -5  369.96   21.10
  -5  -5  -5  363.96   19.80
  -5  -5  -5  359.36   23.40
   5   5   5  346.37   19.80
  -6  -5  -5   22.60    6.10
  -6  -5  -5   12.10    8.70
  -6  -5  -5   12.20    6.70
   6   5   5    8.60    6.40
  -7  -5  -5  -17.00    9.30
  -7  -5  -5    1.30    6.70
  -7  -5  -5   -2.80    6.50
  -7   6   5    7.40    7.60
  -7   6   5    4.40    8.00
  -7   6   5    2.70    4.70
  -7   6   5    2.40    6.40
  -6   6   5    2.60    5.40
  -6   6   5    0.90    6.30
  -6   6   5   -4.20    3.50
  -6   6   5   -2.10    5.20
  -6   6   5    4.40    3.90
  -5   6   5    9.70    5.20
  -5   6   5   11.50    4.00
  -5   6   5    4.60    3.80
  -5   6   5    6.60    5.00
  -5   6   5    9.50    5.70
  -4   6   5   -4.10    4.30
  -4   6   5   -0.10    3.30
  -4   6   5    3.50    3.40
  -4   6   5   -1.90    4.30
  -4   6   5    4.40    5.30
  -3   6   5   26.00    5.20
  -3   6   5   21.90    4.00
  -3   6   5   23.60    4.80
  -3   6   5   30.70    3.80
  -3   6   5   25.00    4.10
   2  -6  -5   50.39    6.40
  -2   6   5   55.19    9.20
  -2   6   5   53.19    6.80
  -2   6   5   57.39    6.00
   1  -6  -5   10.00    4.80
  -1   6   5   14.80    4.20
  -1   6   5   10.10    4.70
   0  -6  -5 3393.46  147.69
   0  -6  -5 3253.17  147.89
   0   6   5 3456.15  147.89
   0   6   5 3125.19  147.49
  -1  -6  -5  611.54   29.90
  -1  -6  -5  596.14   29.30
   1   6   5  573.24   29.20
  -2  -6  -5    1.50    5.10
  -2  -6  -5   17.70    5.30
   2   6   5    3.50    3.90
  -3  -6  -5  284.87   18.20
  -3  -6  -5  233.78   17.40
   3   6   5  258.97   15.50
  -4  -6  -5 1657.83   87.49
  -4  -6  -5 1891.01   83.49
   4   6   5 1851.71   81.99
  -5  -6  -5   30.60    7.20
  -5  -6  -5   29.80    5.40
  -5  -6  -5   20.20    9.30
   5   6   5   24.80    6.20
  -6  -6  -5    6.20    6.70
  -6  -6  -5    1.70    9.40
  -6  -6  -5   -0.30    5.60
  -6   7   5   15.10    5.30
  -6   7   5   16.00    5.00
  -6   7   5   13.30    6.30
  -6   7   5   10.10    6.80
  -6   7   5   11.00    7.40
  -5   7   5   -6.50    5.20
  -5   7   5   -5.40    6.00
  -5   7   5    0.50    4.40
  -5   7   5   -0.90    5.30
  -5   7   5    1.20    4.20
  -4   7   5   37.60    6.70
  -4   7   5   44.20    6.10
  -4   7   5   44.10    5.30
  -4   7   5   43.70    5.20
  -4   7   5   35.80    5.60
  -3   7   5  123.19   10.60
  -3   7   5  136.69   11.50
  -3   7   5  109.79   12.30
  -3   7   5  125.19   12.10
  -3   7   5  134.89   10.10
   2  -7  -5   57.09    7.70
  -2   7   5   67.19    7.20
  -2   7   5   54.99    6.50
  -2   7   5   53.69    5.80
  -2   7   5   49.60    6.00
   1  -7  -5   23.50    6.20
  -1   7   5   21.60    4.40
  -1   7   5   25.00    5.60
  -1   7   5   29.80    5.20
   0  -7  -5  353.86   18.80
   0  -7  -5  335.77   20.30
   0   7   5  324.57   18.40
   0   7   5  350.86   19.50
   0   7   5  343.57   19.10
  -1  -7  -5   26.10    4.80
  -1  -7  -5   26.00    6.20
  -2  -7  -5  -10.80    8.10
  -2  -7  -5   -2.40    4.70
   2   7   5   -3.80    4.00
  -3  -7  -5   43.40    7.30
  -3  -7  -5   32.60    7.80
   3   7   5   39.50    6.20
  -4  -7  -5    8.00    6.90
  -4  -7  -5   21.80    8.00
   4   7   5    6.00    6.10
   4   7   5    9.30    6.20
  -5  -7  -5    8.50    9.00
  -5  -7  -5   22.50    7.80
   5   7   5   20.60    9.60
   5   7   5   27.10    7.40
  -5   8   5   34.00    6.90
  -5   8   5   39.70    6.30
  -5   8   5   39.30    6.00
  -5   8   5   41.00    8.80
  -5   8   5   31.70    8.10
  -4   8   5   35.60    5.50
  -4   8   5   38.80    6.00
  -4   8   5   42.40    7.80
  -4   8   5   22.90    6.50
  -4   8   5   36.10    6.20
  -3   8   5    4.50    5.20
  -3   8   5    9.20    4.30
  -3   8   5   14.80    4.90
  -3   8   5   19.90    4.30
  -3   8   5    2.30    6.10
  -2   8   5   -2.20    4.40
  -2   8   5   -2.00    3.00
  -2   8   5   -0.20    5.00
  -2   8   5  -11.20    5.80
   1  -8  -5  299.47   19.60
  -1   8   5  243.48   24.50
  -1   8   5  259.77   15.70
  -1   8   5  281.07   18.50
   0  -8  -5   -1.30    6.40
   0   8   5   -2.70    5.40
   0   8   5    6.60    4.20
   0   8   5   -9.30    6.00
  -1  -8  -5   -4.40    6.50
  -1  -8  -5    8.00    4.60
   1   8   5   -7.00    6.30
   1   8   5    2.20    5.10
  -2  -8  -5   25.00    7.50
  -2  -8  -5   31.00    5.70
   2   8   5   18.60    6.80
   2   8   5   23.10    5.50
  -3  -8  -5   32.30    8.20
  -3  -8  -5   22.80    6.40
   3   8   5   26.20    6.90
   3   8   5   21.00    7.10
  -4  -8  -5   68.99    9.70
  -4  -8  -5   68.99   10.10
   4   8   5   72.09    9.60
  -3   9   5    5.70    6.10
  -3   9   5   10.60    5.50
  -3   9   5    7.80    4.20
  -3   9   5    4.40    5.40
  -2   9   5    6.30    6.30
  -2   9   5   -6.90    3.40
  -2   9   5    1.30    3.40
  -2   9   5    6.00    4.60
  -2   9   5    4.90   12.30
  -1   9   5   -2.20   11.40
  -1   9   5    9.50    4.40
  -1   9   5   -0.40    6.00
   0  -9  -5   10.80    8.10
   0   9   5    9.70    6.80
  -1  -9  -5   15.20    7.60
   1   9   5    9.00    6.80
  -2  -9  -5  123.19   12.30
  -2  -9  -5  107.59   11.90
   2   9   5   75.09   10.60
   2   9   5  140.79   17.60
   0  11  -6  260.97   28.60
   0  11  -6  320.87   21.30
   0  11  -6  336.77   21.60
   4  10  -6  175.88   15.00
   4  10  -6  146.59   24.80
   4  10  -6  162.38   17.80
   3  10  -6   73.99   10.80
   3  10  -6  104.69    9.70
   3  10  -6  117.09   13.50
   2  10  -6  349.27   20.80
   2  10  -6  297.07   23.10
   2  10  -6  354.86   21.60
  -2 -10   6  335.17   22.00
   1  10  -6  187.48   15.60
   1  10  -6  223.88   16.70
   1  10  -6  183.48   19.40
  -1 -10   6  186.68   17.20
   0  10  -6    5.10    6.10
   0  10  -6   -9.00    6.50
   0  10  -6    3.40    5.60
   0 -10   6   -0.30    6.20
  -1  10  -6    2.70    6.20
  -1  10  -6    2.00    6.40
  -1  10  -6   -6.00    7.10
  -1  10  -6    7.10    5.70
   1 -10   6   14.10    6.20
  -2  10  -6   31.20    6.70
  -2  10  -6   22.70    6.40
  -2  10  -6   19.90    8.00
   2 -10   6   13.40    6.80
  -3  10  -6   11.50    6.60
  -3  10  -6   -3.60    5.90
   3 -10   6    0.00    6.50
   5   9  -6 1285.87   57.89
   5   9  -6 1240.88   56.69
   5   9  -6 1203.38   60.79
  -5  -9   6 1169.48   56.19
   4   9  -6  228.88   20.70
   4   9  -6  231.88   17.50
   4   9  -6  235.88   15.80
   3   9  -6   -6.00    5.70
   3   9  -6   -8.40    5.80
   3   9  -6   -0.10    5.20
  -3  -9   6    1.80    5.50
   2   9  -6    0.30    5.30
   2   9  -6   -3.80    5.90
   2   9  -6   -2.10    4.50
  -2  -9   6    1.20    4.70
   1   9  -6   93.69   11.70
   1   9  -6   93.89    9.90
   1   9  -6   89.69   14.20
  -1  -9   6   86.89   10.30
   0   9  -6  413.86   25.30
   0   9  -6  439.06   22.90
   0  -9   6  429.06   22.30
  -1   9  -6   27.70    6.20
  -1   9  -6   33.20   11.30
  -1   9  -6   28.00    6.60
  -1   9  -6   36.60    5.80
   1  -9   6   31.70    5.50
  -2   9  -6   71.19    7.20
  -2   9  -6   88.59   11.10
  -2   9  -6   57.59   11.00
  -2   9  -6   68.69    7.50
   2  -9   6   73.69    7.20
  -3   9  -6   36.10    6.20
  -3   9  -6   33.20    5.10
   3  -9   6   47.40    6.50
  -4   9  -6   41.70    7.80
  -4   9  -6   42.30    6.60
  -4   9  -6   27.00    6.40
   4  -9   6   40.40    6.00
  -5   9  -6  126.79   15.40
  -5   9  -6   73.99    8.90
  -5   9  -6   81.59    8.60
   5  -9   6   77.39    7.90
   6   8  -6    4.50    8.90
   6   8  -6   13.00    5.90
  -6  -8   6   12.10    6.00
  -6  -8   6   24.30    9.40
   5   8  -6   65.49    8.80
   5   8  -6   82.89   10.10
  -5  -8   6   86.09    9.90
   4   8  -6  146.89   10.90
   4   8  -6  106.99   15.20
   4   8  -6  136.09   12.60
  -4  -8   6  135.39   11.60
  -4  -8   6  129.89   10.60
   3   8  -6  483.35   25.40
   3   8  -6  490.95   24.40
   3   8  -6  484.75   27.00
  -3  -8   6  487.25   23.80
  -3  -8   6  473.95   24.60
   2   8  -6  684.03   33.40
   2   8  -6  689.33   35.10
   2   8  -6  697.83   32.80
  -2  -8   6  669.03   32.80
   1   8  -6   92.29   10.80
   1   8  -6  111.69    9.90
   1   8  -6  107.29   13.10
  -1  -8   6  110.59    9.30
   0   8  -6   -6.90    4.10
   0   8  -6   -2.40    4.10
   0   8  -6   -2.60    5.00
   0  -8   6   -8.90    3.70
  -1   8  -6   73.19    9.80
  -1   8  -6   93.59    7.10
  -1   8  -6   81.89    7.50
  -1   8  -6   79.69    9.80
   1  -8   6   81.59    9.00
  -2   8  -6  627.84   29.80
  -2   8  -6  631.84   31.20
  -2   8  -6  624.54   30.90
   2  -8   6  636.54   30.60
  -3   8  -6   -4.30    4.60
  -3   8  -6   -0.70    4.10
  -3   8  -6   16.80    5.20
   3  -8   6   -2.30    4.40
  -4   8  -6  230.88   15.70
  -4   8  -6  196.38   14.60
  -4   8  -6  198.28   14.60
   4  -8   6  209.18   14.20
  -5   8  -6   -7.60    6.40
  -5   8  -6   -1.70    5.10
  -5   8  -6    0.20    5.90
   5  -8   6   -3.50    5.40
  -6   8  -6  143.79   16.40
  -6   8  -6  125.49   13.80
  -6   8  -6  105.39   17.30
   6  -8   6  112.59   13.00
   7   7  -6  365.06   21.50
   7   7  -6  359.26   29.40
   7   7  -6  335.27   20.70
  -7  -7   6  432.36   31.30
  -7  -7   6  369.96   23.60
   6   7  -6  710.63   38.30
   6   7  -6  692.53   35.10
   6   7  -6  726.43   35.30
  -6  -7   6  699.43   36.50
  -6  -7   6  824.82   41.70
   5   7  -6  451.25   26.40
   5   7  -6  450.55   23.90
   5   7  -6  444.46   22.40
  -5  -7   6  471.55   23.40
  -5  -7   6  498.25   29.40
  -5  -7   6  460.45   24.20
   4   7  -6  174.88   12.70
   4   7  -6  184.88   11.10
   4   7  -6  182.28   15.50
  -4  -7   6  167.98   11.90
  -4  -7   6  171.18   12.00
   3   7  -6    0.50    4.50
   3   7  -6    2.70    3.40
   3   7  -6    4.90    3.80
  -3  -7   6    2.40    3.40
  -3  -7   6    7.30    3.60
   2   7  -6 2901.31  126.49
   2   7  -6 2706.43  124.89
   2   7  -6 2867.71  124.69
  -2  -7   6 2639.64  124.29
  -2  -7   6 2848.22  124.79
   1   7  -6  324.77   18.90
   1   7  -6  291.57   16.80
   1   7  -6  282.27   19.30
  -1  -7   6  300.57   16.30
  -1  -7   6  292.27   15.50
   0   7  -6 1877.61   83.89
   0   7  -6 1741.73   82.39
   0   7  -6 1867.21   81.59
   0  -7   6 1816.82   82.19
  -1   7  -6  635.24   28.70
  -1   7  -6  580.84   29.50
  -1   7  -6  612.34   29.40
   1  -7   6  611.74   29.20
  -2   7  -6  123.19   10.90
  -2   7  -6  119.19   10.80
  -2   7  -6  130.29    9.60
   2  -7   6  129.09    9.70
  -3   7  -6  181.48   12.50
  -3   7  -6  186.18   13.10
  -3   7  -6  172.68   12.60
   3  -7   6  187.58   12.10
  -4   7  -6  250.97   16.00
  -4   7  -6  255.17   16.40
  -4   7  -6  247.18   15.50
   4  -7   6  247.78   14.90
  -5   7  -6  180.88   15.80
  -5   7  -6  181.38   13.60
  -5   7  -6  194.98   15.10
   5  -7   6  186.48   12.80
  -6   7  -6   -6.00    5.90
  -6   7  -6   -8.60    5.20
   6  -7   6   -4.90    5.20
  -7   7  -6    2.20    7.20
  -7   7  -6   -0.60   10.60
   7  -7   6    6.40    5.60
   8   6  -6  235.58   17.60
   8   6  -6  239.48   15.90
  -8  -6   6  310.57   28.90
  -8  -6   6  260.47   22.40
   7   6  -6   12.20    4.90
   7   6  -6    6.70    7.50
   7   6  -6    9.50    5.30
  -7  -6   6    5.60    6.70
  -7  -6   6   21.10    9.00
   6   6  -6    0.60    4.50
   6   6  -6    2.00    4.00
   6   6  -6    2.60    5.30
  -6  -6   6   -2.30    5.30
  -6  -6   6    6.80    7.40
   5   6  -6   81.29    8.90
   5   6  -6   71.69   11.80
  -5  -6   6   72.79   10.10
  -5  -6   6   71.89    8.10
   4   6  -6  332.97   16.80
   4   6  -6  339.37   18.10
   4   6  -6  363.56   20.90
  -4  -6   6  326.37   18.40
  -4  -6   6  372.16   24.90
  -4  -6   6  340.67   17.60
   3   6  -6   28.80    3.70
   3   6  -6   26.90    5.00
   3   6  -6   23.90    4.10
  -3  -6   6   26.00    4.00
  -3  -6   6   24.50    4.10
   2   6  -6 8387.76  359.36
   2   6  -6 8265.97  357.76
   2   6  -6 8048.49  358.06
  -2  -6   6 7582.64  357.76
  -2  -6   6 8214.18  357.96
   1   6  -6    9.70    4.20
   1   6  -6   18.70    3.60
   1   6  -6   19.30    3.80
  -1  -6   6   17.70    3.70
  -1  -6   6   13.80    2.90
   0   6  -6  487.25   23.20
   0   6  -6  465.25   23.50
   0   6  -6  500.65   22.90
   0   6  -6  481.75   24.90
   0  -6   6  490.65   23.10
   0  -6   6  441.26   23.00
  -1   6  -6 2663.63  122.79
  -1   6  -6 2815.52  122.79
  -1   6  -6 2686.63  122.89
   1  -6   6 2846.42  122.79
  -2   6  -6  651.83   30.30
  -2   6  -6  616.24   30.30
  -2   6  -6  613.54   30.30
   2  -6   6  655.23   30.10
  -3   6  -6    0.50    3.50
  -3   6  -6   -3.00    3.90
  -3   6  -6    4.20    3.70
   3  -6   6    5.70    3.40
  -4   6  -6   51.49    7.50
  -4   6  -6   49.10    5.40
  -4   6  -6   69.59    8.60
   4  -6   6   54.19    5.20
  -5   6  -6   31.80    5.70
  -5   6  -6   28.10    6.70
  -5   6  -6   32.10    4.90
   5  -6   6   29.50    4.90
  -6   6  -6    1.70    5.30
  -6   6  -6    9.30    7.00
   6  -6   6    2.60    4.90
   6  -6   6    7.40    4.60
  -7   6  -6  138.09   16.50
  -7   6  -6  138.19   20.20
   7  -6   6  126.59   12.30
   8   5  -6  148.59   13.00
   8   5  -6   88.79   12.70
   8   5  -6  107.39    9.60
  -8  -5   6  131.39   22.20
  -8  -5   6  128.09   17.30
   7   5  -6  221.18   13.80
   7   5  -6  232.18   14.80
   7   5  -6  236.28   18.90
  -7  -5   6  247.38   18.40
  -7  -5   6  242.58   22.00
   6   5  -6  594.24   28.90
   6   5  -6  616.74   31.80
   6   5  -6  638.64   29.20
  -6  -5   6  627.64   34.10
  -6  -5   6  547.05   31.40
  -6  -5   6  609.94   31.40
   5   5  -6  256.07   14.50
   5   5  -6  247.98   17.30
  -5  -5   6  295.67   22.10
  -5  -5   6  256.17   16.30
  -5  -5   6  282.17   14.40
   4   5  -6   68.59    5.80
   4   5  -6   77.99    7.70
   4   5  -6   86.69   10.70
  -4  -5   6   78.39    8.90
  -4  -5   6   87.49    7.40
   3   5  -6 6114.69  273.77
   3   5  -6 6118.29  275.07
   3   5  -6 6425.16  273.37
  -3  -5   6 6062.19  275.27
  -3  -5   6 6071.09  274.27
  -3  -5   6 6344.87  273.77
   2   5  -6 1539.15   67.99
   2   5  -6 1596.14   69.89
   2   5  -6 1445.76   68.39
  -2  -5   6 1557.64   68.29
  -2  -5   6 1451.35   68.59
   1   5  -6 1409.06   66.19
   1   5  -6 1531.55   66.29
   1   5  -6 1508.45   67.49
  -1  -5   6 1380.16   66.19
  -1  -5   6 1516.45   66.09
   0   5  -6 1669.63   77.49
   0   5  -6 1677.53   77.69
   0   5  -6 1805.72   78.89
   0   5  -6 1838.12   77.89
   0  -5   6 1620.24   77.79
   0  -5   6 1783.32   77.69
  -1   5  -6  358.36   18.60
  -1   5  -6  394.76   18.70
  -1   5  -6  368.06   18.40
   1  -5   6  391.76   18.30
   1  -5   6  349.07   18.70
  -2   5  -6   77.19    7.40
  -2   5  -6   69.29    7.90
  -2   5  -6   68.09    7.30
   2  -5   6   71.99    6.50
  -3   5  -6    9.40    3.40
  -3   5  -6   13.90    3.60
  -3   5  -6   10.20    4.00
   3  -5   6    8.00    3.10
  -4   5  -6  122.69    9.30
  -4   5  -6  101.39   12.70
  -4   5  -6  117.29   10.20
   4  -5   6   98.49    9.10
  -5   5  -6 1668.33   74.19
  -5   5  -6 1557.84   72.79
   5  -5   6 1597.24   71.99
   5  -5   6 1562.14   72.29
  -6   5  -6   -7.00    6.40
  -6   5  -6    1.20    9.00
   6  -5   6    0.90    4.20
   6  -5   6    1.00    3.90
  -7   5  -6   18.80    6.10
  -7   5  -6   27.60    9.30
   7  -5   6   24.40    6.60
   7  -5   6   27.30    5.10
  -8   5  -6   67.19   11.90
  -8   5  -6   99.89    9.70
   8  -5   6  100.69   11.00
   8   4  -6   96.09   10.80
   8   4  -6   62.49   10.00
   8   4  -6   69.69    7.40
  -8  -4   6   67.59   11.00
   7   4  -6   97.39    8.10
   7   4  -6   87.99   13.30
   7   4  -6   95.09    9.40
  -7  -4   6   87.49   13.90
   6   4  -6  526.45   27.00
   6   4  -6  522.85   28.70
   6   4  -6  524.05   25.70
  -6  -4   6  590.74   25.80
  -6  -4   6  544.75   30.60
  -6  -4   6  546.85   28.60
   5   4  -6 1216.18   55.79
   5   4  -6 1137.69   53.49
   5   4  -6 1194.08   53.49
  -5  -4   6 1249.28   53.49
  -5  -4   6 1184.88   56.39
  -5  -4   6 1117.09   55.09
   4   4  -6  539.05   26.90
   4   4  -6  515.55   23.70
   4   4  -6  511.25   24.90
  -4  -4   6  555.04   24.80
  -4  -4   6  510.75   26.20
  -4  -4   6  521.45   27.90
   3   4  -6 2415.46  103.79
   3   4  -6 2384.26  105.79
   3   4  -6 2274.47  104.39
  -3  -4   6 2443.06  104.39
  -3  -4   6 2273.37  105.09
  -3  -4   6 2261.97  105.89
   2   4  -6 3377.06  146.29
   2   4  -6 3181.48  145.09
  -2  -4   6 3442.56  145.09
  -2  -4   6 3075.29  145.49
   1   4  -6  142.99   10.90
   1   4  -6  129.79    8.80
   1   4  -6  147.59    9.00
  -1  -4   6  133.99    9.40
  -1  -4   6  146.19    8.40
   0   4  -6  858.31   37.90
   0   4  -6  807.12   37.60
   0   4  -6  836.82   38.70
   0   4  -6  800.12   37.30
   0  -4   6  859.21   37.60
   0  -4   6  765.02   37.90
  -1   4  -6  680.93   30.40
  -1   4  -6  627.64   29.80
  -1   4  -6  624.24   29.70
   1  -4   6  659.93   29.70
   1  -4   6  618.74   30.40
  -2   4  -6  325.97   17.20
  -2   4  -6  363.16   18.10
  -2   4  -6  340.37   17.20
   2  -4   6  361.56   17.20
  -3   4  -6  859.31   40.00
  -3   4  -6  818.82   39.00
  -3   4  -6  838.62   38.80
   3  -4   6  823.52   39.40
   3  -4   6  885.31   38.80
  -4   4  -6 3192.18  142.79
   4  -4   6 3213.18  142.59
   4  -4   6 3206.08  142.39
  -5   4  -6    3.90    5.80
  -5   4  -6    5.20    4.50
   5  -4   6    6.00    3.60
   5  -4   6   -3.90    3.60
  -6   4  -6  448.36   23.50
  -6   4  -6  504.65   26.50
   6  -4   6  447.26   22.70
   6  -4   6  359.76   25.00
  -7   4  -6   70.59   10.80
  -7   4  -6   64.89    9.80
  -7   4  -6  102.59   12.20
   7  -4   6   73.29    9.40
   7  -4   6   69.69    7.10
  -8   4  -6   20.90    6.70
  -8   4  -6   24.60   22.80
  -8   4  -6    5.50    9.20
   8  -4   6    6.70    5.20
   9   3  -6   11.70    5.60
  -9  -3   6    5.10    9.80
   8   3  -6   64.99    6.50
   8   3  -6   71.29    6.60
   8   3  -6   60.09    8.70
  -8  -3   6   57.89    9.60
   7   3  -6  409.56   20.10
   7   3  -6  397.86   23.80
   7   3  -6  385.66   19.10
  -7  -3   6  403.26   26.00
   6   3  -6  306.37   15.70
   6   3  -6  317.17   19.10
   6   3  -6  320.47   16.10
  -6  -3   6  301.57   19.50
  -6  -3   6  320.97   21.60
  -6  -3   6  328.87   15.80
   5   3  -6   65.19    6.20
   5   3  -6   74.09    6.10
   5   3  -6   62.79    9.40
  -5  -3   6   57.29    9.70
  -5  -3   6   62.39    6.20
  -5  -3   6   73.59   11.90
   4   3  -6  628.74   29.60
   4   3  -6  628.54   32.00
  -4  -3   6  620.94   31.10
  -4  -3   6  635.44   32.10
  -4  -3   6  690.63   29.60
   3   3  -6 1098.59   47.20
   3   3  -6 1032.50   47.90
   3   3  -6 1086.89   49.40
  -3  -3   6 1023.10   49.60
  -3  -3   6 1018.20   48.90
  -3  -3   6 1110.89   47.90
   2   3  -6  430.86   21.10
   2   3  -6  427.76   20.20
   2   3  -6  376.56   19.20
  -2  -3   6  410.06   19.20
  -2  -3   6  386.56   20.20
  -2  -3   6  394.86   21.40
   1   3  -6  306.07   15.60
   1   3  -6  320.97   17.30
   1   3  -6  339.57   16.30
   1   3  -6  307.07   15.10
  -1  -3   6  303.67   16.50
  -1  -3   6  323.97   15.40
   0   3  -6  428.86   22.00
   0   3  -6  421.56   20.50
   0   3  -6  464.25   21.60
   0   3  -6  410.66   20.90
   0  -3   6  447.86   20.80
   0  -3   6  466.55   22.00
  -1   3  -6   24.40    3.20
  -1   3  -6   23.20    2.90
  -1   3  -6   26.80    3.90
   1  -3   6   26.00    3.20
   1  -3   6   30.20    4.60
  -2   3  -6 6340.47  284.57
  -2   3  -6 6265.67  284.67
  -2   3  -6 6849.91  285.57
   2  -3   6 5897.61  285.27
   2  -3   6 6628.34  284.57
   2  -3   6 6672.13  284.67
  -3   3  -6 2592.84  120.89
  -3   3  -6 2736.93  121.89
   3  -3   6 2736.63  120.79
   3  -3   6 2796.72  120.79
  -4   3  -6 7370.06  331.87
   4  -3   6 7655.33  331.67
   4  -3   6 7495.15  331.77
  -5   3  -6   -2.10    5.30
  -5   3  -6    4.30    4.00
   5  -3   6    6.80    3.70
   5  -3   6    8.20    3.30
  -6   3  -6   -5.20    5.80
  -6   3  -6   -3.50    4.20
   6  -3   6   -7.00    3.30
   6  -3   6   -4.60    3.30
  -7   3  -6   -2.60    4.70
  -7   3  -6    9.80    8.00
   7  -3   6    6.60    4.50
   7  -3   6    2.60    4.50
  -8   3  -6   16.30    9.20
  -8   3  -6   31.60   14.60
  -8   3  -6   24.80    6.60
   8  -3   6   21.50    5.20
   9   2  -6   42.70    6.20
  -9  -2   6   32.70   10.20
   8   2  -6   11.60    6.40
   8   2  -6   11.10    4.10
  -8  -2   6   -4.20    7.80
   7   2  -6    6.70    5.20
   7   2  -6   13.00    3.50
  -7  -2   6    0.90    6.90
   6   2  -6   33.30    3.20
   6   2  -6   34.40    5.70
   6   2  -6   34.50    3.60
  -6  -2   6   27.80    6.00
  -6  -2   6   30.00    6.40
  -6  -2   6   41.00    5.10
   5   2  -6  522.55   24.20
   5   2  -6  528.25   24.30
   5   2  -6  531.05   26.70
  -5  -2   6  548.25   24.20
  -5  -2   6  513.75   27.50
  -5  -2   6  502.65   26.90
   4   2  -6  597.04   27.50
   4   2  -6  615.04   27.20
   4   2  -6  608.54   29.40
  -4  -2   6  644.04   27.50
  -4  -2   6  551.24   29.90
  -4  -2   6  569.84   29.40
   3   2  -6    1.90    3.00
   3   2  -6   -0.40    2.20
  -3  -2   6    1.90    3.00
  -3  -2   6    0.30    3.70
  -3  -2   6    2.10    2.20
   2   2  -6  302.57   15.40
   2   2  -6  306.97   16.30
   2   2  -6  280.37   14.20
  -2  -2   6  297.47   14.10
  -2  -2   6  267.27   16.60
  -2  -2   6  281.77   15.60
   1   2  -6  703.93   32.40
   1   2  -6  654.83   31.50
   1   2  -6  656.83   31.00
  -1  -2   6  716.03   32.90
  -1  -2   6  716.63   31.50
  -1   2  -6 6799.52  289.17
  -1   2  -6 6277.37  288.07
   1  -2   6 6686.43  288.37
   1  -2   6 6703.33  288.17
   1  -2   6 6180.88  289.07
  -2   2  -6   -4.50    3.40
  -2   2  -6   -1.00    2.10
   2  -2   6   -1.00    2.00
   2  -2   6   -3.20    2.20
  -3   2  -6 1342.57   61.99
  -3   2  -6 1286.57   60.89
   3  -2   6 1385.46   60.79
   3  -2   6 1399.66   60.79
  -4   2  -6   24.20    6.90
  -4   2  -6   35.90    4.40
   4  -2   6   37.70    4.00
  -5   2  -6  255.57   15.20
  -5   2  -6  265.47   18.00
   5  -2   6  276.77   14.70
   5  -2   6  283.97   14.20
  -6   2  -6  162.18   16.30
  -6   2  -6  174.88   12.80
  -6   2  -6  194.48   16.70
   6  -2   6  168.28   10.80
   6  -2   6  190.48   11.70
  -7   2  -6   27.70    5.80
  -7   2  -6   34.60    7.50
  -7   2  -6   32.40    8.10
   7  -2   6   26.80    5.40
   7  -2   6   33.60    4.90
  -8   2  -6    9.10    6.30
  -8   2  -6   16.00   12.40
  -8   2  -6    7.30    7.40
   8  -2   6    7.00    4.70
   8  -2   6    8.10    7.50
   9   1  -6   17.20    5.60
  -9  -1   6   16.80    9.50
   8   1  -6   -9.20    6.30
   8   1  -6   -7.10    5.00
  -8  -1   6  -12.70    7.50
   7   1  -6   40.30    6.70
   7   1  -6   49.70    4.50
  -7  -1   6   35.30    7.80
   6   1  -6   22.30    5.00
   6   1  -6   25.10    3.10
  -6  -1   6   20.50    5.40
  -6  -1   6   17.20    5.70
  -6  -1   6   28.80    2.60
   5   1  -6    7.60    3.60
   5   1  -6   10.60    2.30
  -5  -1   6    4.60    4.60
  -5  -1   6   11.30    2.10
  -5  -1   6    5.40    4.00
   4   1  -6 1266.27   57.59
   4   1  -6 1272.97   55.49
  -4  -1   6 1218.88   57.79
  -4  -1   6 1165.28   57.59
  -4  -1   6 1319.87   55.89
   3   1  -6 7150.19  309.27
  -3  -1   6 6810.32  309.27
  -3  -1   6 7292.47  308.17
  -3  -1   6 6680.63  309.37
   2   1  -6 2970.70  134.29
   2   1  -6 3055.19  135.99
   2   1  -6 3082.09  135.79
  -2  -1   6 3072.99  134.89
  -2  -1   6 2831.32  135.89
  -2  -1   6 3259.77  136.09
   1   1  -6 2798.32  119.19
   1   1  -6 2497.15  117.69
  -1  -1   6 2788.02  118.19
  -1  -1   6 2583.14  119.19
   0   1  -6   42.60    3.80
   0  -1   6   49.90    3.70
   0  -1   6   33.20    3.50
  -1   1  -6 1376.36   67.59
  -1   1  -6 1636.14   69.09
   1  -1   6 1513.35   67.99
   1  -1   6 1486.75   67.69
   1  -1   6 1594.84   69.29
  -2   1  -6  810.12   38.20
  -2   1  -6  872.41   39.70
   2  -1   6  793.32   39.70
   2  -1   6  875.11   38.30
   2  -1   6  863.41   38.20
  -3   1  -6   42.00    7.00
  -3   1  -6   33.80    3.50
   3  -1   6   43.50    3.90
   3  -1   6   45.50    5.10
  -4   1  -6  119.99    9.10
  -4   1  -6  134.29   11.10
   4  -1   6  132.79    8.40
   4  -1   6  130.29    9.50
  -5   1  -6    7.90    3.80
  -5   1  -6    9.80    5.00
   5  -1   6   15.80    3.60
   5  -1   6   12.70    2.90
  -6   1  -6  189.98   13.30
  -6   1  -6  195.18   15.40
  -6   1  -6  171.18   16.40
   6  -1   6  163.78   14.90
   6  -1   6  202.38   12.40
  -7   1  -6 1004.30   47.60
  -7   1  -6 1005.80   49.99
  -7   1  -6 1057.09   50.99
   7  -1   6  990.20   47.00
   7  -1   6  970.10   46.20
  -8   1  -6   39.00    8.70
  -8   1  -6   44.30    7.40
  -8   1  -6   35.70   15.30
   8  -1   6   44.60    5.40
   8  -1   6   22.00    8.00
   9   0  -6   44.30    5.90
  -9   0   6   21.70   10.80
   8   0  -6   11.80    6.70
   8   0  -6   11.70    3.90
  -8   0   6    8.60    8.10
   7   0  -6   -5.80    4.80
   7   0  -6   -1.80    3.10
  -7   0   6   -7.40    6.40
  -7   0   6    2.40    6.10
   6   0  -6  211.78   10.50
   6   0  -6  205.08   14.90
  -6   0   6  188.88   16.70
  -6   0   6  188.38   15.80
   5   0  -6 3846.42  163.68
   5   0  -6 3215.08  168.78
  -5   0   6 3615.54  166.08
  -5   0   6 3803.42  166.08
  -5   0   6 4037.40  163.78
   4   0  -6  763.72   35.40
  -4   0   6  764.32   33.60
  -4   0   6  701.63   35.70
   3   0  -6 2797.92  117.59
   3   0  -6 2454.35  116.09
  -3   0   6 2773.12  116.39
  -3   0   6 2571.14  117.89
  -3   0   6 2538.55  117.49
   2   0  -6 3744.53  160.68
   2   0  -6 3357.46  159.78
   2   0  -6 3719.93  161.18
  -2   0   6 3763.42  159.98
  -2   0   6 3541.45  160.78
  -2   0   6 3573.64  161.28
   1   0  -6 1255.27   50.89
   1   0  -6 1050.99   51.19
   1   0  -6 1054.59   49.40
  -1   0   6 1218.28   51.09
  -1   0   6 1088.29   51.49
  -1   0   6 1043.00   50.09
   0   0  -6   31.80    3.30
   0   0   6   31.00    3.20
  -1   0  -6  223.38   12.80
  -1   0  -6  198.88   10.50
   1   0   6  213.68   10.50
  -2   0  -6   33.60    4.50
  -2   0  -6   25.60    2.90
   2   0   6   25.90    2.80
   2   0   6   21.30    4.60
  -3   0  -6  663.13   31.90
  -3   0  -6  697.73   33.30
   3   0   6  746.13   32.00
   3   0   6  665.73   33.50
  -4   0  -6 3049.79  124.99
  -4   0  -6 2789.52  123.39
   4   0   6 2461.85  124.59
  -5   0  -6 1013.10   49.60
  -5   0  -6 1040.70   48.80
  -5   0  -6 1086.99   50.69
   5   0   6 1101.29   48.60
  -6   0  -6   37.60    6.00
  -6   0  -6   36.10    5.60
  -6   0  -6   23.50    7.10
   6   0   6   35.30    4.50
   6   0   6   34.80    4.50
  -7   0  -6   16.30    7.20
  -7   0  -6   22.70    5.80
  -7   0  -6   18.90    6.60
   7   0   6   20.20    4.60
   7   0   6   17.30    4.70
  -8   0  -6   29.70   12.00
  -8   0  -6   43.10    7.80
   8   0   6   29.40    6.00
   9  -1  -6  245.08   15.90
  -9   1   6  243.68   27.10
   8  -1  -6  123.09   16.50
   8  -1  -6  126.19   10.60
  -8   1   6  147.59   19.10
  -8   1   6  122.19   20.20
   7  -1  -6   10.10    5.10
   7  -1  -6   12.40    3.10
  -7   1   6    6.10    6.50
  -7   1   6    4.40    6.40
   6  -1  -6    4.90    4.20
   6  -1  -6    4.90    2.30
  -6   1   6    1.50    5.40
  -6   1   6    6.80    5.80
   5  -1  -6  303.97   13.90
   5  -1  -6  270.67   22.60
  -5   1   6  301.47   14.10
  -5   1   6  314.87   18.40
  -5   1   6  301.57   14.20
  -5   1   6  278.97   18.20
   4  -1  -6  371.96   19.30
  -4   1   6  377.66   20.00
  -4   1   6  371.66   17.30
  -4   1   6  349.37   20.10
   3  -1  -6   71.99    5.50
   3  -1  -6   77.79    7.40
  -3   1   6   84.49    8.90
  -3   1   6   70.89    8.10
  -3   1   6   75.59    5.70
   2  -1  -6 1513.85   74.69
   2  -1  -6 1831.32   76.19
   2  -1  -6 1743.53   75.29
  -2   1   6 1672.43   76.19
  -2   1   6 1631.54   75.39
   1  -1  -6 1140.69   49.40
   1  -1  -6 1149.48   50.39
   1  -1  -6 1039.70   49.20
  -1   1   6 1056.49   50.39
  -1   1   6 1081.09   49.50
   0  -1  -6 5697.83  262.67
   0  -1  -6 6153.48  263.57
   0   1   6 6112.89  262.07
   0   1   6 5813.82  263.57
  -1  -1  -6   18.90    4.50
   1   1   6    6.10    2.00
   1   1   6    5.00    3.70
  -2  -1  -6 4539.95  197.28
  -2  -1  -6 4307.17  195.98
   2   1   6 4581.34  195.98
   2   1   6 4302.57  197.28
  -3  -1  -6  243.68   13.20
  -3  -1  -6  252.07   15.30
   3   1   6  247.48   15.40
   3   1   6  266.07   13.10
  -4  -1  -6   11.50    3.10
  -4  -1  -6    4.20    3.40
  -4  -1  -6    1.00    4.50
   4   1   6    7.40    3.10
  -5  -1  -6  129.69   11.70
  -5  -1  -6  189.48   17.00
  -5  -1  -6  145.09   11.10
   5   1   6  136.89   10.10
  -6  -1  -6  817.72   40.30
  -6  -1  -6  800.12   37.90
  -6  -1  -6  752.62   38.60
   6   1   6  789.52   37.30
  -7  -1  -6   11.70    8.20
  -7  -1  -6   11.60    5.80
  -7  -1  -6   16.10    5.70
   7   1   6   18.30    5.70
  -8  -1  -6   19.30    7.00
  -8  -1  -6   15.00    7.10
   8   1   6   15.20    5.30
   9  -2  -6    1.60    5.20
  -9   2   6   -2.90    9.70
  -9   2   6   35.80   10.00
   8  -2  -6   35.30    4.80
  -8   2   6   43.70    4.80
  -8   2   6   39.80    8.90
  -8   2   6   52.39    6.90
  -8   2   6   28.60    9.50
   7  -2  -6    4.00    5.10
   7  -2  -6    0.00    2.90
  -7   2   6  -13.50    6.50
  -7   2   6   -5.00    3.10
  -7   2   6    0.40    6.40
  -7   2   6    2.40    3.00
   6  -2  -6  417.66   23.10
  -6   2   6  428.86   24.20
  -6   2   6  390.46   24.30
  -6   2   6  403.76   19.30
  -6   2   6  410.36   19.60
   5  -2  -6  326.57   20.00
  -5   2   6  346.47   16.20
  -5   2   6  319.77   15.40
  -5   2   6  329.47   19.60
  -5   2   6  338.67   15.70
  -5   2   6  316.27   19.70
   4  -2  -6   19.20    3.70
  -4   2   6   19.80    4.70
  -4   2   6   20.30    4.20
  -4   2   6   22.80    3.10
   3  -2  -6   18.20    3.40
   3  -2  -6   24.80    3.20
  -3   2   6   15.80    3.60
  -3   2   6   20.50    2.90
  -3   2   6   17.80    4.20
   2  -2  -6 4258.87  186.58
   2  -2  -6 4535.15  187.68
   2  -2  -6 4045.90  186.38
  -2   2   6 4082.49  186.58
  -2   2   6 4136.59  187.58
   1  -2  -6   14.40    2.80
   1  -2  -6    6.20    3.30
   1  -2  -6   12.30    2.20
  -1   2   6   12.40    2.50
  -1   2   6    7.90    4.10
   0  -2  -6  554.94   27.60
   0  -2  -6  599.44   26.50
   0  -2  -6  602.74   28.40
   0   2   6  612.04   26.60
   0   2   6  565.34   28.70
  -1  -2  -6   11.10    3.10
  -1  -2  -6   12.70    1.80
  -1  -2  -6    9.80    3.70
   1   2   6   11.50    2.20
   1   2   6   12.50    3.80
  -2  -2  -6  998.90   47.00
  -2  -2  -6  951.40   45.80
  -2  -2  -6 1073.39   47.80
   2   2   6 1009.80   47.80
   2   2   6 1087.59   46.20
  -3  -2  -6 2137.99   92.29
  -3  -2  -6 1898.21   90.49
   3   2   6 1993.90   92.19
   3   2   6 2095.89   90.69
  -4  -2  -6  385.46   20.00
  -4  -2  -6  411.16   22.50
  -4  -2  -6  380.96   20.10
   4   2   6  427.16   19.80
  -5  -2  -6  286.87   16.50
  -5  -2  -6  297.07   19.30
  -5  -2  -6  278.57   16.50
   5   2   6  308.47   15.90
  -6  -2  -6   -3.90    4.20
   6   2   6   -8.10    4.10
  -7  -2  -6    2.30    5.60
   7   2   6   -9.00    5.30
  -8  -2  -6   29.50    7.40
  -8   3   6   10.40    8.30
  -8   3   6    2.10    8.10
  -8   3   6    3.10    4.50
  -8   3   6    7.80    4.10
  -7   3   6    7.80    6.80
  -7   3   6   -0.30    8.20
  -7   3   6   -2.20    3.60
  -7   3   6    7.00    3.20
  -6   3   6   78.59    7.80
  -6   3   6   61.79    7.70
  -6   3   6   45.60    7.20
  -6   3   6   76.79    6.20
  -6   3   6   57.99    5.50
  -5   3   6  411.16   22.30
  -5   3   6  356.36   18.40
  -5   3   6  428.26   19.60
  -5   3   6  392.06   23.00
   4  -3  -6 1300.37   57.39
  -4   3   6 1333.67   56.49
  -4   3   6 1242.68   57.59
  -4   3   6 1163.78   55.49
  -4   3   6 1209.48   58.29
   3  -3  -6  344.17   16.80
   3  -3  -6  330.27   16.60
  -3   3   6  309.57   14.90
  -3   3   6  327.87   16.40
  -3   3   6  329.67   18.70
  -3   3   6  301.77   17.10
   2  -3  -6  156.18   10.00
   2  -3  -6  178.68   11.50
   2  -3  -6  165.98    9.30
  -2   3   6  140.69    9.70
  -2   3   6  166.28    9.90
  -2   3   6  139.19   12.00
   1  -3  -6  747.83   36.20
   1  -3  -6  814.92   37.10
  -1   3   6  838.02   35.20
  -1   3   6  751.62   37.20
  -1   3   6  760.82   35.30
   0  -3  -6  673.43   31.60
   0  -3  -6  620.34   30.80
   0   3   6  635.14   31.80
   0   3   6  698.33   29.90
  -1  -3  -6 2372.76   99.79
  -1  -3  -6 2049.29   98.99
   1   3   6 2304.67   98.29
   1   3   6 2117.39   99.59
  -2  -3  -6  142.59   10.90
  -2  -3  -6  158.88   12.10
   2   3   6  156.78   11.90
   2   3   6  160.08    9.30
  -3  -3  -6  349.07   17.10
  -3  -3  -6  359.36   19.00
  -3  -3  -6  349.27   21.90
   3   3   6  372.26   18.90
  -4  -3  -6  160.18   12.70
  -4  -3  -6  157.48   10.50
  -4  -3  -6  185.58   16.80
   4   3   6  178.68   10.80
  -5  -3  -6   30.70    4.50
  -5  -3  -6   33.70    6.00
  -5  -3  -6   34.80    7.10
   5   3   6   32.10    4.40
  -6  -3  -6  363.96   23.90
  -6  -3  -6  335.17   23.60
  -6  -3  -6  350.76   20.00
   6   3   6  348.27   19.40
  -7  -3  -6  181.58   15.90
  -7  -3  -6  176.08   16.60
  -7  -3  -6  143.69   21.40
   7   3   6  164.58   16.90
  -8   4   6   -1.30    4.40
  -8   4   6   10.00    5.60
  -8   4   6    7.00    8.70
  -8   4   6    5.00    8.60
  -7   4   6   -0.70    7.40
  -7   4   6   -3.80    4.60
  -7   4   6    2.90    3.50
  -7   4   6   -6.00    6.90
  -6   4   6   25.20    3.20
  -6   4   6   28.60    4.60
  -6   4   6   23.30    6.70
  -6   4   6   25.30    3.20
  -6   4   6   19.40    6.20
  -5   4   6  187.68   15.80
  -5   4   6  173.58   10.30
  -5   4   6  210.88   15.20
  -5   4   6  190.98   10.60
  -5   4   6  203.48   12.30
  -4   4   6  668.03   33.10
  -4   4   6  668.73   31.90
  -4   4   6  590.94   29.70
  -4   4   6  683.03   31.10
   3  -4  -6 6636.44  302.37
  -3   4   6 6817.22  303.47
  -3   4   6 6617.94  302.37
  -3   4   6 6733.53  301.47
  -3   4   6 7378.26  302.47
   2  -4  -6  232.08   13.10
  -2   4   6  243.58   13.00
  -2   4   6  194.68   14.50
  -2   4   6  205.18   12.00
   1  -4  -6 1035.60   46.20
   1  -4  -6  930.81   45.40
  -1   4   6  922.61   46.10
  -1   4   6 1054.59   45.50
   0  -4  -6  183.98   12.00
   0  -4  -6  196.48   12.70
   0   4   6  191.38   13.00
   0   4   6  191.08   10.40
  -1  -4  -6  328.77   18.40
  -1  -4  -6  367.46   19.10
   1   4   6  318.37   18.80
   1   4   6  370.96   17.10
  -2  -4  -6  399.56   20.70
  -2  -4  -6  353.16   19.80
   2   4   6  359.46   20.20
   2   4   6  372.96   18.40
  -3  -4  -6  849.81   42.60
  -3  -4  -6  942.01   46.20
   3   4   6  916.91   41.60
  -4  -4  -6  205.68   15.50
  -4  -4  -6  238.68   19.20
   4   4   6  223.28   13.40
  -5  -4  -6   85.19    9.40
  -5  -4  -6   66.69    7.90
  -5  -4  -6   54.49    8.70
   5   4   6   78.59    9.40
  -6  -4  -6  345.67   25.80
  -6  -4  -6  362.96   20.30
  -6  -4  -6  376.26   22.40
   6   4   6  360.36   20.80
  -7  -4  -6   24.80    6.50
  -7  -4  -6   25.30   11.20
  -7  -4  -6   38.60    7.70
  -7   5   6   -3.70    5.30
  -7   5   6    7.10    3.90
  -7   5   6    3.60    7.50
  -7   5   6    6.10    7.90
  -6   5   6  260.87   15.20
  -6   5   6  258.97   18.40
  -6   5   6  233.28   19.70
  -6   5   6  214.18   12.90
  -6   5   6  220.48   13.00
  -5   5   6   20.80    6.40
  -5   5   6   17.00    4.70
  -5   5   6   18.90    5.50
  -5   5   6   19.30    3.50
  -5   5   6   16.50    3.70
  -4   5   6   37.20    3.90
  -4   5   6   40.40    6.30
  -4   5   6   40.70    5.40
  -4   5   6   38.50    5.20
   3  -5  -6   45.00    6.00
  -3   5   6   62.19    8.10
  -3   5   6   70.49   10.70
  -3   5   6   53.49    6.20
  -3   5   6   48.20    5.60
   2  -5  -6  494.15   25.10
  -2   5   6  472.05   23.50
  -2   5   6  540.65   24.90
  -2   5   6  485.75   25.70
   1  -5  -6 1817.82   80.79
   1  -5  -6 1727.83   80.49
  -1   5   6 1861.01   80.39
  -1   5   6 1701.13   80.79
   0  -5  -6    2.20    4.30
   0  -5  -6   -3.70    4.20
   0   5   6    8.10    3.10
   0   5   6   -1.20    4.20
  -1  -5  -6  213.58   13.90
  -1  -5  -6  195.68   13.70
   1   5   6  215.98   11.60
   1   5   6  169.68   13.60
  -2  -5  -6   14.10    5.30
  -2  -5  -6    5.30    5.10
   2   5   6    9.30    4.80
   2   5   6    9.20    3.20
  -3  -5  -6  345.57   20.50
  -3  -5  -6  287.37   18.40
   3   5   6  284.37   16.90
  -4  -5  -6  890.31   42.70
  -4  -5  -6  824.92   41.00
   4   5   6  798.02   39.40
  -5  -5  -6  123.19   14.50
  -5  -5  -6  115.09   11.50
  -5  -5  -6   94.09   11.10
   5   5   6  118.59   12.10
  -6  -5  -6  124.69   13.70
  -6  -5  -6  111.69   12.40
  -6  -5  -6  132.99   15.10
   6   5   6  144.89   16.30
  -7   6   6    1.00    6.60
  -7   6   6    0.40    4.60
  -7   6   6    3.40    7.30
  -7   6   6   -3.10    3.50
  -7   6   6    4.00    7.90
  -6   6   6   16.60    5.50
  -6   6   6   11.10    4.00
  -6   6   6   10.70    6.10
  -6   6   6   11.50    7.30
  -6   6   6   10.80    4.10
  -5   6   6   18.10    6.80
  -5   6   6   11.10    4.20
  -5   6   6   12.00    3.90
  -5   6   6    2.00    5.40
  -5   6   6   11.80    5.20
  -4   6   6   75.49   10.50
  -4   6   6   90.59    8.20
  -4   6   6   67.29    7.20
  -4   6   6   75.29    9.10
  -4   6   6  109.89   13.20
  -3   6   6   17.10    3.60
  -3   6   6   16.70    3.50
  -3   6   6   14.60    5.50
  -3   6   6    8.70    5.00
   2  -6  -6   -0.40    5.10
  -2   6   6    3.60    2.80
  -2   6   6    5.00    4.50
  -2   6   6    0.70    4.40
   1  -6  -6  154.18   12.90
   1  -6  -6  131.39   11.90
  -1   6   6  159.28   11.80
  -1   6   6  128.49   12.20
   0  -6  -6    6.60    5.10
   0  -6  -6    1.60    4.50
   0   6   6    4.40    4.30
  -1  -6  -6   82.79   10.50
  -1  -6  -6   65.39    7.70
   1   6   6   68.79    8.20
   1   6   6  102.69   11.10
  -2  -6  -6 1132.29   53.59
  -2  -6  -6 1073.09   53.29
   2   6   6 1182.38   52.09
  -3  -6  -6  547.85   29.90
   3   6   6  560.24   27.60
  -4  -6  -6  158.98   15.90
  -4  -6  -6  140.79   18.70
   4   6   6  153.28   13.40
  -5  -6  -6   72.19   10.80
  -5  -6  -6   73.39    9.10
   5   6   6   66.99    9.00
  -6   7   6   -1.40    6.60
  -6   7   6    9.10    7.20
  -6   7   6   -0.80    5.50
  -6   7   6   -3.40    5.10
  -5   7   6    3.50    6.10
  -5   7   6    3.30    4.60
  -5   7   6    1.80    6.60
  -5   7   6   -0.40    4.90
  -5   7   6   -2.50    5.40
  -4   7   6    3.30    4.00
  -4   7   6   -2.40    4.50
  -4   7   6   -1.50    4.60
  -4   7   6   -7.20    5.50
  -4   7   6   -2.40    5.80
  -3   7   6    2.30    5.40
  -3   7   6    2.70    3.40
  -3   7   6   -3.50    4.90
  -3   7   6   -1.50    3.80
  -3   7   6   -2.40    4.40
   2  -7  -6   75.09    8.20
  -2   7   6   81.39   10.30
  -2   7   6   70.99   11.10
  -2   7   6   61.29    7.30
  -2   7   6   89.59   11.70
   1  -7  -6  120.19   13.90
  -1   7   6  127.79   12.60
  -1   7   6  119.19   11.60
   0  -7  -6   76.29   10.90
   0  -7  -6   49.99    8.40
   0   7   6   67.69    7.40
   0   7   6   67.79   10.20
  -1  -7  -6  114.89   15.70
  -1  -7  -6  138.09   12.30
   1   7   6  166.48   13.10
   1   7   6  117.89   11.40
  -2  -7  -6   69.79    9.10
   2   7   6   71.29    7.00
  -3  -7  -6  652.63   34.90
  -3  -7  -6  670.43   34.80
   3   7   6  660.73   32.90
  -4  -7  -6   18.90    8.40
  -4  -7  -6   24.40    7.80
   4   7   6   28.70    7.20
  -4   8   6   98.79   12.50
  -4   8   6   79.49    9.90
  -4   8   6  105.59   11.90
  -4   8   6   78.29   12.60
  -3   8   6    2.30    3.80
  -3   8   6   -5.40    7.30
  -3   8   6    0.80    6.30
  -3   8   6    1.90    5.00
  -3   8   6    1.30    5.50
   2  -8  -6   37.60    8.30
  -2   8   6   31.10    6.10
  -2   8   6   29.90    6.30
  -2   8   6   28.40    8.00
   1  -8  -6   28.30    7.80
  -1   8   6   21.00    5.60
  -1   8   6   38.60    7.80
  -1   8   6   29.80    6.50
   0  -8  -6    7.00    7.20
   0   8   6    2.10    7.50
   0   8   6   11.10    6.10
   0   8   6   16.30    5.20
  -1  -8  -6   -1.40    7.40
  -1  -8  -6   -0.10    5.40
   1   8   6  -13.00    4.70
   1   8   6   -6.20    6.50
  -2  -8  -6    0.40    8.00
   2   8   6   -3.60    6.10
   2   8   6  -12.40    5.80
  -3  -8  -6   11.70    8.70
  -3  -8  -6    6.70    7.00
   3   8   6   17.30    8.20
   3   8   6   14.10    8.10
  -2   9   6   13.80    5.80
  -2   9   6   22.10    6.80
   1  -9  -6   23.60    9.10
  -1   9   6    9.00    5.40
  -1   9   6    9.20    6.60
   0  -9  -6   31.20    9.50
   0   9   6   17.20    7.10
   3  10  -7   28.60    7.30
   3  10  -7   11.10    9.60
   3  10  -7   19.60    6.80
   2  10  -7   71.89    8.40
   2  10  -7   55.69   10.10
   2  10  -7   69.99    9.00
  -2 -10   7   61.39   15.00
   1  10  -7   62.09   10.10
   1  10  -7   76.59    8.40
   1  10  -7   88.39    9.00
  -1 -10   7   58.79    8.70
   0  10  -7  264.27   23.40
   0  10  -7  306.17   20.20
   0  10  -7  287.07   19.80
   0  10  -7  284.17   19.50
   0 -10   7  298.17   20.00
  -1  10  -7   31.40    6.60
  -1  10  -7   23.60    6.80
  -1  10  -7   16.60    8.80
  -1  10  -7   16.80    7.60
   1 -10   7   26.60    7.60
  -2  10  -7   29.80    7.20
  -2  10  -7   26.50    8.40
  -2  10  -7   37.10    7.10
   2 -10   7   25.50    7.00
  -3  10  -7   12.90    6.90
  -3  10  -7   15.90    6.60
  -3  10  -7   11.70    4.70
   3 -10   7   14.10    6.90
   5   9  -7   92.19   12.80
   5   9  -7  135.09   12.10
   5   9  -7  130.99   15.30
  -5  -9   7  112.99   12.50
   4   9  -7   82.19   10.80
   4   9  -7   96.99    9.30
   4   9  -7   92.99   11.70
  -4  -9   7   95.29   10.40
  -4  -9   7   89.79    8.90
   3   9  -7  347.77   20.90
   3   9  -7  357.46   20.00
   3   9  -7  319.87   24.00
  -3  -9   7  333.07   20.30
   2   9  -7   22.80    6.10
   2   9  -7   11.90    6.40
   2   9  -7   18.90    5.60
  -2  -9   7   25.50    5.80
   1   9  -7  346.07   20.40
   1   9  -7  359.96   19.90
   1   9  -7  318.77   22.90
  -1  -9   7  353.86   19.40
   0   9  -7  409.16   21.70
   0   9  -7  364.06   24.50
   0   9  -7  393.46   22.40
   0   9  -7  399.36   22.30
   0  -9   7  393.86   21.30
  -1   9  -7  321.07   19.70
  -1   9  -7  328.77   19.90
  -1   9  -7  313.77   21.70
  -1   9  -7  347.97   19.80
   1  -9   7  338.77   18.90
  -2   9  -7   21.30    6.20
  -2   9  -7   20.40    5.90
  -2   9  -7   13.40    4.30
   2  -9   7   27.70    4.90
  -3   9  -7   18.10    6.40
  -3   9  -7   19.20    5.90
  -3   9  -7    7.60    5.00
   3  -9   7   16.60    5.50
  -4   9  -7   52.59    7.50
  -4   9  -7   45.80    7.20
   4  -9   7   56.79    7.70
   6   8  -7  165.98   24.60
   6   8  -7  176.88   15.20
  -6  -8   7  180.68   15.70
   5   8  -7  204.78   20.80
   5   8  -7  203.58   18.40
   5   8  -7  210.98   13.30
  -5  -8   7  211.48   15.30
  -5  -8   7  210.28   14.80
   4   8  -7   -4.80    5.40
   4   8  -7   -8.90    6.00
  -4  -8   7   -3.00    4.90
  -4  -8   7   -5.00    4.40
   3   8  -7  444.76   25.70
   3   8  -7  455.85   22.40
   3   8  -7  436.26   23.50
  -3  -8   7  424.76   22.60
  -3  -8   7  419.26   22.20
   2   8  -7  409.66   21.80
   2   8  -7  405.56   24.00
   2   8  -7  404.46   20.80
  -2  -8   7  375.86   20.20
  -2  -8   7  379.66   20.50
   1   8  -7  243.28   14.20
   1   8  -7  244.58   17.40
   1   8  -7  245.58   15.10
  -1  -8   7  193.38   12.50
  -1  -8   7  204.98   13.60
   0   8  -7  179.28   16.00
   0   8  -7  188.98   12.50
   0   8  -7  179.78   13.40
   0   8  -7  183.38   12.80
   0   8  -7  191.68   10.90
   0  -8   7  160.18   11.90
  -1   8  -7    6.90    4.80
  -1   8  -7   14.00    4.90
  -1   8  -7   12.80    3.50
   1  -8   7    6.80    3.90
  -2   8  -7  187.78   13.50
  -2   8  -7  181.78   13.30
  -2   8  -7  165.98   11.50
   2  -8   7  161.68   11.80
  -3   8  -7  195.28   14.90
  -3   8  -7  188.48   13.90
  -3   8  -7  180.28   13.00
   3  -8   7  176.08   12.90
  -4   8  -7  177.68   14.40
  -4   8  -7  161.58   13.90
  -4   8  -7  139.89   13.80
   4  -8   7  140.39   12.50
  -5   8  -7   47.20    7.50
  -5   8  -7   45.60    8.30
  -5   8  -7   61.79    8.00
   5  -8   7   53.19    7.00
   7   7  -7    6.30    5.50
   7   7  -7    5.20    5.90
  -7  -7   7    4.30    7.30
  -7  -7   7   20.60   10.40
   6   7  -7  486.15   25.80
   6   7  -7  492.55   30.50
   6   7  -7  475.55   25.80
  -6  -7   7  557.84   34.30
  -6  -7   7  472.65   27.30
   5   7  -7  988.00   45.60
   5   7  -7  969.30   48.10
   5   7  -7  924.11   44.10
  -5  -7   7  963.20   46.20
  -5  -7   7 1001.80   45.30
   4   7  -7  756.32   36.90
   4   7  -7  784.62   35.80
   4   7  -7  789.62   39.30
  -4  -7   7  741.43   37.00
  -4  -7   7  788.52   36.60
   3   7  -7    5.60    5.60
   3   7  -7    1.30    4.40
   3   7  -7    4.90    3.50
  -3  -7   7    5.00    3.70
   2   7  -7    4.30    3.40
   2   7  -7    2.20    4.60
   2   7  -7    2.70    4.90
  -2  -7   7    5.90    3.80
  -2  -7   7    5.10    4.00
   1   7  -7   11.70    4.30
   1   7  -7   22.40    4.90
   1   7  -7   21.30    6.50
  -1  -7   7   12.10    3.60
  -1  -7   7   31.40    5.30
   0   7  -7  618.14   30.90
   0   7  -7  614.84   30.50
   0   7  -7  669.93   30.10
   0   7  -7  639.74   33.20
   0  -7   7  644.84   30.60
  -1   7  -7  231.98   13.80
  -1   7  -7  235.88   13.00
  -1   7  -7  196.18   14.00
   1  -7   7  219.38   13.20
  -2   7  -7 1299.27   59.89
  -2   7  -7 1322.87   60.09
  -2   7  -7 1306.17   60.09
   2  -7   7 1306.77   59.79
  -3   7  -7   78.99   10.30
  -3   7  -7   78.39    9.60
  -3   7  -7   84.49   10.60
   3  -7   7   84.39    9.00
  -4   7  -7  246.48   22.90
  -4   7  -7  250.07   17.00
  -4   7  -7  259.07   16.00
   4  -7   7  246.28   15.20
  -5   7  -7   11.10    6.40
  -5   7  -7   20.10    5.90
  -5   7  -7   22.00    5.60
   5  -7   7   15.50    5.40
  -6   7  -7  131.89   16.20
  -6   7  -7  111.09   17.70
   6  -7   7  109.09   12.50
   7   6  -7   56.79    6.40
   7   6  -7   74.29    7.00
   7   6  -7   40.80    9.90
  -7  -6   7   75.09   11.20
  -7  -6   7   71.09    9.30
   6   6  -7   55.59    5.90
   6   6  -7   50.29    6.00
   6   6  -7   42.80    7.70
  -6  -6   7   57.29    6.10
  -6  -6   7   64.19    9.60
  -6  -6   7   52.59    7.70
   5   6  -7   47.10    5.20
   5   6  -7   49.60    7.00
   5   6  -7   47.40    5.60
  -5  -6   7   50.79    5.30
  -5  -6   7   45.60    6.60
  -5  -6   7   52.69    8.60
   4   6  -7   43.30    6.20
   4   6  -7   56.89    6.10
   4   6  -7   47.00    5.50
  -4  -6   7   47.60    7.30
  -4  -6   7   48.60    5.10
  -4  -6   7   58.09    8.90
   3   6  -7   82.49   13.20
   3   6  -7   42.10    5.20
   3   6  -7   58.89    6.50
  -3  -6   7   61.89    7.30
   2   6  -7 1551.94   73.09
   2   6  -7 1669.63   74.89
   2   6  -7 1665.53   72.69
  -2  -6   7 1645.64   72.99
  -2  -6   7 1552.84   73.19
   1   6  -7  867.81   38.10
   1   6  -7  810.42   40.00
   1   6  -7  782.42   38.20
  -1  -6   7  833.62   38.00
  -1  -6   7  790.42   38.40
   0   6  -7   -1.20    3.00
   0   6  -7   -2.50    3.70
   0   6  -7   -1.80    3.00
   0   6  -7   -7.90    3.60
   0  -6   7   -3.50    3.00
   0  -6   7    2.10    3.80
  -1   6  -7 1587.14   68.19
  -1   6  -7 1536.45   67.99
  -1   6  -7 1508.85   68.09
   1  -6   7 1541.15   67.89
   1  -6   7 1336.17   67.89
  -2   6  -7 1301.87   57.69
  -2   6  -7 1225.18   57.39
  -2   6  -7 1252.47   57.39
   2  -6   7 1246.18   57.19
  -3   6  -7  598.84   28.80
  -3   6  -7  567.54   28.80
  -3   6  -7  610.54   29.80
   3  -6   7  583.84   28.30
  -4   6  -7   71.99   10.90
  -4   6  -7   61.19    6.20
  -4   6  -7   66.59    6.70
   4  -6   7   70.29    8.40
  -5   6  -7   65.39    8.20
  -5   6  -7   65.49    6.20
  -5   6  -7   42.50   10.90
   5  -6   7   55.89    5.90
  -6   6  -7   49.90    7.60
  -6   6  -7   46.20    9.10
   6  -6   7   43.40    6.20
   6  -6   7   44.20    7.00
  -7   6  -7   18.20   11.00
  -7   6  -7   32.90    7.80
   7  -6   7   23.60    5.90
   8   5  -7   -2.10    5.70
   8   5  -7    0.70    4.10
  -8  -5   7    0.70    9.20
  -8  -5   7    4.70    7.50
   7   5  -7    9.60    4.00
   7   5  -7    4.80    6.60
   7   5  -7   14.60    4.70
  -7  -5   7   12.30    8.40
  -7  -5   7   17.70    6.60
   6   5  -7   99.79    9.20
   6   5  -7  101.49    9.10
   6   5  -7   85.29   13.10
  -6  -5   7   86.49   10.40
  -6  -5   7   93.39   13.40
  -6  -5   7  114.29    8.80
   5   5  -7   31.20    5.60
   5   5  -7   33.50    4.80
  -5  -5   7   36.30    5.60
  -5  -5   7   29.20    7.10
  -5  -5   7   35.60    4.20
   4   5  -7   46.50    4.70
   4   5  -7   43.50    5.00
   4   5  -7   72.19   12.10
  -4  -5   7   42.50    6.90
  -4  -5   7   36.70    5.30
  -4  -5   7   45.70    7.40
   3   5  -7  138.89    9.70
   3   5  -7  130.39    8.10
  -3  -5   7  124.79   10.70
  -3  -5   7  109.79   12.90
   2   5  -7 1834.12   80.89
   2   5  -7 1745.73   79.39
  -2  -5   7 1806.52   80.19
  -2  -5   7 1682.63   79.79
   1   5  -7 3135.29  140.89
   1   5  -7 3373.16  141.29
  -1  -5   7 3025.60  141.19
  -1  -5   7 3130.39  141.59
   0   5  -7 4087.29  171.48
   0   5  -7 3789.12  170.78
   0   5  -7 3828.22  171.08
   0  -5   7 3701.93  171.38
  -1   5  -7  137.19    9.70
  -1   5  -7  123.89    9.30
  -1   5  -7  127.29    8.80
   1  -5   7  115.99    9.80
   1  -5   7  123.59    9.50
  -2   5  -7   10.10    3.60
  -2   5  -7   10.50    3.70
  -2   5  -7   13.70    3.60
   2  -5   7   14.80    3.30
  -3   5  -7  308.17   17.00
  -3   5  -7  310.27   16.80
  -3   5  -7  321.27   17.90
   3  -5   7  313.57   16.50
  -4   5  -7   58.89    6.20
  -4   5  -7   68.09   10.40
  -4   5  -7   79.79    8.60
   4  -5   7   77.49    7.80
   4  -5   7   68.59    7.90
  -5   5  -7  223.08   17.40
  -5   5  -7  222.18   15.30
   5  -5   7  236.78   13.70
   5  -5   7  230.28   13.60
  -6   5  -7   11.90    5.50
  -6   5  -7   12.70    7.20
   6  -5   7   15.60    4.90
   6  -5   7   22.50    4.90
  -7   5  -7    7.00    9.60
  -7   5  -7   22.10    6.80
   7  -5   7   10.00    5.30
   7  -5   7   15.90   12.00
   8   4  -7   22.60   10.50
   8   4  -7   34.00    5.40
   8   4  -7   24.10    4.10
  -8  -4   7   25.10    9.20
  -8  -4   7   28.20    8.20
   7   4  -7   63.79    8.50
   7   4  -7   58.49    5.80
   7   4  -7   80.99    7.70
  -7  -4   7   45.70    8.90
  -7  -4   7   59.29    8.70
   6   4  -7   53.89    7.10
   6   4  -7   72.99    7.50
   6   4  -7   77.99    8.00
  -6  -4   7   81.19   12.50
  -6  -4   7   73.59    7.30
  -6  -4   7   51.39    8.30
   5   4  -7   18.30    3.70
   5   4  -7   13.70    3.30
   5   4  -7    9.50    4.30
  -5  -4   7   13.70    5.20
  -5  -4   7   20.70    3.60
  -5  -4   7   23.60    6.90
   4   4  -7 3092.99  136.19
   4   4  -7 2964.00  134.39
  -4  -4   7 3152.58  134.39
  -4  -4   7 2899.81  135.59
  -4  -4   7 3002.90  136.49
   3   4  -7 7066.49  317.97
   3   4  -7 7073.29  316.07
   3   4  -7 7291.77  315.47
  -3  -4   7 7051.19  316.97
  -3  -4   7 7446.75  316.07
  -3  -4   7 6987.30  317.57
   2   4  -7 1857.71   80.49
   2   4  -7 1707.53   79.79
   2   4  -7 1813.62   81.19
  -2  -4   7 1835.12   79.79
  -2  -4   7 1687.43   80.49
   1   4  -7   52.59    6.40
   1   4  -7   61.49    8.60
   1   4  -7   67.09    5.70
   1   4  -7   67.19    7.20
  -1  -4   7   69.79    6.30
  -1  -4   7   58.39    8.00
   0   4  -7   52.79    6.70
   0   4  -7   45.30    4.40
   0   4  -7   47.60    7.80
   0   4  -7   53.09    5.50
   0  -4   7   44.00    5.60
   0  -4   7   44.10    7.50
  -1   4  -7  226.38   12.30
  -1   4  -7  242.18   13.50
  -1   4  -7  228.08   12.70
   1  -4   7  231.28   13.90
   1  -4   7  236.58   12.40
  -2   4  -7  489.45   23.20
  -2   4  -7  523.95   24.60
  -2   4  -7  483.95   23.30
   2  -4   7  414.16   24.10
   2  -4   7  505.55   23.20
  -3   4  -7 1118.69   52.89
  -3   4  -7 1152.68   52.99
  -3   4  -7 1208.28   54.19
   3  -4   7 1168.58   52.79
  -4   4  -7    2.90    4.60
   4  -4   7   12.50    3.40
   4  -4   7    5.20    3.50
  -5   4  -7    4.40    4.70
  -5   4  -7   -1.30    5.70
   5  -4   7    1.00    3.60
   5  -4   7   -2.40    3.60
  -6   4  -7  405.26   24.70
  -6   4  -7  360.56   26.80
   6  -4   7  391.26   20.20
   6  -4   7  385.06   20.80
  -7   4  -7   40.60   10.50
  -7   4  -7   36.90    7.00
   7  -4   7   28.60    7.20
   7  -4   7   32.90    5.80
   8   3  -7    6.50    5.00
   8   3  -7   -5.40    7.80
  -8  -3   7   -3.30    7.00
  -8  -3   7    3.50    8.50
   7   3  -7  264.87   15.90
   7   3  -7  253.87   19.20
   7   3  -7  252.37   13.70
  -7  -3   7  268.37   20.30
  -7  -3   7  276.07   13.90
   6   3  -7 1080.49   48.30
   6   3  -7 1048.30   50.99
   6   3  -7 1025.30   48.30
  -6  -3   7 1117.69   48.30
  -6  -3   7 1044.10   51.19
  -6  -3   7 1081.49   52.29
   5   3  -7  102.39    8.00
   5   3  -7  116.09    7.40
   5   3  -7  109.69   11.10
  -5  -3   7  103.69    7.70
  -5  -3   7  104.19   11.80
  -5  -3   7  108.09   13.60
   4   3  -7  655.93   31.70
   4   3  -7  700.33   33.70
  -4  -3   7  710.43   31.60
  -4  -3   7  688.43   34.50
  -4  -3   7  674.53   33.50
   3   3  -7  318.67   16.90
   3   3  -7  354.56   19.20
  -3  -3   7  340.87   19.90
  -3  -3   7  357.86   16.80
  -3  -3   7  339.07   18.60
   2   3  -7  922.01   43.50
   2   3  -7  973.20   44.70
   2   3  -7 1030.70   44.60
  -2  -3   7 1001.60   43.50
  -2  -3   7  911.61   44.50
  -2  -3   7  900.11   44.90
   1   3  -7  896.51   39.90
   1   3  -7  871.01   40.30
   1   3  -7  834.92   39.00
   1   3  -7  814.32   38.40
  -1  -3   7  820.42   39.90
  -1  -3   7  884.11   38.90
   0   3  -7  208.48   12.10
   0   3  -7  199.08   12.60
   0   3  -7  192.18   11.10
   0   3  -7  199.68   10.50
   0  -3   7  193.28   12.70
   0  -3   7  220.38   11.00
  -1   3  -7   -0.80    3.10
  -1   3  -7    1.50    2.30
  -1   3  -7   10.50    3.00
   1  -3   7    4.60    3.50
   1  -3   7    1.50    2.50
  -2   3  -7 1436.66   65.19
  -2   3  -7 1526.75   66.39
   2  -3   7 1515.45   65.09
   2  -3   7 1320.57   66.09
   2  -3   7 1455.55   65.19
  -3   3  -7 1735.53   80.19
  -3   3  -7 1815.92   81.39
   3  -3   7 1823.92   80.09
   3  -3   7 1768.02   79.99
  -4   3  -7 1946.41   90.29
  -4   3  -7 2054.89   91.89
   4  -3   7 2028.30   90.19
  -5   3  -7  395.06   21.20
  -5   3  -7  415.86   23.20
   5  -3   7  381.36   20.00
   5  -3   7  411.96   20.50
  -6   3  -7    1.50    5.00
  -6   3  -7   -8.50    6.10
   6  -3   7   -0.90    3.90
   6  -3   7   -4.20    3.80
  -7   3  -7   -2.60    5.50
  -7   3  -7    0.10    7.20
  -7   3  -7   -6.30    8.50
   7  -3   7    7.80    4.50
   7  -3   7    6.80    5.80
  -8   3  -7    1.60    7.00
  -8   3  -7    0.60    8.80
   8  -3   7   -5.10    5.60
   9   2  -7   14.10    5.70
  -9  -2   7    9.50   10.30
  -9  -2   7    7.20    9.60
   8   2  -7    7.70    6.80
   8   2  -7    8.50    4.50
  -8  -2   7   11.10    8.20
  -8  -2   7    4.70    7.90
   7   2  -7    1.30    5.20
   7   2  -7   10.50    3.20
  -7  -2   7    8.60    2.90
  -7  -2   7   11.90    6.70
  -7  -2   7   -1.00    7.50
   6   2  -7  449.06   24.20
   6   2  -7  426.06   20.70
  -6  -2   7  464.35   20.70
  -6  -2   7  417.46   24.70
  -6  -2   7  425.16   25.90
   5   2  -7  227.98   12.10
   5   2  -7  235.08   11.70
   5   2  -7  237.78   15.20
  -5  -2   7  225.18   15.70
  -5  -2   7  224.08   17.10
  -5  -2   7  248.48   12.20
   4   2  -7 1111.49   48.70
   4   2  -7 1121.59   53.29
   4   2  -7 1058.59   49.10
  -4  -2   7 1134.19   49.10
  -4  -2   7 1062.19   51.39
  -4  -2   7 1051.19   50.99
   3   2  -7    9.70    2.60
   3   2  -7   10.20    3.70
  -3  -2   7   11.00    2.70
  -3  -2   7    7.50    4.00
  -3  -2   7    4.30    3.80
   2   2  -7  204.38   12.70
   2   2  -7  206.48   12.00
   2   2  -7  189.38   10.60
   2   2  -7  186.78    9.50
  -2  -2   7  205.38   10.40
  -2  -2   7  179.18   13.00
  -2  -2   7  187.58   12.40
   1   2  -7 2798.52  133.19
   1   2  -7 3151.08  134.79
   1   2  -7 3170.28  134.79
   1   2  -7 2928.51  133.79
  -1  -2   7 3136.39  133.79
  -1  -2   7 2905.01  134.79
   0   2  -7 3608.24  170.18
   0   2  -7 3944.71  171.48
   0   2  -7 4060.29  171.58
   0  -2   7 3754.02  171.58
   0  -2   7 3890.21  170.58
  -1   2  -7 4950.00  226.08
  -1   2  -7 5299.07  227.38
   1  -2   7 4803.92  227.28
   1  -2   7 5284.37  226.48
   1  -2   7 5254.57  226.08
  -2   2  -7 1754.72   77.79
  -2   2  -7 1657.43   76.49
   2  -2   7 1804.42   76.69
   2  -2   7 1572.54   77.69
   2  -2   7 1770.02   76.49
  -3   2  -7    1.50    4.60
  -3   2  -7    2.30    2.90
   3  -2   7    1.80    2.60
   3  -2   7    2.50    2.70
  -4   2  -7   -9.90    5.20
  -4   2  -7    0.00    3.60
   4  -2   7    4.20    3.10
   4  -2   7    6.10    3.40
  -5   2  -7   11.80    5.80
  -5   2  -7    6.80    4.30
   5  -2   7    4.40    3.30
   5  -2   7    6.40    3.60
  -6   2  -7   18.80    7.00
  -6   2  -7   23.90    5.40
   6  -2   7   19.30    4.20
   6  -2   7   22.40    4.30
  -7   2  -7    3.60    7.90
  -7   2  -7    5.40    6.90
  -7   2  -7   19.90    6.00
   7  -2   7    4.50    5.40
   7  -2   7    7.70    4.70
  -8   2  -7    0.90    7.00
  -8   2  -7   -3.50    8.80
   8  -2   7    0.90    5.30
   9   1  -7   12.20    5.00
  -9  -1   7   10.00    9.60
  -9  -1   7   -1.30    9.20
   8   1  -7  444.56   22.00
   8   1  -7  410.36   27.80
  -8  -1   7  470.95   29.10
  -8  -1   7  432.26   29.70
   7   1  -7   37.10    3.70
   7   1  -7   22.50    5.50
  -7  -1   7   20.80    7.40
  -7  -1   7   32.40    7.70
   6   1  -7  332.17   15.90
   6   1  -7  321.07   19.90
  -6  -1   7  321.77   20.80
  -6  -1   7  342.37   15.80
  -6  -1   7  320.07   22.00
   5   1  -7  104.89    6.20
   5   1  -7   92.39   10.70
  -5  -1   7   77.69   12.60
  -5  -1   7  114.19   11.70
  -5  -1   7  109.99    6.90
   4   1  -7  992.10   46.20
   4   1  -7  996.60   43.80
  -4  -1   7  931.41   46.50
  -4  -1   7  965.50   46.70
  -4  -1   7 1039.60   44.50
   3   1  -7  740.93   34.00
   3   1  -7  639.94   31.80
  -3  -1   7  714.93   34.60
  -3  -1   7  694.73   34.20
  -3  -1   7  764.92   32.50
   2   1  -7 1604.54   70.99
   2   1  -7 1590.74   70.69
   2   1  -7 1566.54   68.89
  -2  -1   7 1513.95   70.89
  -2  -1   7 1608.34   69.69
  -2  -1   7 1468.95   70.99
   1   1  -7 4170.48  180.98
   1   1  -7 3833.62  179.18
   1   1  -7 4237.88  180.68
  -1  -1   7 3822.42  180.88
  -1  -1   7 4257.07  179.88
   0   1  -7  697.33   32.80
   0   1  -7  702.33   32.50
   0   1  -7  642.14   30.90
   0  -1   7  694.63   31.50
   0  -1   7  650.13   33.10
   0  -1   7  722.23   30.90
  -1   1  -7  113.09    9.30
  -1   1  -7   94.89    6.40
   1  -1   7  103.19    6.40
   1  -1   7   98.99    7.10
   1  -1   7  101.09    9.90
  -2   1  -7  511.45   25.70
  -2   1  -7  585.64   27.60
   2  -1   7  543.25   27.80
   2  -1   7  567.94   26.00
   2  -1   7  571.74   25.80
  -3   1  -7 1797.82   91.19
  -3   1  -7 1899.61   86.29
   3  -1   7 2039.70   86.39
   3  -1   7 1843.42   87.79
   3  -1   7 2064.39   86.29
  -4   1  -7   26.30    4.30
  -4   1  -7   30.20    6.10
   4  -1   7   31.20    4.00
  -5   1  -7  143.09   11.10
  -5   1  -7  145.49   14.50
   5  -1   7  145.09   10.10
   5  -1   7  122.79    9.60
  -6   1  -7  121.39   11.90
  -6   1  -7   86.59   14.60
  -6   1  -7   91.99   13.60
   6  -1   7  115.19   10.20
   6  -1   7  119.49    9.50
  -7   1  -7   54.59   10.30
  -7   1  -7   42.20    8.00
  -7   1  -7   53.59    7.30
   7  -1   7   65.89    6.80
   7  -1   7   54.79    6.30
  -8   1  -7  128.89   20.10
  -8   1  -7   85.29    9.70
   8  -1   7  118.09   12.00
   9   0  -7   50.29    5.90
  -9   0   7   33.40   10.90
  -9   0   7   55.29   11.40
   8   0  -7    7.70    6.40
   8   0  -7   17.00    4.20
  -8   0   7   14.40    8.70
  -8   0   7    7.40    8.20
   7   0  -7    2.40    5.20
   7   0  -7    6.00    2.80
  -7   0   7    5.90    6.60
  -7   0   7    5.00    6.70
   6   0  -7  476.05   25.60
   6   0  -7  461.45   21.50
  -6   0   7  466.05   27.20
  -6   0   7  474.65   21.50
  -6   0   7  457.25   26.30
   5   0  -7   66.29    9.70
  -5   0   7   51.39    6.70
  -5   0   7   60.29    7.70
   4   0  -7  193.58   12.30
  -4   0   7  154.48   13.30
  -4   0   7  171.78   13.60
  -4   0   7  190.78    9.70
   3   0  -7  345.57   17.00
   3   0  -7  378.66   19.10
  -3   0   7  358.56   20.30
  -3   0   7  383.66   17.50
  -3   0   7  363.06   19.50
   2   0  -7    3.10    2.80
   2   0  -7    3.40    3.30
   2   0  -7    1.30    2.20
  -2   0   7    3.90    3.20
  -2   0   7    3.30    2.30
  -2   0   7    1.00    3.90
   1   0  -7 4620.64  199.98
   1   0  -7 4774.72  200.78
   1   0  -7 4251.87  198.78
  -1   0   7 4273.87  200.68
  -1   0   7 4637.04  199.58
   0   0  -7 1118.69   49.10
   0   0  -7 1012.00   48.00
   0   0  -7 1113.79   49.90
   0   0   7 1034.80   50.09
   0   0   7 1108.09   48.00
  -1   0  -7   30.50    4.40
  -1   0  -7   28.20    2.80
   1   0   7   37.40    4.00
   1   0   7   29.80    4.70
  -2   0  -7    0.20    2.50
  -2   0  -7   -1.30    3.30
   2   0   7    2.10    4.10
   2   0   7   -1.30    1.90
  -3   0  -7  549.15   30.70
  -3   0  -7  579.34   27.30
   3   0   7  560.84   29.20
   3   0   7  630.04   27.30
  -4   0  -7  560.74   29.30
  -4   0  -7  675.73   31.90
   4   0   7  619.24   29.10
  -5   0  -7 1422.96   66.19
  -5   0  -7 1413.66   67.09
  -5   0  -7 1499.95   68.39
   5   0   7 1460.05   65.79
   5   0   7 1482.95   65.99
  -6   0  -7  798.32   41.40
  -6   0  -7  792.62   39.50
  -6   0  -7  797.02   38.20
   6   0   7  795.72   37.20
   6   0   7  779.62   37.60
  -7   0  -7  109.99   13.30
  -7   0  -7  160.38   17.40
  -7   0  -7  162.18   14.80
   7   0   7  137.09   13.40
   7   0   7  155.98   11.80
  -8   0  -7   -6.00    7.00
  -8   0  -7    2.80    7.20
   8   0   7   -7.80    5.40
   9  -1  -7  204.38   19.20
  -9   1   7  190.98   26.70
  -9   1   7  238.08   26.40
   8  -1  -7  179.28   10.90
   8  -1  -7  159.38   18.80
  -8   1   7  141.29   22.30
  -8   1   7  186.58   20.80
   7  -1  -7   92.29   13.70
   7  -1  -7   76.09    6.30
  -7   1   7   58.29   10.10
  -7   1   7   68.39    9.10
   6  -1  -7   43.80    6.60
   6  -1  -7   66.99    4.90
  -6   1   7   82.59    5.30
  -6   1   7   58.59    7.70
  -6   1   7   64.19    8.20
   5  -1  -7  104.09   10.80
  -5   1   7   86.49   12.50
  -5   1   7  117.29    7.30
  -5   1   7  112.39   12.80
   4  -1  -7    5.50    3.50
  -4   1   7    6.60    2.50
  -4   1   7    6.20    4.10
  -4   1   7    5.60    4.30
   3  -1  -7  171.98    9.60
   3  -1  -7  187.98   11.40
  -3   1   7  169.08   11.70
  -3   1   7  199.78   10.00
  -3   1   7  165.68   13.00
   2  -1  -7  153.08   10.60
   2  -1  -7  139.89    9.20
   2  -1  -7  133.99    8.30
  -2   1   7  137.49    9.90
  -2   1   7  145.09   11.30
   1  -1  -7    0.70    2.10
   1  -1  -7    3.90    2.60
   1  -1  -7    0.40    3.00
  -1   1   7   -0.30    3.70
  -1   1   7    2.60    1.20
   0  -1  -7  170.18   11.00
   0  -1  -7  199.58   12.40
   0  -1  -7  198.28   10.70
   0   1   7  187.58   12.80
   0   1   7  197.58    9.50
  -1  -1  -7  138.99   10.80
  -1  -1  -7  145.79    8.70
  -1  -1  -7  136.09    8.00
   1   1   7  147.89   11.30
   1   1   7  151.48    8.00
  -2  -1  -7  514.85   25.30
  -2  -1  -7  558.84   27.50
   2   1   7  512.15   27.40
   2   1   7  583.64   25.30
  -3  -1  -7 1138.79   52.19
  -3  -1  -7 1093.09   50.39
   3   1   7 1044.70   51.99
   3   1   7 1165.18   50.39
  -4  -1  -7  372.96   19.30
  -4  -1  -7  386.96   21.60
  -4  -1  -7  354.36   19.30
   4   1   7  383.56   18.80
  -5  -1  -7  301.57   17.30
  -5  -1  -7  302.27   17.60
  -5  -1  -7  280.07   20.10
   5   1   7  319.77   16.60
  -6  -1  -7  121.89   12.80
  -6  -1  -7  127.99   16.60
  -6  -1  -7  124.59   13.60
   6   1   7  138.39   11.20
  -7  -1  -7   66.19   11.30
  -7  -1  -7   56.69    7.90
  -7  -1  -7   66.59    7.90
   7   1   7   75.59    8.10
  -8   2   7   10.60    8.90
  -8   2   7    2.10    8.80
   7  -2  -7  486.65   27.70
  -7   2   7  521.95   29.40
  -7   2   7  477.35   23.00
  -7   2   7  475.65   33.20
   6  -2  -7  159.28   14.20
  -6   2   7  147.39   16.00
  -6   2   7  157.78    9.60
  -6   2   7  174.68   16.80
  -6   2   7  162.18    9.00
   5  -2  -7   -5.50    3.70
  -5   2   7    1.00    2.60
  -5   2   7    1.10    5.10
  -5   2   7   -5.50    4.60
  -5   2   7   -2.40    2.70
   4  -2  -7  307.37   17.10
  -4   2   7  301.77   17.90
  -4   2   7  309.57   18.90
   3  -2  -7   28.70    3.80
   3  -2  -7   32.40    3.60
  -3   2   7   33.80    5.40
  -3   2   7   31.60    4.50
   2  -2  -7 1814.52   77.79
   2  -2  -7 1752.32   76.39
   2  -2  -7 1636.44   76.29
  -2   2   7 1639.24   76.49
  -2   2   7 1676.53   77.79
   1  -2  -7 1628.84   70.89
   1  -2  -7 1583.64   69.19
   1  -2  -7 1472.55   69.59
  -1   2   7 1602.64   68.59
  -1   2   7 1455.55   70.79
   0  -2  -7 3969.50  174.38
   0  -2  -7 4147.58  176.18
   0  -2  -7 3814.72  175.08
   0   2   7 4021.10  174.28
   0   2   7 3775.52  176.08
  -1  -2  -7  134.89   10.10
  -1  -2  -7  171.48   12.30
   1   2   7  141.49    8.00
   1   2   7  121.39   11.50
  -2  -2  -7 1311.87   60.49
  -2  -2  -7 1250.27   59.59
   2   2   7 1273.77   60.59
   2   2   7 1386.86   58.69
  -3  -2  -7  793.12   37.60
  -3  -2  -7  708.83   34.80
   3   2   7  795.62   35.10
   3   2   7  735.93   37.10
  -4  -2  -7  390.66   23.00
  -4  -2  -7  339.97   18.50
   4   2   7  367.76   18.40
  -5  -2  -7  113.79   10.50
  -5  -2  -7  101.19   14.60
   5   2   7  107.69    9.80
  -6  -2  -7   -4.90    4.70
  -6  -2  -7  -12.00    6.70
   6   2   7  -11.90    4.20
  -7  -2  -7  -10.70    8.90
  -7  -2  -7   -1.70    5.50
   7   2   7   -2.40    7.00
  -8   3   7   32.20    9.00
  -8   3   7   29.00    9.50
  -8   3   7   32.30    5.00
  -7   3   7  167.78   19.40
  -7   3   7  164.78   19.20
  -7   3   7  144.99    9.50
  -7   3   7  169.48   11.00
  -6   3   7   44.80    4.20
  -6   3   7   50.39    5.40
  -6   3   7   68.99    7.70
  -6   3   7   39.80    7.20
  -6   3   7   47.80    8.20
   5  -3  -7  696.03   34.70
  -5   3   7  714.83   32.70
  -5   3   7  668.93   35.90
  -5   3   7  721.63   35.20
   4  -3  -7  743.03   34.50
  -4   3   7  699.53   36.00
  -4   3   7  698.63   34.90
  -4   3   7  720.83   33.30
   3  -3  -7  758.52   33.60
   3  -3  -7  714.73   33.30
  -3   3   7  719.73   35.60
  -3   3   7  657.03   33.80
   2  -3  -7  432.66   21.70
   2  -3  -7  466.95   23.30
   2  -3  -7  443.76   21.20
  -2   3   7  429.66   23.70
  -2   3   7  424.96   21.50
  -2   3   7  458.35   20.10
   1  -3  -7    6.20    3.40
   1  -3  -7    3.70    1.80
   1  -3  -7   -1.60    3.70
  -1   3   7    5.10    2.10
  -1   3   7    1.20    4.50
   0  -3  -7  747.83   37.30
   0  -3  -7  822.32   38.20
   0   3   7  841.92   36.10
   0   3   7  775.72   38.40
  -1  -3  -7  246.58   14.60
  -1  -3  -7  250.77   15.50
   1   3   7  250.37   12.70
   1   3   7  243.38   15.80
  -2  -3  -7  380.26   20.50
   2   3   7  386.96   18.80
   2   3   7  393.06   21.70
  -3  -3  -7   10.20    4.90
  -3  -3  -7    8.70    2.40
   3   3   7    7.60    3.20
   3   3   7    6.40    5.40
  -4  -3  -7    0.00    7.00
  -4  -3  -7   -0.50    5.00
  -4  -3  -7    1.00    2.80
   4   3   7   -1.40    3.30
  -5  -3  -7   14.60    7.10
  -5  -3  -7   18.70    6.40
  -5  -3  -7    9.20    4.00
   5   3   7    1.30    4.40
  -6  -3  -7  118.49   18.50
  -6  -3  -7  108.79   11.90
  -6  -3  -7  106.99   10.10
   6   3   7   90.79    8.60
  -7  -3  -7  191.98   16.50
  -7  -3  -7  179.68   17.60
  -7  -3  -7  146.69   23.20
  -8   4   7    5.70    3.80
  -8   4   7    7.60    8.20
  -8   4   7    3.30    5.60
  -8   4   7    6.60    9.10
  -7   4   7  209.68   12.10
  -7   4   7  226.98   14.40
  -7   4   7  215.08   20.60
  -7   4   7  228.98   21.50
  -6   4   7    2.40    6.30
  -6   4   7    0.50    2.80
  -6   4   7    4.10    4.40
  -6   4   7   -3.10    6.20
  -6   4   7    2.30    2.60
  -5   4   7  446.26   26.50
  -5   4   7  497.25   23.20
  -5   4   7  483.45   25.50
  -5   4   7  421.26   21.30
  -4   4   7  613.94   32.10
  -4   4   7  641.54   30.60
  -4   4   7  638.44   29.40
  -4   4   7  555.94   27.70
   3  -4  -7 2898.21  131.19
  -3   4   7 2900.81  132.59
  -3   4   7 2885.71  131.09
  -3   4   7 2875.91  129.89
  -3   4   7 3134.89  131.19
   2  -4  -7  897.01   42.80
   2  -4  -7  872.51   40.00
  -2   4   7  834.02   39.10
  -2   4   7  816.22   41.60
   1  -4  -7 1427.76   67.59
   1  -4  -7 1542.45   68.59
  -1   4   7 1562.84   66.49
  -1   4   7 1419.96   68.69
   0  -4  -7  378.66   20.00
   0  -4  -7  377.46   20.70
   0   4   7  361.26   21.20
   0   4   7  398.56   18.30
  -1  -4  -7   14.60    4.90
  -1  -4  -7   16.40    4.70
   1   4   7   16.50    3.20
   1   4   7   17.50    5.10
  -2  -4  -7   -5.30    4.60
   2   4   7   -1.80    3.30
   2   4   7    6.80    5.10
  -3  -4  -7  509.35   27.30
  -3  -4  -7  456.95   25.20
   3   4   7  464.95   23.40
  -4  -4  -7  616.74   32.30
  -4  -4  -7  539.45   29.40
   4   4   7  553.24   27.70
  -5  -4  -7    5.40    6.10
  -5  -4  -7   -5.00    7.00
  -5  -4  -7   -0.20    3.80
   5   4   7    2.50    4.00
  -6  -4  -7  -11.10    9.20
  -6  -4  -7   -2.60    6.60
  -6  -4  -7   -0.10    4.40
   6   4   7   -8.10    5.90
  -7   5   7   26.20    4.10
  -7   5   7   21.00    3.60
  -7   5   7   31.50    9.10
  -7   5   7   15.50    4.00
  -7   5   7   23.80    6.20
  -6   5   7   19.60    6.50
  -6   5   7   10.80    5.50
  -6   5   7   12.00    3.40
  -6   5   7   18.40    3.80
  -6   5   7   16.40   12.20
  -5   5   7   28.90    7.30
  -5   5   7   30.60    6.00
  -5   5   7   31.70    5.60
  -5   5   7   32.50    4.40
  -5   5   7   24.80    3.50
  -4   5   7  408.26   20.20
  -4   5   7  430.96   22.60
  -4   5   7  429.66   22.30
  -4   5   7  433.86   25.10
   3  -5  -7  356.36   20.00
  -3   5   7  345.27   19.10
  -3   5   7  401.56   19.80
  -3   5   7  367.06   17.70
  -3   5   7  362.36   21.90
   2  -5  -7  204.08   14.00
  -2   5   7  192.28   15.20
  -2   5   7  228.78   13.40
  -2   5   7  170.58   11.00
   1  -5  -7  790.92   38.40
   1  -5  -7  811.72   40.60
  -1   5   7  842.62   36.80
  -1   5   7  766.42   39.10
   0  -5  -7   43.30    5.80
   0  -5  -7   33.90    5.80
   0   5   7   47.40    4.30
   0   5   7   29.10    5.80
  -1  -5  -7  732.03   36.20
   1   5   7  785.72   34.70
   1   5   7  718.83   36.60
  -2  -5  -7  162.98   14.70
  -2  -5  -7  162.28   14.10
   2   5   7  150.48   10.90
   2   5   7  173.48   14.80
  -3  -5  -7   99.49   14.30
  -3  -5  -7   74.09    8.20
   3   5   7   55.49    6.00
  -4  -5  -7    4.10    7.20
  -4  -5  -7   17.20    6.80
   4   5   7   14.40    4.70
  -5  -5  -7  477.95   30.90
  -5  -5  -7  469.45   26.70
   5   5   7  433.06   24.90
  -6  -5  -7   67.49   12.40
  -6  -5  -7   83.29   10.10
  -6   6   7   -4.80    3.50
  -6   6   7    2.20    4.30
  -6   6   7   -0.90    6.60
  -6   6   7   -5.40    6.20
  -6   6   7    6.50    8.10
  -5   6   7   22.60    4.80
  -5   6   7   24.60    5.90
  -5   6   7   19.30    7.40
  -5   6   7   22.30    3.90
  -5   6   7   31.20    6.40
  -4   6   7    4.80    4.10
  -4   6   7   13.50    3.70
  -4   6   7    7.60    5.40
  -4   6   7    6.80    6.10
  -4   6   7    2.50    4.40
   3  -6  -7  149.79   13.40
  -3   6   7  128.79    9.20
  -3   6   7  138.39   14.40
  -3   6   7  111.09   10.30
  -3   6   7  145.59   11.90
   2  -6  -7   64.79    7.50
  -2   6   7   52.09    7.10
  -2   6   7   82.89   10.40
   1  -6  -7  454.45   25.60
   1  -6  -7  494.35   25.40
  -1   6   7  466.35   25.60
   0  -6  -7  211.38   15.80
   0  -6  -7  206.68   17.10
   0   6   7  200.38   15.20
  -1  -6  -7 1108.19   52.49
  -1  -6  -7 1103.99   52.39
   1   6   7 1078.99   52.39
   1   6   7 1131.19   50.69
  -2  -6  -7 1100.09   52.59
  -2  -6  -7 1068.19   52.89
   2   6   7 1155.28   50.99
   2   6   7 1091.79   52.59
  -3  -6  -7  452.35   26.20
  -3  -6  -7  473.05   28.00
   3   6   7  456.85   23.90
  -4  -6  -7  225.48   21.90
  -4  -6  -7  257.17   19.70
   4   6   7  227.58   16.40
  -5  -6  -7   -1.70    7.80
   5   6   7   -6.40    9.40
  -5   7   7   16.30    4.60
  -5   7   7   -6.00    5.30
  -5   7   7   -7.70    7.50
  -5   7   7    8.70    7.70
  -5   7   7    6.30    5.30
  -4   7   7   45.40    7.90
  -4   7   7   54.19    7.40
  -4   7   7   44.50    5.30
  -4   7   7   46.40    6.10
  -4   7   7   34.30    5.80
  -3   7   7   11.50    4.30
  -3   7   7   -3.60    6.30
  -3   7   7    6.60    4.70
  -3   7   7   -5.40    3.50
  -3   7   7   -2.20    5.80
   2  -7  -7   28.50   13.30
  -2   7   7   40.80    7.00
  -2   7   7   29.50    6.60
   1  -7  -7  613.24   31.00
  -1   7   7  548.65   29.70
  -1   7   7  586.84   30.10
   0  -7  -7   18.80    6.90
   0  -7  -7    8.50    5.90
   0   7   7   14.50    4.50
   0   7   7   13.10    5.40
  -1  -7  -7   -3.40    6.50
  -1  -7  -7   -4.80    6.10
   1   7   7    3.80    5.10
   1   7   7   -0.90    4.50
  -2  -7  -7   44.00    8.90
  -2  -7  -7   49.10    7.70
   2   7   7   42.00    6.30
  -3  -7  -7  381.26   25.50
  -3  -7  -7  424.66   25.50
   3   7   7  390.76   23.20
  -4  -7  -7    6.60    9.70
  -4  -7  -7    8.50    8.20
   4   7   7   -0.60    8.70
  -3   8   7   16.20    9.10
  -3   8   7   -2.20    6.50
  -3   8   7    3.60    5.00
  -3   8   7   15.90    6.20
   2  -8  -7   -0.70    8.20
  -2   8   7    4.60    6.40
  -2   8   7    1.70    9.30
  -2   8   7    2.30    5.50
   1  -8  -7  218.98   19.00
  -1   8   7  165.38   20.50
  -1   8   7  173.58   15.40
  -1   8   7  197.88   16.40
   0  -8  -7   56.39    9.30
   0   8   7   39.20    6.30
   0   8   7   55.39    7.50
   0   8   7   45.80    7.40
  -1  -8  -7   11.60    8.30
  -1  -8  -7   17.50    7.00
   1   8   7   -0.70    5.90
  -2  -8  -7   34.00    9.80
  -2  -8  -7   27.10    8.00
   2   8   7   13.60    7.60
   3  10  -8   -3.90    7.50
   3  10  -8   -3.40    6.30
   2  10  -8   -8.00    5.90
   2  10  -8   -1.70    6.70
   1  10  -8  391.06   23.10
   1  10  -8  375.06   30.50
   1  10  -8  400.46   23.60
   1  10  -8  435.66   24.30
   0  10  -8  194.48   16.90
   0  10  -8  202.88   16.30
   0  10  -8  168.88   16.70
   0  10  -8  171.48   24.20
  -1  10  -8  384.06   24.70
  -1  10  -8  358.76   30.40
  -1  10  -8  424.46   24.10
  -1  10  -8  388.16   23.60
  -2  10  -8   -1.80    4.30
  -2  10  -8   14.00    7.10
  -2  10  -8    5.90    6.80
   4   9  -8   69.39    7.30
   4   9  -8   62.49    8.30
   4   9  -8   42.70   11.00
  -4  -9   8   58.99    6.70
  -4  -9   8   62.89    9.00
   3   9  -8  238.78   16.10
   3   9  -8  239.08   18.20
   3   9  -8  232.98   23.10
  -3  -9   8  242.78   15.30
  -3  -9   8  233.38   17.80
   2   9  -8  161.68   19.90
   2   9  -8  214.48   16.30
   2   9  -8  235.68   15.20
  -2  -9   8  192.48   15.10
   1   9  -8    9.10    5.70
   1   9  -8    2.90    5.60
   1   9  -8   -5.60    6.60
  -1  -9   8    6.90    5.50
   0   9  -8  242.18   17.30
   0   9  -8  245.78   20.30
   0   9  -8  263.37   16.90
   0   9  -8  257.47   17.00
   0  -9   8  255.67   16.50
  -1   9  -8  222.28   20.40
  -1   9  -8  233.28   16.80
  -1   9  -8  237.98   13.90
  -1   9  -8  224.38   16.90
   1  -9   8  230.78   16.00
  -2   9  -8   78.59    9.70
  -2   9  -8   69.89    8.20
   2  -9   8   80.79    8.20
  -3   9  -8   76.69    8.70
  -3   9  -8   94.69    9.10
  -3   9  -8   77.69    7.90
   3  -9   8   82.19    8.80
  -4   9  -8    7.40    7.00
  -4   9  -8    0.30    6.20
   4  -9   8   -1.50    7.30
   6   8  -8  457.35   24.60
  -6  -8   8  423.26   25.10
  -6  -8   8  422.56   25.90
   5   8  -8  120.49   13.50
   5   8  -8  143.09   14.20
   5   8  -8  163.18   11.00
  -5  -8   8  150.88   14.20
  -5  -8   8  146.79   13.90
   4   8  -8   28.10    7.30
   4   8  -8   24.50    8.30
   4   8  -8   43.00    5.70
  -4  -8   8   27.20    6.00
  -4  -8   8   38.20    5.80
   3   8  -8   43.10    5.70
   3   8  -8   32.60    7.00
  -3  -8   8   38.80    5.90
  -3  -8   8   41.20    5.70
   2   8  -8  507.85   25.10
   2   8  -8  510.05   26.20
   2   8  -8  496.75   28.40
  -2  -8   8  491.65   25.20
  -2  -8   8  476.75   25.00
   1   8  -8 1861.61   84.09
   1   8  -8 1821.32   81.99
   1   8  -8 1895.41   81.79
  -1  -8   8 1758.22   81.59
  -1  -8   8 1672.63   81.19
   0   8  -8   49.99    5.80
   0   8  -8   37.30    7.00
   0   8  -8   61.49    6.70
   0   8  -8   67.29    8.10
   0  -8   8   52.69    5.90
  -1   8  -8   21.60    4.40
  -1   8  -8   16.30    5.80
  -1   8  -8   16.60    5.80
  -1   8  -8   19.60    5.10
   1  -8   8   18.60    4.70
  -2   8  -8   -8.60    4.20
  -2   8  -8    0.20    6.80
  -2   8  -8    5.60    5.20
   2  -8   8   -3.50    4.00
  -3   8  -8  128.29   13.80
  -3   8  -8  150.48   13.30
   3  -8   8  120.79   11.50
  -4   8  -8  214.08   16.80
  -4   8  -8  219.38   16.20
  -4   8  -8  175.18   15.70
   4  -8   8  188.08   14.20
  -5   8  -8   -6.80    7.80
  -5   8  -8    5.10    6.20
  -5   8  -8   11.10    6.00
   5  -8   8   -5.80    5.90
   6   7  -8   49.40   10.70
   6   7  -8   57.99    7.10
   6   7  -8   71.59    7.70
  -6  -7   8   63.09    7.10
  -6  -7   8   79.89   11.60
  -6  -7   8   58.09    8.50
   5   7  -8  457.05   22.20
   5   7  -8  440.76   28.20
   5   7  -8  463.25   24.40
  -5  -7   8  475.55   24.00
  -5  -7   8  469.65   25.50
   4   7  -8 1544.55   71.49
   4   7  -8 1514.05   69.19
   4   7  -8 1530.65   68.09
  -4  -7   8 1518.95   68.89
  -4  -7   8 1454.35   69.49
   3   7  -8  124.99   14.60
   3   7  -8  147.59   11.90
   3   7  -8  135.29   10.10
  -3  -7   8  144.79   12.00
  -3  -7   8  146.79   11.00
   2   7  -8  858.71   39.80
   2   7  -8  850.91   43.00
   2   7  -8  864.01   40.60
  -2  -7   8  875.91   40.90
  -2  -7   8  832.72   40.00
   1   7  -8   -2.00    4.60
   1   7  -8   10.30    4.00
   1   7  -8    3.20    4.10
   1   7  -8    3.40    3.50
  -1  -7   8   14.40    4.60
  -1  -7   8    0.20    3.40
   0   7  -8  376.66   19.90
   0   7  -8  383.06   19.10
   0   7  -8  354.36   21.70
   0   7  -8  363.26   19.20
   0  -7   8  351.06   19.50
   0  -7   8  355.16   18.90
  -1   7  -8 1016.20   46.70
  -1   7  -8 1010.90   46.80
  -1   7  -8  978.30   47.00
   1  -7   8 1013.10   46.60
  -2   7  -8    5.10    4.60
  -2   7  -8    1.30    4.20
  -2   7  -8    5.60    4.30
   2  -7   8    1.20    3.60
  -3   7  -8   39.40    5.90
  -3   7  -8   35.00    5.70
  -3   7  -8   31.70    7.00
   3  -7   8   37.60    5.30
  -4   7  -8    7.90    5.30
  -4   7  -8   -5.50    5.90
  -4   7  -8   10.60    5.80
   4  -7   8    2.50    4.50
  -5   7  -8  226.18   17.70
  -5   7  -8  206.38   18.80
  -5   7  -8  239.68   15.70
   5  -7   8  217.68   15.40
  -6   7  -8   49.20   10.60
  -6   7  -8   69.09    8.80
   6  -7   8   69.99    7.80
   7   6  -8  361.46   20.80
   7   6  -8  349.96   20.30
  -7  -6   8  368.06   24.80
  -7  -6   8  425.36   30.80
   6   6  -8  212.98   14.80
   6   6  -8  242.68   14.90
   6   6  -8  216.58   20.30
  -6  -6   8  217.88   18.20
  -6  -6   8  230.78   14.70
  -6  -6   8  278.67   24.20
   5   6  -8   -1.10    4.30
   5   6  -8    0.60    2.30
   5   6  -8   -2.10    5.00
  -5  -6   8    6.20    4.40
  -5  -6   8   -1.80    5.40
  -5  -6   8    7.00    9.20
   4   6  -8   15.30    4.40
   4   6  -8   14.90    3.10
   4   6  -8   12.20    5.50
  -4  -6   8   13.80    4.30
  -4  -6   8   15.40    5.10
   3   6  -8 1161.58   54.59
   3   6  -8 1228.48   53.79
   3   6  -8 1194.68   56.49
  -3  -6   8 1158.68   55.09
  -3  -6   8 1194.78   54.29
   2   6  -8   67.39    7.30
   2   6  -8   62.19    8.60
   2   6  -8   71.49    6.40
  -2  -6   8   76.89    8.10
   1   6  -8  579.74   30.90
   1   6  -8  597.54   28.50
   1   6  -8  579.84   29.10
   1   6  -8  629.14   29.10
  -1  -6   8  615.64   28.70
  -1  -6   8  588.34   29.40
   0   6  -8    3.10    3.40
   0   6  -8   -4.90    4.00
   0   6  -8   -2.10    3.30
   0   6  -8   -1.60    4.00
   0  -6   8    3.50    3.40
   0  -6   8    2.60    4.00
  -1   6  -8   98.59    9.60
  -1   6  -8   99.89    8.90
  -1   6  -8  103.09    9.30
   1  -6   8   72.09    7.70
   1  -6   8   96.89    8.30
  -2   6  -8  712.53   33.60
  -2   6  -8  661.23   33.00
  -2   6  -8  668.13   32.70
   2  -6   8  692.53   32.60
  -3   6  -8  264.07   15.60
  -3   6  -8  240.98   15.30
  -3   6  -8  253.67   16.00
   3  -6   8  257.57   14.60
  -4   6  -8  494.15   26.00
  -4   6  -8  513.35   27.90
  -4   6  -8  523.35   26.70
   4  -6   8  507.65   25.40
  -5   6  -8   43.70    6.90
  -5   6  -8   42.20    7.80
   5  -6   8   44.00    6.10
  -6   6  -8   -0.10    6.40
  -6   6  -8  -15.20    7.60
   6  -6   8   -4.50    5.00
   6  -6   8   -6.70    6.90
   8   5  -8    4.90    4.60
   8   5  -8    9.80    5.60
  -8  -5   8   11.20    9.20
  -8  -5   8    6.50   10.10
   7   5  -8   -4.20    4.30
   7   5  -8   -2.20    8.50
   7   5  -8    5.10    4.20
  -7  -5   8   -3.50    6.90
  -7  -5   8   -2.90    4.30
  -7  -5   8    4.60    9.10
   6   5  -8  201.28   17.40
   6   5  -8  207.18   13.70
   6   5  -8  218.88   13.10
  -6  -5   8  237.18   21.70
  -6  -5   8  225.08   13.30
  -6  -5   8  217.48   17.20
   5   5  -8    5.20    5.20
   5   5  -8   18.90    4.30
  -5  -5   8   30.70    8.00
  -5  -5   8   18.20    5.60
  -5  -5   8   20.70    3.90
   4   5  -8  192.68    9.90
   4   5  -8  181.98   14.80
   4   5  -8  183.18   12.20
  -4  -5   8  189.58   14.30
  -4  -5   8  223.28   19.60
  -4  -5   8  176.78   11.30
   3   5  -8 3754.92  166.88
   3   5  -8 3664.83  165.38
   3   5  -8 3794.02  164.58
  -3  -5   8 3556.24  166.08
  -3  -5   8 3819.52  165.28
   2   5  -8  641.34   30.20
   2   5  -8  599.94   29.60
   2   5  -8  678.03   32.50
  -2  -5   8  595.54   29.30
  -2  -5   8  588.54   30.70
   1   5  -8  993.80   47.20
   1   5  -8  995.40   46.70
   1   5  -8 1070.49   47.70
   1   5  -8 1034.20   48.80
  -1  -5   8  989.40   47.80
  -1  -5   8 1075.69   47.00
   0   5  -8 3091.39  134.29
   0   5  -8 2826.82  132.89
   0   5  -8 3162.68  133.49
   0   5  -8 2932.21  132.59
   0  -5   8 3072.19  132.89
   0  -5   8 2802.02  133.39
  -1   5  -8 1330.77   57.49
  -1   5  -8 1210.78   56.79
  -1   5  -8 1223.78   56.49
   1  -5   8 1170.68   57.59
   1  -5   8 1288.37   56.69
  -2   5  -8  171.98   12.00
  -2   5  -8  198.48   12.70
  -2   5  -8  177.28   11.70
   2  -5   8  168.88   12.60
   2  -5   8  192.68   11.60
  -3   5  -8  218.58   13.80
  -3   5  -8  235.98   15.40
  -3   5  -8  216.28   13.70
   3  -5   8  217.58   13.20
  -4   5  -8   26.00    4.90
  -4   5  -8   19.80    6.20
   4  -5   8   16.10    4.00
   4  -5   8   16.70    4.10
  -5   5  -8  230.88   19.80
  -5   5  -8  188.48   16.70
   5  -5   8  209.98   13.40
   5  -5   8  197.98   13.40
  -6   5  -8  186.98   15.30
  -6   5  -8  135.99   18.40
   6  -5   8  154.48   15.20
   6  -5   8  170.58   12.90
  -7   5  -8  196.88   18.00
  -7   5  -8  167.58   27.60
   7  -5   8  216.98   14.70
   8   4  -8  135.99   12.80
   8   4  -8  127.59   10.20
  -8  -4   8  137.99   22.50
  -8  -4   8  155.28   20.70
   7   4  -8  197.18   19.30
   7   4  -8  215.08   13.70
   7   4  -8  221.48   12.90
  -7  -4   8  215.38   22.00
  -7  -4   8  220.38   13.10
  -7  -4   8  225.98   19.50
   6   4  -8   14.70    4.00
   6   4  -8    5.90    3.70
   6   4  -8    6.60    5.40
  -6  -4   8    1.70    3.60
  -6  -4   8    4.00    7.30
  -6  -4   8    2.00    5.60
   5   4  -8    0.10    3.40
   5   4  -8   -0.40    3.00
   5   4  -8   -4.10    4.30
  -5  -4   8    0.80    5.20
  -5  -4   8   -3.40    6.00
  -5  -4   8   -1.80    3.10
   4   4  -8 3955.70  179.88
   4   4  -8 4164.58  181.88
  -4  -4   8 4007.30  182.08
  -4  -4   8 3920.41  181.38
  -4  -4   8 4227.58  179.88
   3   4  -8 1341.27   60.79
   3   4  -8 1269.17   58.89
  -3  -4   8 1354.66   58.79
  -3  -4   8 1249.28   60.09
  -3  -4   8 1278.67   61.09
   2   4  -8 3426.26  146.89
   2   4  -8 3198.38  145.99
   2   4  -8 3381.56  147.49
  -2  -4   8 3078.79  146.79
  -2  -4   8 3330.47  145.99
   1   4  -8  991.40   43.50
   1   4  -8  898.71   45.60
   1   4  -8  888.31   42.00
   1   4  -8  918.21   42.70
  -1  -4   8  965.60   42.70
  -1  -4   8  894.21   43.70
   0   4  -8  127.69   12.20
   0   4  -8  116.39    9.20
   0   4  -8  128.79    8.30
   0   4  -8  144.49   10.40
   0  -4   8  136.39   12.00
  -1   4  -8    7.60    3.90
  -1   4  -8   -2.60    2.80
  -1   4  -8    1.30    2.90
   1  -4   8   -3.30    4.00
   1  -4   8   -5.40    2.40
  -2   4  -8   16.60    4.40
  -2   4  -8   16.70    3.90
  -2   4  -8   16.80    3.40
   2  -4   8   13.70    4.40
   2  -4   8   20.40    3.50
  -3   4  -8  617.04   30.40
  -3   4  -8  594.24   29.00
   3  -4   8  587.44   28.50
   3  -4   8  606.54   28.70
  -4   4  -8 1474.95   68.99
  -4   4  -8 1577.34   70.69
   4  -4   8 1525.65   68.69
   4  -4   8 1493.95   68.69
  -5   4  -8   32.70    5.50
  -5   4  -8   29.30    6.70
   5  -4   8   43.10    5.10
   5  -4   8   33.10    4.90
  -6   4  -8  142.49   17.80
  -6   4  -8  168.48   14.10
   6  -4   8  144.39   13.20
   6  -4   8  145.19   11.70
  -7   4  -8  255.47   18.70
  -7   4  -8  236.58   27.90
   7  -4   8  215.38   15.60
   8   3  -8   99.69   10.40
   8   3  -8   52.69   12.20
  -8  -3   8   68.19   10.70
  -8  -3   8  118.29   19.80
   7   3  -8   37.30    4.50
   7   3  -8   28.80    7.10
  -7  -3   8   40.70    4.30
  -7  -3   8   26.50    8.40
  -7  -3   8   25.40    7.60
   6   3  -8  507.55   27.90
   6   3  -8  501.65   24.60
   6   3  -8  501.15   24.30
  -6  -3   8  516.65   30.30
  -6  -3   8  548.85   24.60
  -6  -3   8  507.15   28.70
   5   3  -8  371.86   17.70
   5   3  -8  358.16   21.30
   5   3  -8  347.77   18.20
  -5  -3   8  358.16   21.80
  -5  -3   8  391.26   18.30
  -5  -3   8  369.66   24.10
   4   3  -8   42.20    5.80
   4   3  -8   43.70    4.50
  -4  -3   8   39.20    6.40
  -4  -3   8   43.30    6.00
  -4  -3   8   45.80    4.30
   3   3  -8    3.50    4.30
   3   3  -8   -3.10    3.10
  -3  -3   8    4.00    4.60
  -3  -3   8   -2.60    3.00
  -3  -3   8    1.30    4.30
   2   3  -8 1522.95   66.49
   2   3  -8 1391.96   65.29
   2   3  -8 1376.46   64.59
   2   3  -8 1471.35   66.69
  -2  -3   8 1418.26   66.59
  -2  -3   8 1520.45   65.29
   1   3  -8  233.28   13.00
   1   3  -8  251.97   15.20
   1   3  -8  261.87   14.40
   1   3  -8  228.48   12.10
  -1  -3   8  242.48   12.80
  -1  -3   8  230.98   14.90
   0   3  -8 1604.14   75.19
   0   3  -8 1632.44   75.69
   0   3  -8 1749.62   76.69
   0   3  -8 1739.43   76.79
   0  -3   8 1621.94   76.69
   0  -3   8 1769.92   75.69
  -1   3  -8   21.80    3.00
  -1   3  -8   18.90    4.40
   1  -3   8   23.00    3.20
   1  -3   8   29.50    5.70
  -2   3  -8 1133.89   50.29
  -2   3  -8 1069.49   48.70
   2  -3   8 1034.10   49.50
   2  -3   8 1126.69   48.70
   2  -3   8  996.00   50.09
  -3   3  -8 2679.43  118.39
  -3   3  -8 2512.95  116.69
   3  -3   8 2561.94  116.69
   3  -3   8 2708.83  116.69
  -4   3  -8   23.10    4.40
  -4   3  -8   17.30    6.70
   4  -3   8   18.90    4.00
   4  -3   8   23.50    4.30
  -5   3  -8  777.92   38.70
  -5   3  -8  743.53   36.50
   5  -3   8  792.92   36.10
   5  -3   8  733.83   35.80
  -6   3  -8  107.09   16.50
  -6   3  -8  130.49   13.10
   6  -3   8  135.39   11.00
   6  -3   8  141.99   11.90
  -7   3  -8   -3.10    7.60
  -7   3  -8   -5.00   11.20
  -7   3  -8   -1.70    6.70
   7  -3   8    0.20    7.20
   7  -3   8    7.50    5.00
   8   2  -8   46.10    5.00
  -8  -2   8   33.90    9.30
  -8  -2   8   43.80   10.00
   7   2  -8    2.20    3.40
   7   2  -8    2.90    5.40
  -7  -2   8    7.40   10.90
  -7  -2   8   10.00    3.10
  -7  -2   8    0.10    7.10
   6   2  -8    9.40    4.90
   6   2  -8    5.60    2.50
  -6  -2   8    5.00    6.00
  -6  -2   8    9.00    6.70
  -6  -2   8    5.40    3.20
   5   2  -8  618.54   28.10
   5   2  -8  627.84   31.60
  -5  -2   8  592.24   31.90
  -5  -2   8  604.94   32.60
  -5  -2   8  638.84   28.80
   4   2  -8 1335.37   58.99
   4   2  -8 1323.77   61.49
  -4  -2   8 1288.27   61.79
  -4  -2   8 1366.16   59.69
  -4  -2   8 1316.97   61.99
   3   2  -8   -0.40    3.30
   3   2  -8    0.90    1.70
  -3  -2   8   -1.20    2.60
  -3  -2   8   -4.20    4.20
  -3  -2   8   -1.90    4.00
   2   2  -8  340.77   16.60
   2   2  -8  375.26   19.40
   2   2  -8  368.56   19.60
  -2  -2   8  365.06   19.80
  -2  -2   8  351.56   19.70
  -2  -2   8  361.16   17.70
   1   2  -8 2784.72  118.19
   1   2  -8 2705.63  118.29
   1   2  -8 2413.86  116.39
  -1  -2   8 2720.43  117.09
  -1  -2   8 2535.85  118.29
   0   2  -8  106.09    9.60
   0   2  -8  110.39    9.50
   0   2  -8  110.99    6.70
   0  -2   8  101.89   10.40
   0  -2   8  105.19    7.50
  -1   2  -8 5059.69  216.38
  -1   2  -8 4605.44  214.78
   1  -2   8 4939.01  214.78
   1  -2   8 4668.53  216.38
   1  -2   8 5026.20  215.18
  -2   2  -8  437.66   22.90
  -2   2  -8  405.96   20.10
   2  -2   8  388.66   22.70
   2  -2   8  395.86   22.80
   2  -2   8  445.16   20.10
  -3   2  -8 5304.67  236.88
  -3   2  -8 5679.63  238.58
   3  -2   8 5205.78  237.38
   3  -2   8 5018.20  238.38
   3  -2   8 5545.85  236.98
  -4   2  -8  235.18   13.70
  -4   2  -8  182.08   17.70
   4  -2   8  246.28   13.00
   4  -2   8  228.78   13.10
  -5   2  -8   90.99   10.50
  -5   2  -8  112.89   13.90
   5  -2   8   91.69    9.20
   5  -2   8  104.99    9.00
  -6   2  -8   89.39   15.10
  -6   2  -8   57.59   10.20
   6  -2   8   88.49   10.20
   6  -2   8  108.89    9.60
  -7   2  -8   -5.80    5.70
  -7   2  -8   -0.10   10.40
  -7   2  -8    8.30    6.90
   7  -2   8    0.10    5.20
   7  -2   8    9.50    6.60
   8   1  -8   17.40    8.40
   8   1  -8   28.00    4.50
  -8  -1   8    9.70    8.40
  -8  -1   8   26.50    8.60
   7   1  -8   52.29    6.10
   7   1  -8   29.30    6.60
  -7  -1   8   22.10   14.60
  -7  -1   8   59.59   16.50
  -7  -1   8   46.30    5.70
   6   1  -8   38.30    5.90
   6   1  -8   51.99    5.00
  -6  -1   8   43.70    3.90
  -6  -1   8   37.30    6.90
  -6  -1   8   33.60    7.10
   5   1  -8  241.78   16.00
  -5  -1   8  225.78   17.70
  -5  -1   8  249.18   12.70
  -5  -1   8  244.88   17.40
   4   1  -8   72.49   11.10
  -4  -1   8  118.09    7.70
  -4  -1   8  105.99   12.10
  -4  -1   8  104.49   11.90
   3   1  -8  230.48   14.00
   3   1  -8  209.38   11.00
  -3  -1   8  243.18   12.00
  -3  -1   8  224.58   15.40
  -3  -1   8  223.18   15.30
   2   1  -8   33.40    4.40
   2   1  -8   24.70    4.10
  -2  -1   8   31.80    3.50
  -2  -1   8   28.50    4.90
  -2  -1   8   35.40    4.70
   1   1  -8 7214.98  319.07
   1   1  -8 7367.06  319.57
  -1  -1   8 7354.86  318.37
  -1  -1   8 6894.71  319.57
   0   1  -8 1777.52   80.79
   0   1  -8 1836.72   81.39
   0   1  -8 1699.33   79.49
   0  -1   8 1862.41   80.09
   0  -1   8 1711.83   81.49
   0  -1   8 1850.71   79.49
  -1   1  -8   12.00    2.40
  -1   1  -8   10.60    4.20
   1  -1   8    8.30    2.60
   1  -1   8   10.10    4.50
   1  -1   8   14.10    2.50
  -2   1  -8 1141.69   51.99
   2  -1   8 1247.68   51.99
   2  -1   8 1069.89   54.29
   2  -1   8 1140.99   54.19
  -3   1  -8   55.29    5.30
   3  -1   8   62.89    5.10
   3  -1   8   68.89   10.90
   3  -1   8   59.19    5.50
  -4   1  -8  177.28   16.80
  -4   1  -8  154.98   11.40
   4  -1   8  148.39   10.40
   4  -1   8  163.28   10.40
  -5   1  -8   10.20    6.50
  -5   1  -8   21.00    4.90
   5  -1   8   20.00    4.30
   5  -1   8   18.10    4.20
  -6   1  -8  190.18   18.10
  -6   1  -8  196.98   17.50
   6  -1   8  189.98   13.30
   6  -1   8  183.48   12.90
  -7   1  -8   23.80   11.40
  -7   1  -8   24.10    7.80
  -7   1  -8   32.60    7.00
   7  -1   8   27.30    7.30
   7  -1   8   26.60    5.70
   8   0  -8   24.00    3.80
   8   0  -8   17.60    7.90
  -8   0   8   12.40    8.60
  -8   0   8   27.70    8.20
   7   0  -8    8.70    2.70
   7   0  -8    5.20    5.80
  -7   0   8   13.30    7.20
  -7   0   8    5.70    7.10
   6   0  -8    3.70    4.90
  -6   0   8    9.40    6.20
  -6   0   8    2.00    5.90
  -6   0   8    9.10    2.80
   5   0  -8  345.17   20.00
  -5   0   8  368.16   17.10
  -5   0   8  342.67   21.40
  -5   0   8  325.97   21.20
   4   0  -8 1139.59   53.89
   4   0  -8 1229.48   56.19
  -4   0   8 1298.47   54.49
  -4   0   8 1190.78   56.49
  -4   0   8 1193.78   57.09
   3   0  -8  401.46   20.20
   3   0  -8  353.06   18.10
  -3   0   8  387.36   21.70
  -3   0   8  375.26   21.00
  -3   0   8  409.96   18.60
   2   0  -8 1129.99   50.59
   2   0  -8 1004.30   48.70
   2   0  -8 1097.19   49.80
  -2   0   8 1037.90   50.79
  -2   0   8 1139.49   49.00
  -2   0   8 1075.89   49.99
   1   0  -8  225.08   12.50
   1   0  -8  207.98   13.00
   1   0  -8  177.58    9.60
  -1   0   8  193.88   13.70
  -1   0   8  189.68   11.10
   0   0  -8 2040.90   97.69
   0   0  -8 2252.47   99.79
   0   0  -8 2274.27   98.89
   0   0   8 2125.59   99.89
   0   0   8 2257.47   97.79
   0   0   8 2292.07   98.49
  -1   0  -8  630.84   29.40
  -1   0  -8  651.43   31.80
  -1   0  -8  628.64   30.60
   1   0   8  683.33   29.50
   1   0   8  625.44   32.00
  -2   0  -8   23.60    4.60
  -2   0  -8   28.60    3.50
   2   0   8   31.80    3.30
   2   0   8   26.70    5.70
  -3   0  -8  154.88   10.30
  -3   0  -8  182.98   14.00
   3   0   8  152.98   13.60
   3   0   8  161.28   10.20
  -4   0  -8   13.40    6.80
  -4   0  -8    2.40    3.70
   4   0   8    6.00    3.80
   4   0   8    6.50    3.20
  -5   0  -8  363.16   21.90
  -5   0  -8  375.36   20.30
  -5   0  -8  370.96   23.20
   5   0   8  390.06   19.60
   5   0   8  386.46   19.70
  -6   0  -8 1686.33   76.09
  -6   0  -8 1592.24   74.29
  -6   0  -8 1424.56   74.49
   6   0   8 1593.24   72.49
   6   0   8 1684.63   72.89
  -7   0  -8   22.10    6.80
  -7   0  -8   15.40   10.90
  -7   0  -8   22.30    7.30
   7   0   8   14.20    5.50
   7   0   8   14.80    7.40
   8  -1  -8   11.80    8.00
   8  -1  -8   20.30    3.40
  -8   1   8    6.10    8.70
  -8   1   8   11.30    8.00
   7  -1  -8   -3.40    5.30
  -7   1   8   -2.50    6.40
  -7   1   8    0.50    7.10
   6  -1  -8  700.73   34.40
  -6   1   8  638.74   35.90
  -6   1   8  695.23   31.00
  -6   1   8  665.03   35.70
   5  -1  -8  186.28   13.70
  -5   1   8  192.98   10.60
  -5   1   8  180.98   15.90
  -5   1   8  177.88   15.60
   4  -1  -8  513.55   25.00
   4  -1  -8  467.35   22.90
  -4   1   8  473.55   25.60
  -4   1   8  476.25   26.90
  -4   1   8  516.75   23.30
   3  -1  -8  151.78    9.10
   3  -1  -8  159.08   11.00
  -3   1   8  144.09   11.70
  -3   1   8  148.59   13.50
  -3   1   8  163.38    9.50
   2  -1  -8  748.33   37.40
   2  -1  -8  701.83   34.10
   2  -1  -8  756.42   34.70
  -2   1   8  754.22   35.20
  -2   1   8  753.42   36.60
   1  -1  -8  126.89   10.80
   1  -1  -8  128.19    8.90
   1  -1  -8  141.99    9.00
  -1   1   8  136.49    6.70
  -1   1   8  115.59   11.60
   0  -1  -8    9.40    3.40
   0  -1  -8    5.00    3.60
   0   1   8    9.40    4.70
   0   1   8    5.10    2.00
  -1  -1  -8   12.90    3.00
  -1  -1  -8   12.60    2.40
  -1  -1  -8   13.30    6.80
   1   1   8   12.80    2.60
   1   1   8   14.50    5.20
  -2  -1  -8   51.59    6.10
  -2  -1  -8   65.69   10.10
   2   1   8   57.69    5.90
   2   1   8   45.50    6.40
  -3  -1  -8 1350.66   61.99
  -3  -1  -8 1436.76   63.99
   3   1   8 1336.27   63.89
   3   1   8 1359.16   62.59
  -4  -1  -8  194.58   12.80
  -4  -1  -8  209.48   16.50
  -4  -1  -8  198.08   13.00
   4   1   8  202.98   12.10
  -5  -1  -8   41.40    5.80
  -5  -1  -8   42.30    8.30
  -5  -1  -8   47.20    6.00
   5   1   8   74.09    8.60
  -6  -1  -8   -6.90    5.20
  -6  -1  -8   -0.50    7.60
  -6  -1  -8   -1.90    5.10
   6   1   8   -9.80    4.60
  -7  -1  -8  174.08   16.40
  -7  -1  -8  164.08   16.90
   7   1   8  140.19   14.70
   7   1   8  166.98   14.00
   8  -2  -8   56.29    9.30
  -8   2   8   61.79   10.70
  -8   2   8   57.99   11.00
   7  -2  -8    1.00    6.50
  -7   2   8    1.30    7.60
  -7   2   8    5.90    7.00
   6  -2  -8   -1.70    5.00
  -6   2   8    2.10    2.90
  -6   2   8    1.80    5.90
  -6   2   8   -0.80    6.00
   5  -2  -8  106.19   11.30
  -5   2   8   84.59   13.90
  -5   2   8   70.19    7.80
  -5   2   8  107.69    7.60
   4  -2  -8  149.59   11.50
   4  -2  -8  135.79    9.20
  -4   2   8  122.19   12.40
  -4   2   8  142.89   14.30
  -4   2   8  143.39    9.20
   3  -2  -8   17.60    3.50
   3  -2  -8   16.00    3.60
  -3   2   8   13.10    5.10
  -3   2   8    7.70    3.80
   2  -2  -8  126.29   11.30
   2  -2  -8  123.79    8.80
   2  -2  -8  126.19    9.00
  -2   2   8  125.29    9.50
  -2   2   8  125.39   12.30
   1  -2  -8  119.39    7.80
   1  -2  -8  110.79   15.20
   1  -2  -8  102.49    8.90
  -1   2   8  128.19    6.30
  -1   2   8  104.89   12.20
   0  -2  -8  418.96   19.80
   0  -2  -8  418.86   21.20
   0   2   8  407.96   22.90
   0   2   8  434.16   19.60
  -1  -2  -8 1578.24   71.19
  -1  -2  -8 1611.44   68.99
  -1  -2  -8 1475.95   70.09
   1   2   8 1553.34   68.99
   1   2   8 1502.45   71.29
  -2  -2  -8  284.37   18.10
  -2  -2  -8  283.77   14.60
  -2  -2  -8  278.57   16.50
   2   2   8  288.97   14.50
   2   2   8  287.47   18.60
  -3  -2  -8  119.79   11.40
  -3  -2  -8   96.79    7.90
   3   2   8  108.09    8.00
   3   2   8   81.09   13.10
  -4  -2  -8  370.46   19.70
  -4  -2  -8  398.06   24.00
   4   2   8  391.26   19.90
  -5  -2  -8 1143.49   53.89
  -5  -2  -8 1009.20   50.49
   5   2   8 1115.19   50.39
  -6  -2  -8   11.70    9.30
  -6  -2  -8   20.30    5.50
   6   2   8   27.10    6.50
  -7  -2  -8   -0.50    5.90
  -8   3   8  -13.60    8.80
  -8   3   8   -6.00    9.10
  -7   3   8   88.59   11.10
  -6   3   8  221.98   23.50
  -6   3   8  209.88   19.60
  -6   3   8  251.47   12.90
   5  -3  -8   97.59   11.70
  -5   3   8   86.69   13.10
  -5   3   8   94.79   14.60
   4  -3  -8   73.29    7.90
  -4   3   8   46.00    6.10
  -4   3   8   42.20    7.40
   3  -3  -8 1469.05   64.99
   3  -3  -8 1436.36   64.79
  -3   3   8 1378.76   65.19
  -3   3   8 1438.06   66.99
   2  -3  -8   30.00    4.20
   2  -3  -8   30.00    5.70
   2  -3  -8   23.30    3.10
  -2   3   8   14.50    5.60
  -2   3   8   23.00    3.80
   1  -3  -8  506.65   24.10
   1  -3  -8  507.15   25.70
   1  -3  -8  552.24   27.20
  -1   3   8  504.65   27.80
  -1   3   8  550.94   23.90
   0  -3  -8  240.58   15.70
   0  -3  -8  241.88   14.60
   0   3   8  257.97   12.40
   0   3   8  233.78   16.60
  -1  -3  -8    2.20    4.50
  -1  -3  -8    4.30    4.50
   1   3   8    0.50    2.60
   1   3   8    2.50    4.90
  -2  -3  -8  820.92   41.10
  -2  -3  -8  944.31   42.50
   2   3   8  843.92   39.50
   2   3   8  838.82   42.60
  -3  -3  -8   99.79   11.90
   3   3   8  110.69   13.50
   3   3   8  118.49    8.70
  -4  -3  -8   38.40    6.80
  -4  -3  -8   48.90    7.10
  -4  -3  -8   60.19    9.00
   4   3   8   43.20    5.10
  -5  -3  -8   -6.20    6.10
  -5  -3  -8   -9.40    7.30
  -5  -3  -8   -1.90    3.70
   5   3   8   -4.80    4.90
  -6  -3  -8   -2.40   10.70
  -6  -3  -8   14.10    7.20
  -6  -3  -8   13.60    5.10
   6   3   8    9.30    7.20
  -7   4   8    8.30    5.30
  -7   4   8    8.30    3.20
  -7   4   8    2.90    3.60
  -7   4   8    7.10    8.00
  -6   4   8  126.79   18.10
  -6   4   8  119.99   16.60
  -6   4   8  137.19   11.80
  -6   4   8  152.18   10.30
  -5   4   8  226.88   15.20
  -5   4   8  211.48   18.80
  -5   4   8  201.68   16.80
  -4   4   8   13.80    4.90
  -4   4   8   20.90    7.20
   3  -4  -8  435.56   21.30
  -3   4   8  374.66   20.60
  -3   4   8  401.36   23.90
   2  -4  -8 1214.08   55.59
   2  -4  -8 1157.18   54.19
  -2   4   8 1230.28   52.59
  -2   4   8 1129.09   53.29
  -2   4   8 1155.08   55.99
   1  -4  -8  346.97   18.80
   1  -4  -8  325.67   19.90
  -1   4   8  312.57   20.80
  -1   4   8  353.26   16.30
   0  -4  -8  372.36   20.90
   0  -4  -8  393.46   21.70
   0   4   8  397.76   18.60
   0   4   8  373.46   22.60
  -1  -4  -8  238.18   16.10
  -1  -4  -8  235.78   15.90
   1   4   8  256.77   13.20
   1   4   8  233.58   16.90
  -2  -4  -8  109.79   13.90
  -2  -4  -8   84.69   11.70
   2   4   8   77.49    7.80
   2   4   8   93.99   13.20
  -3  -4  -8   27.30    7.30
  -3  -4  -8   21.50    5.90
   3   4   8   25.80    6.50
   3   4   8   18.10    4.40
  -4  -4  -8   11.80    7.40
  -4  -4  -8   12.90    6.90
   4   4   8   12.30    4.50
  -5  -4  -8   51.49   10.00
  -5  -4  -8   75.29    9.90
  -5  -4  -8   61.19    9.20
   5   4   8   62.19    7.30
  -6  -4  -8   27.70    5.60
  -6  -4  -8   16.00   11.20
  -6  -4  -8   34.80    8.60
  -6   5   8   -4.30    8.10
  -6   5   8   -0.40    3.90
  -6   5   8    0.30    5.50
  -6   5   8   -6.60    6.30
  -5   5   8  114.59   12.50
  -5   5   8  109.49   14.20
  -5   5   8  117.39   17.60
  -4   5   8 1895.21   82.89
  -4   5   8 1759.22   82.89
  -4   5   8 1820.72   84.89
   3  -5  -8  115.19   12.50
  -3   5   8  118.09    7.60
  -3   5   8   97.49   14.80
  -3   5   8  100.09    9.50
   2  -5  -8  435.36   23.40
  -2   5   8  446.76   20.50
  -2   5   8  409.66   24.80
   1  -5  -8   19.90    5.70
   1  -5  -8   19.30    5.60
  -1   5   8   26.10    3.70
  -1   5   8   18.90    6.10
   0  -5  -8  174.98   13.90
   0  -5  -8  168.28   13.70
   0   5   8  153.48   14.80
   0   5   8  167.88   10.40
  -1  -5  -8   87.09   12.30
  -1  -5  -8  104.59   12.70
   1   5   8   91.49   10.00
   1   5   8   97.79   13.00
  -2  -5  -8   28.10    8.90
  -2  -5  -8   31.30    6.90
   2   5   8   38.40    6.80
   2   5   8   26.80    4.60
  -3  -5  -8    7.80    6.10
  -3  -5  -8  -14.40    6.70
   3   5   8    3.10    4.50
  -4  -5  -8   57.09    8.30
  -4  -5  -8   65.89   10.30
   4   5   8   48.30    6.40
  -5  -5  -8  195.68   23.80
  -5  -5  -8  244.48   19.50
   5   5   8  204.18   18.00
  -6   6   8   -9.50    6.40
  -6   6   8    4.20    4.60
  -6   6   8   -1.30    7.80
  -6   6   8  -12.20    6.90
  -5   6   8   11.00    3.40
  -5   6   8    3.00    5.90
  -5   6   8    7.90    4.80
  -5   6   8    2.60    6.10
  -4   6   8   35.60    8.10
  -4   6   8   36.60    6.90
  -4   6   8   28.60    5.40
   3  -6  -8   28.30    6.80
  -3   6   8   16.80    6.90
  -3   6   8   34.00    6.30
  -3   6   8   15.90    3.90
  -3   6   8   28.50    3.70
   2  -6  -8   23.40    6.40
  -2   6   8   19.10    3.40
  -2   6   8   13.10    6.30
   1  -6  -8   11.00    6.20
   1  -6  -8   12.10    6.20
  -1   6   8    9.00    3.80
  -1   6   8   14.00    6.20
   0  -6  -8   33.30    7.20
   0   6   8   32.40    6.70
   0   6   8   41.60    4.80
  -1  -6  -8   10.20    6.40
  -1  -6  -8   18.50    6.50
   1   6   8    9.00    4.40
   1   6   8   12.50    5.80
  -2  -6  -8    5.40    6.70
  -2  -6  -8    0.80    6.50
   2   6   8    3.10    4.60
   2   6   8   14.90    6.20
  -3  -6  -8  696.03   37.60
  -3  -6  -8  709.43   36.90
   3   6   8  701.63   34.30
  -4  -6  -8   22.20    8.40
  -4  -6  -8    0.90    9.50
   4   6   8   16.20    6.80
  -4   7   8   -8.90    7.40
  -4   7   8   -1.00    7.70
  -4   7   8    4.30    4.00
  -4   7   8    0.60    5.50
   3  -7  -8   16.10    7.30
  -3   7   8   15.10    4.30
  -3   7   8    5.90    7.00
  -3   7   8    5.70    7.20
  -3   7   8    1.20    3.50
   2  -7  -8   -1.00    7.20
  -2   7   8   -2.70    6.40
   1  -7  -8  131.99   16.10
  -1   7   8   93.89   13.80
  -1   7   8   94.09   10.20
   0  -7  -8    3.20    7.50
   0  -7  -8    0.40    7.10
   0   7   8    6.20    6.20
   0   7   8    7.00    4.40
  -1  -7  -8  162.68   18.60
  -1  -7  -8  154.98   18.10
   1   7   8  212.08   16.90
   1   7   8  172.68   13.80
  -2  -7  -8    9.20    8.30
  -2  -7  -8   -2.70    7.30
   2   7   8   -2.10    5.90
   1  -8  -8   -4.10    8.70
  -1   8   8    2.90    6.30
  -1   8   8   -1.20    6.70
  -1   8   8   -1.10    5.50
   2  10  -9    5.60    6.30
   2  10  -9    9.50    7.70
   1  10  -9  501.85   27.60
   1  10  -9  525.15   28.50
   1  10  -9  481.35   27.60
   0  10  -9  321.07   21.20
   0  10  -9  299.87   21.30
   0  10  -9  318.47   22.00
  -1  10  -9  176.88   17.70
  -1  10  -9  146.59   17.00
  -1  10  -9  145.69   17.60
   4   9  -9   23.40    7.40
   4   9  -9   23.40    6.10
  -4  -9   9   25.70    6.30
  -4  -9   9   22.90   10.30
   3   9  -9  277.37   17.10
   3   9  -9  225.58   26.00
   3   9  -9  267.07   18.80
  -3  -9   9  257.57   16.40
  -3  -9   9  235.28   19.50
   2   9  -9   48.60    7.90
   2   9  -9   35.90   10.30
   2   9  -9   59.09    7.20
  -2  -9   9   52.59    8.30
  -2  -9   9   45.80    5.90
   1   9  -9   34.70    6.90
   1   9  -9   45.90    6.70
   1   9  -9   43.10    6.70
   1   9  -9   30.50    9.40
  -1  -9   9   41.80    8.10
   0   9  -9   -5.40    5.70
   0   9  -9    9.10    5.50
   0   9  -9    1.00    6.30
   0   9  -9  -15.20    8.20
   0  -9   9   -8.30    6.20
  -1   9  -9  201.18   16.10
  -1   9  -9  204.28   17.20
  -1   9  -9  160.48   22.30
  -1   9  -9  209.08   13.90
   1  -9   9  197.48   15.80
  -2   9  -9  134.39   14.50
  -2   9  -9  132.59   15.10
  -2   9  -9  119.49   12.40
   2  -9   9  121.09   14.20
  -3   9  -9  176.88   16.00
  -3   9  -9  230.08   17.00
  -3   9  -9  253.47   18.30
   3  -9   9  191.58   16.80
   5   8  -9   31.20    7.00
   5   8  -9   28.90    5.10
  -5  -8   9   22.20    7.30
  -5  -8   9   19.60    6.90
   4   8  -9   55.69   10.30
   4   8  -9   80.19    9.80
   4   8  -9   55.69    7.70
  -4  -8   9   73.09    7.70
  -4  -8   9   92.09   12.50
   3   8  -9   80.59    8.20
   3   8  -9   95.19   10.60
   3   8  -9   74.49    9.40
  -3  -8   9   88.69   11.70
  -3  -8   9   94.99   11.20
   2   8  -9  771.92   37.70
   2   8  -9  760.62   40.10
   2   8  -9  812.72   36.90
  -2  -8   9  756.72   37.00
  -2  -8   9  739.43   37.00
   1   8  -9  380.86   21.40
   1   8  -9  331.67   23.10
   1   8  -9  382.16   19.80
   1   8  -9  363.06   19.80
  -1  -8   9  358.86   19.50
  -1  -8   9  331.27   19.80
   0   8  -9  515.55   26.50
   0   8  -9  504.15   25.50
   0   8  -9  514.05   24.90
   0   8  -9  485.95   28.10
   0  -8   9  443.36   24.70
   0  -8   9  484.95   25.10
  -1   8  -9  343.87   22.90
  -1   8  -9  364.26   20.00
  -1   8  -9  365.96   21.10
  -1   8  -9  362.86   20.80
   1  -8   9  378.86   19.90
  -2   8  -9    4.40    5.10
  -2   8  -9    8.20    5.30
  -2   8  -9    4.00    4.90
   2  -8   9    7.90    4.60
  -3   8  -9  110.59   13.10
  -3   8  -9   74.49   12.20
  -3   8  -9  100.99    8.90
   3  -8   9   91.89    8.20
  -4   8  -9   54.29    8.00
  -4   8  -9   63.29    8.10
  -4   8  -9   56.09    8.70
   4  -8   9   58.79    7.20
   6   7  -9   36.80    8.00
  -6  -7   9   39.50    7.00
  -6  -7   9   53.09   11.10
  -6  -7   9   42.10    8.70
   5   7  -9   64.39   10.00
   5   7  -9   93.99   12.00
   5   7  -9   88.99    7.40
  -5  -7   9   85.39    7.90
  -5  -7   9   98.99   14.50
   4   7  -9  673.43   35.80
   4   7  -9  699.23   31.10
   4   7  -9  660.83   32.70
  -4  -7   9  638.84   32.20
  -4  -7   9  628.64   33.30
   3   7  -9  311.47   21.10
   3   7  -9  316.07   16.60
   3   7  -9  316.87   18.30
  -3  -7   9  276.17   17.20
  -3  -7   9  315.67   19.00
   2   7  -9   35.10    6.30
   2   7  -9   45.90    6.30
  -2  -7   9   45.60    5.40
   1   7  -9  341.77   18.50
   1   7  -9  307.97   21.70
   1   7  -9  348.77   19.40
   1   7  -9  354.96   18.70
  -1  -7   9  338.17   20.10
  -1  -7   9  355.06   18.30
   0   7  -9   10.00    4.40
   0   7  -9   -4.70    5.00
   0   7  -9    3.20    4.20
   0   7  -9    0.80    5.00
   0  -7   9    7.80    5.10
   0  -7   9    2.40    3.60
  -1   7  -9    5.40    4.70
  -1   7  -9    0.30    4.60
  -1   7  -9   -1.50    4.10
  -1   7  -9   -1.90    4.20
   1  -7   9   -5.50    3.40
  -2   7  -9   12.00    4.50
  -2   7  -9    7.00    5.60
  -2   7  -9   10.50    5.50
   2  -7   9    8.70    4.30
  -3   7  -9  439.26   24.00
  -3   7  -9  446.76   23.70
   3  -7   9  429.56   22.90
  -4   7  -9    2.20    5.40
  -4   7  -9   -6.70    5.60
   4  -7   9   -5.00    5.00
  -5   7  -9  273.37   19.60
  -5   7  -9  228.08   20.70
   5  -7   9  220.98   16.00
   7   6  -9  306.87   18.60
   7   6  -9  311.37   18.90
  -7  -6   9  384.36   31.40
  -7  -6   9  320.07   24.10
  -7  -6   9  297.57   18.70
   6   6  -9  742.83   41.60
   6   6  -9  722.93   35.70
   6   6  -9  714.53   36.00
  -6  -6   9  733.73   38.70
  -6  -6   9  755.52   35.80
  -6  -6   9  833.92   43.50
   5   6  -9  214.48   14.60
   5   6  -9  198.28   17.90
  -5  -6   9  219.48   17.50
  -5  -6   9  232.48   13.90
  -5  -6   9  232.58   22.40
   4   6  -9   49.30    4.10
   4   6  -9   51.69    6.00
   4   6  -9   38.30    6.80
  -4  -6   9   32.30    4.80
  -4  -6   9   49.99    7.00
   3   6  -9  165.68   10.50
   3   6  -9  197.28   16.00
   3   6  -9  155.68   12.60
  -3  -6   9  187.28   14.50
  -3  -6   9  171.98   11.60
   2   6  -9  400.46   24.20
   2   6  -9  431.26   21.80
  -2  -6   9  430.26   21.10
  -2  -6   9  407.76   22.80
   1   6  -9  180.98   12.90
   1   6  -9  212.88   12.90
   1   6  -9  173.18   15.70
   1   6  -9  195.78   11.70
  -1  -6   9  188.88   14.30
  -1  -6   9  187.38   12.00
   0   6  -9   68.89    7.80
   0   6  -9   45.70    6.70
   0   6  -9   41.50    5.30
   0   6  -9   67.59    8.70
   0  -6   9   68.19   11.10
   0  -6   9   78.09    7.60
  -1   6  -9 1352.36   59.29
  -1   6  -9 1291.97   58.79
  -1   6  -9 1298.27   58.49
   1  -6   9 1281.97   58.39
   1  -6   9 1170.38   59.09
  -2   6  -9  296.97   17.10
  -2   6  -9  306.87   18.00
  -2   6  -9  299.77   17.40
   2  -6   9  305.17   16.60
  -3   6  -9 1548.25   70.79
  -3   6  -9 1538.25   70.69
  -3   6  -9 1602.84   71.89
   3  -6   9 1505.35   70.39
  -4   6  -9  264.97   25.90
  -4   6  -9  320.87   20.80
   4  -6   9  319.97   17.70
  -5   6  -9   42.00    9.70
  -5   6  -9   45.70    7.50
   5  -6   9   45.10    6.60
  -6   6  -9   13.50   10.50
  -6   6  -9   13.50    7.40
   6  -6   9   13.50    5.70
   7   5  -9    1.30    4.70
   7   5  -9    1.10    5.00
  -7  -5   9    1.00    7.60
  -7  -5   9   11.20    9.30
  -7  -5   9    4.70    4.90
   6   5  -9  240.58   20.00
   6   5  -9  239.48   14.30
   6   5  -9  241.58   15.10
  -6  -5   9  230.38   18.90
  -6  -5   9  254.57   14.90
  -6  -5   9  256.37   23.60
   5   5  -9   11.20    4.50
   5   5  -9    2.20    5.50
  -5  -5   9    9.00    6.50
  -5  -5   9   14.60    8.80
  -5  -5   9    4.80    4.00
   4   5  -9    8.30    2.50
   4   5  -9   10.30    5.00
   4   5  -9    8.10    4.40
  -4  -5   9   12.20    5.50
  -4  -5   9    4.00    3.60
   3   5  -9 3510.95  158.88
   3   5  -9 3536.35  157.18
   3   5  -9 3561.84  156.38
  -3  -5   9 3436.76  158.28
  -3  -5   9 3596.54  156.98
   2   5  -9  279.07   16.00
   2   5  -9  250.27   15.10
   2   5  -9  246.58   13.90
   2   5  -9  285.37   19.40
  -2  -5   9  260.87   14.60
  -2  -5   9  254.37   17.40
   1   5  -9  209.98   13.30
   1   5  -9  201.38   11.90
   1   5  -9  220.68   13.80
   1   5  -9  212.98   15.80
  -1  -5   9  211.88   12.60
  -1  -5   9  213.08   15.10
   0   5  -9 1895.31   88.59
   0   5  -9 1903.81   88.09
   0   5  -9 2054.69   90.19
   0   5  -9 2070.39   89.39
   0  -5   9 1994.50   88.49
   0  -5   9 1886.01   89.39
  -1   5  -9 1223.78   56.79
  -1   5  -9 1246.68   57.29
  -1   5  -9 1306.37   58.19
   1  -5   9 1201.08   58.59
   1  -5   9 1269.97   57.09
  -2   5  -9  496.15   24.50
  -2   5  -9  485.75   24.00
  -2   5  -9  514.05   25.50
   2  -5   9  514.55   24.00
   2  -5   9  410.66   25.30
  -3   5  -9  103.29   10.50
  -3   5  -9   84.99   12.00
   3  -5   9   96.79    9.30
  -4   5  -9  122.09   13.00
  -4   5  -9  129.99   14.50
   4  -5   9  135.89   11.00
   4  -5   9  130.39   10.50
  -5   5  -9   79.69    8.20
  -5   5  -9   77.79    9.80
   5  -5   9   83.99   10.20
   5  -5   9  105.49   11.20
  -6   5  -9   26.20    9.90
  -6   5  -9   35.30    7.20
   6  -5   9   32.90    7.70
   6  -5   9   50.29    6.60
   8   4  -9  113.29   12.20
  -8  -4   9  140.99   21.30
  -8  -4   9  103.69   13.60
   7   4  -9    1.00    4.30
   7   4  -9    3.00    4.30
   7   4  -9   -4.10    7.60
  -7  -4   9    3.60    7.50
  -7  -4   9    3.50    8.10
   6   4  -9    8.50    4.30
   6   4  -9    8.10    3.30
   6   4  -9   -1.60    5.60
  -6  -4   9   13.70    4.00
  -6  -4   9    0.40    7.50
  -6  -4   9    5.10    6.30
   5   4  -9    9.10    4.00
   5   4  -9    5.40    3.00
   5   4  -9   -3.60    4.30
  -5  -4   9   -0.60    7.20
  -5  -4   9    5.40    5.80
  -5  -4   9    6.50    3.60
   4   4  -9 2924.81  131.49
   4   4  -9 2833.42  129.49
  -4  -4   9 2871.81  131.29
  -4  -4   9 2982.90  129.39
  -4  -4   9 2906.51  132.09
   3   4  -9 1007.20   48.00
   3   4  -9 1081.49   50.39
  -3  -4   9 1073.29   47.90
  -3  -4   9 1016.80   49.70
   2   4  -9  149.29   13.90
   2   4  -9  109.89    7.70
   2   4  -9  114.39   11.00
   2   4  -9  103.99    9.40
  -2  -4   9  119.39   12.70
  -2  -4   9  111.99    8.80
   1   4  -9  505.85   25.70
   1   4  -9  560.14   28.20
   1   4  -9  541.25   26.70
   1   4  -9  507.05   24.70
  -1  -4   9  525.65   27.40
  -1  -4   9  527.55   25.40
   0   4  -9 1186.38   56.19
   0   4  -9 1194.88   56.79
   0   4  -9 1321.07   57.89
   0   4  -9 1277.57   58.59
   0  -4   9 1217.58   58.09
   0  -4   9 1282.67   56.69
  -1   4  -9   33.80    3.90
  -1   4  -9   30.00    4.40
   1  -4   9   35.90    3.90
   1  -4   9   13.80    6.70
  -2   4  -9  142.39   10.30
  -2   4  -9  155.08   12.40
   2  -4   9  135.19   13.60
   2  -4   9  158.88   10.10
  -3   4  -9   -3.00    3.70
  -3   4  -9   -2.50    4.70
   3  -4   9   -0.90    3.40
   3  -4   9   -2.60    3.40
  -4   4  -9  459.45   25.60
  -4   4  -9  452.65   23.30
   4  -4   9  436.36   22.40
   4  -4   9  434.56   22.40
  -5   4  -9   55.09    8.60
  -5   4  -9   53.89   10.10
   5  -4   9   71.19    6.80
   5  -4   9   81.09    9.60
  -6   4  -9   28.70    6.70
  -6   4  -9    9.80    9.60
   6  -4   9   24.20    6.80
   6  -4   9   21.10    4.80
  -7   4  -9   46.20    8.70
   7  -4   9   57.59    7.20
   8   3  -9    4.00    7.80
  -8  -3   9   -4.00    8.40
  -8  -3   9    9.60    9.10
   7   3  -9   36.90    4.70
   7   3  -9   29.40    8.10
  -7  -3   9   38.70    4.60
  -7  -3   9   31.80    9.00
  -7  -3   9   33.80    8.50
   6   3  -9   53.39    6.40
   6   3  -9   36.80    6.60
  -6  -3   9   42.70    7.90
  -6  -3   9   51.59    9.20
  -6  -3   9   63.19    7.20
   5   3  -9  341.17   21.20
   5   3  -9  342.47   16.90
  -5  -3   9  364.96   23.60
  -5  -3   9  366.26   17.90
  -5  -3   9  343.37   22.30
   4   3  -9 1895.01   88.09
   4   3  -9 1956.10   90.19
  -4  -3   9 1957.00   90.29
  -4  -3   9 1988.70   90.89
  -4  -3   9 2030.80   88.09
   3   3  -9  342.17   17.80
   3   3  -9  327.17   16.40
   3   3  -9  368.76   20.40
  -3  -3   9  342.37   17.80
  -3  -3   9  345.97   20.60
  -3  -3   9  349.96   21.30
   2   3  -9  105.49    6.80
   2   3  -9  109.99   11.60
   2   3  -9   97.89    8.80
  -2  -3   9   98.49   11.30
   1   3  -9    2.70    3.80
   1   3  -9   -2.10    2.20
   1   3  -9   -1.30    3.60
  -1  -3   9    0.00    2.90
  -1  -3   9   -0.40    3.90
   0   3  -9 1639.04   77.19
   0   3  -9 1772.02   78.99
   0   3  -9 1792.32   79.09
   0  -3   9 1795.32   77.79
   0  -3   9 1657.43   79.09
  -1   3  -9  288.17   19.40
  -1   3  -9  303.57   15.50
   1  -3   9  307.67   19.10
   1  -3   9  318.27   15.90
  -2   3  -9 1969.60   89.69
  -2   3  -9 2079.99   91.49
   2  -3   9 2083.09   89.99
   2  -3   9 1814.22   91.49
   2  -3   9 2070.89   89.69
  -3   3  -9  440.96   24.80
  -3   3  -9  402.66   21.50
   3  -3   9  432.66   21.10
   3  -3   9  430.76   21.40
  -4   3  -9   50.09    8.00
  -4   3  -9   46.60    5.60
   4  -3   9   52.89    5.40
   4  -3   9   42.30    4.70
  -5   3  -9 1124.59   53.69
  -5   3  -9 1173.48   56.29
   5  -3   9 1159.68   53.29
   5  -3   9 1166.58   53.29
  -6   3  -9   76.09   10.90
  -6   3  -9  109.09   13.50
   6  -3   9   97.09   10.80
   6  -3   9   72.69    7.70
  -7   3  -9   69.19   10.60
  -7   3  -9   93.39    9.30
   7  -3   9   86.49    8.00
   8   2  -9   55.89    5.30
  -8  -2   9   47.20   10.50
  -8  -2   9   48.80   11.10
   7   2  -9  250.27   20.40
   7   2  -9  234.88   12.90
  -7  -2   9  241.98   13.00
  -7  -2   9  225.68   21.70
  -7  -2   9  232.98   21.30
   6   2  -9    0.60    2.40
   6   2  -9   -1.40    4.80
  -6  -2   9    3.20    6.60
  -6  -2   9   -6.30    3.20
  -6  -2   9   -0.40    6.20
   5   2  -9  401.06   18.80
   5   2  -9  411.86   23.20
  -5  -2   9  398.26   24.90
  -5  -2   9  417.66   20.10
  -5  -2   9  399.66   24.20
   4   2  -9  387.56   19.10
   4   2  -9  442.76   23.20
   4   2  -9  422.76   19.00
  -4  -2   9  418.86   24.50
  -4  -2   9  428.36   20.50
  -4  -2   9  405.16   24.00
   3   2  -9  618.44   30.60
   3   2  -9  571.14   27.60
   3   2  -9  646.04   31.10
  -3  -2   9  603.54   31.40
  -3  -2   9  645.94   28.80
  -3  -2   9  597.04   31.30
   2   2  -9    3.30    4.30
   2   2  -9    5.50    1.90
   2   2  -9    5.90    3.80
  -2  -2   9   -1.70    2.90
  -2  -2   9    1.20    4.50
   1   2  -9  451.05   22.60
   1   2  -9  414.76   19.70
   1   2  -9  431.86   23.80
  -1  -2   9  400.36   20.90
  -1  -2   9  429.76   23.30
   0   2  -9  470.25   31.00
   0   2  -9  545.25   26.30
   0   2  -9  519.85   24.10
   0  -2   9  536.65   27.30
   0  -2   9  524.05   24.90
  -1   2  -9  297.77   15.10
  -1   2  -9  298.27   17.60
  -1   2  -9  298.47   17.10
   1  -2   9  311.77   15.70
   1  -2   9  293.77   18.80
   1  -2   9  312.07   15.00
  -2   2  -9 4503.05  195.48
  -2   2  -9 4163.48  193.68
   2  -2   9 4160.68  195.68
   2  -2   9 4499.05  193.78
   2  -2   9 4540.55  194.18
  -3   2  -9 7373.66  313.87
  -3   2  -9 6696.33  311.87
   3  -2   9 7483.15  312.27
   3  -2   9 6446.05  313.57
   3  -2   9 7277.37  311.97
  -4   2  -9  139.69   15.80
  -4   2  -9  167.98   11.90
   4  -2   9  165.58   11.30
   4  -2   9  162.98   11.00
  -5   2  -9   53.89    8.40
  -5   2  -9   64.29    6.80
   5  -2   9   67.69    6.50
   5  -2   9   61.99    6.20
  -6   2  -9   -9.70    8.10
  -6   2  -9   -4.00    5.50
   6  -2   9   -0.10    5.50
   6  -2   9    0.70    4.60
  -7   2  -9   19.40    7.30
  -7   2  -9   17.50    6.90
   7  -2   9   18.40    6.30
   8   1  -9    3.30   10.20
   8   1  -9    8.00    3.80
  -8  -1   9   -4.20    8.20
  -8  -1   9    5.50    9.00
   7   1  -9   82.99    6.10
   7   1  -9   62.59    8.60
  -7  -1   9   56.39    9.20
  -7  -1   9   71.89    6.80
  -7  -1   9   62.19    9.00
   6   1  -9  139.89   14.80
  -6  -1   9  153.48   16.90
  -6  -1   9  151.08   16.80
  -6  -1   9  161.48    9.80
   5   1  -9   68.19   11.50
  -5  -1   9   55.09    7.60
  -5  -1   9   53.79    7.70
  -5  -1   9   74.99    7.10
   4   1  -9    3.30    4.20
  -4  -1   9    2.20    5.00
  -4  -1   9    5.10    3.00
  -4  -1   9   -0.80    4.60
   3   1  -9    2.00    2.40
   3   1  -9   -3.40    3.80
   3   1  -9   -3.70    3.70
  -3  -1   9    2.20    2.80
  -3  -1   9   -3.10    4.40
  -3  -1   9   -4.10    4.60
   2   1  -9  496.55   25.00
   2   1  -9  504.85   25.40
  -2  -1   9  487.25   23.40
  -2  -1   9  466.15   25.90
   1   1  -9 2558.04  122.49
   1   1  -9 2788.52  120.59
   1   1  -9 2545.65  118.89
  -1  -1   9 2846.42  119.89
  -1  -1   9 2710.33  121.59
   0   1  -9 1483.55   68.29
   0   1  -9 1612.14   69.89
   0  -1   9 1652.13   68.39
   0  -1   9 1480.65   70.89
   0  -1   9 1433.56   69.59
  -1   1  -9  744.63   35.50
  -1   1  -9  717.33   34.40
  -1   1  -9  673.03   32.90
   1  -1   9  693.73   35.80
   1  -1   9  738.23   33.60
   1  -1   9  759.92   33.00
  -2   1  -9 1488.95   71.89
  -2   1  -9 1651.83   74.09
   2  -1   9 1598.84   74.49
   2  -1   9 1641.54   72.39
   2  -1   9 1643.54   71.99
  -3   1  -9  216.08   14.40
  -3   1  -9  305.77   19.50
   3  -1   9  220.88   18.70
   3  -1   9  252.37   13.80
   3  -1   9  259.47   14.60
  -4   1  -9  275.17   15.90
  -4   1  -9  252.87   19.50
   4  -1   9  275.27   15.30
   4  -1   9  286.97   15.40
  -5   1  -9   68.49    9.10
  -5   1  -9   88.49   10.90
   5  -1   9   61.69    6.40
   5  -1   9   93.29    9.40
  -6   1  -9   45.70    8.00
  -6   1  -9   54.79    7.20
  -6   1  -9   42.70   10.40
   6  -1   9   46.20    6.20
   6  -1   9   41.90    6.40
  -7   1  -9   22.10   14.10
  -7   1  -9   14.00    7.00
   7  -1   9   14.50    5.40
   8   0  -9   -0.30    8.10
  -8   0   9   -9.60    8.10
  -8   0   9   -0.20    8.50
   7   0  -9   23.00    6.40
  -7   0   9   15.60    8.00
  -7   0   9   23.80    3.50
  -7   0   9   18.80    7.60
   6   0  -9   -3.90    4.90
  -6   0   9   -0.30    6.10
  -6   0   9   -2.40    3.00
   5   0  -9   12.40    4.90
  -5   0   9    8.20    5.60
  -5   0   9   16.10    3.40
  -5   0   9   11.40    6.50
   4   0  -9  272.57   16.90
   4   0  -9  268.27   13.60
  -4   0   9  271.97   18.20
  -4   0   9  271.57   19.00
  -4   0   9  301.67   14.60
   3   0  -9  162.38    9.50
   3   0  -9  176.58   13.00
   3   0  -9  160.18   12.10
  -3   0   9  175.58   10.10
  -3   0   9  155.98   13.30
  -3   0   9  157.98   14.40
   2   0  -9   69.19    6.70
   2   0  -9   76.79    9.90
   2   0  -9   74.39    9.00
  -2   0   9   75.69    9.50
  -2   0   9   79.59    7.50
   1   0  -9  123.09   10.60
   1   0  -9  124.49   10.70
  -1   0   9  109.69   12.90
  -1   0   9  105.99    9.50
   0   0  -9  172.88   12.50
   0   0  -9  153.98    8.90
   0   0  -9  179.38   11.90
   0   0   9  173.68    9.00
   0   0   9  162.58   10.10
   0   0   9  158.78   14.00
  -1   0  -9  995.10   47.60
  -1   0  -9 1081.79   50.09
  -1   0  -9 1033.80   48.60
   1   0   9 1018.70   50.19
   1   0   9 1123.39   48.40
   1   0   9 1087.79   47.60
  -2   0  -9 1692.53   76.19
  -2   0  -9 1582.84   73.99
   2   0   9 1598.44   76.49
   2   0   9 1668.73   74.49
   2   0   9 1715.83   73.99
  -3   0  -9    6.60    6.20
  -3   0  -9   -9.80    3.30
  -4   0  -9  129.09   11.10
  -4   0  -9  151.38   15.70
   4   0   9  124.39   10.30
   4   0   9  139.89   10.60
  -5   0  -9  272.57   16.50
  -5   0  -9  251.37   20.30
  -5   0  -9  241.28   17.90
   5   0   9  255.97   15.30
   5   0   9  254.07   15.30
  -6   0  -9   44.70    7.50
  -6   0  -9   50.29    7.00
  -6   0  -9   42.80   10.90
   6   0   9   59.89    7.20
   6   0   9   58.09    6.80
  -7   0  -9   41.30    8.10
  -7   0  -9   36.80    7.90
   7   0   9   35.70    7.20
   8  -1  -9    1.50    7.90
  -8   1   9  -10.00    8.90
  -8   1   9  -13.50    7.80
   7  -1  -9    0.80    6.20
  -7   1   9   -9.00    8.40
  -7   1   9    2.60    7.80
   6  -1  -9   59.39    7.90
  -6   1   9   84.69    7.50
  -6   1   9   53.89    8.10
   5  -1  -9   43.00    5.90
  -5   1   9   52.99    8.10
  -5   1   9   39.50    6.50
  -5   1   9   56.89    6.90
   4  -1  -9    3.60    3.00
   4  -1  -9   -0.10    4.70
  -4   1   9    0.80    3.20
  -4   1   9    5.60    5.00
  -4   1   9    3.30    5.70
   3  -1  -9  320.67   17.00
   3  -1  -9  347.07   20.30
   3  -1  -9  351.36   18.80
  -3   1   9  343.97   19.40
  -3   1   9  327.37   21.50
  -3   1   9  355.96   17.30
   2  -1  -9 1185.28   57.49
   2  -1  -9 1299.97   58.19
   2  -1  -9 1327.27   59.69
  -2   1   9 1250.67   58.39
  -2   1   9 1250.87   59.89
  -2   1   9 1330.57   57.89
   1  -1  -9  526.45   24.50
   1  -1  -9  506.75   26.20
   1  -1  -9  479.25   24.30
  -1   1   9  471.85   27.00
  -1   1   9  520.55   22.70
   0  -1  -9   74.39   10.00
   0  -1  -9   71.49    8.00
   0   1   9   70.59    5.30
   0   1   9   48.60    6.70
  -1  -1  -9    6.60    2.70
  -1  -1  -9   19.80    3.70
  -1  -1  -9    9.20    5.00
   1   1   9   11.50    5.40
   1   1   9   10.50    2.70
  -2  -1  -9   89.09    8.00
  -2  -1  -9  100.49    9.90
   2   1   9   92.09    7.70
  -3  -1  -9  538.45   26.80
  -3  -1  -9  555.44   29.70
   3   1   9  554.44   30.20
   3   1   9  578.24   26.60
  -4  -1  -9  910.71   43.70
  -4  -1  -9  911.71   43.40
  -4  -1  -9  929.41   46.20
   4   1   9  966.80   43.20
  -5  -1  -9   91.49   11.50
  -5  -1  -9   95.69   11.90
  -5  -1  -9   70.09   10.20
   5   1   9   85.89   10.40
  -6  -1  -9   42.90    6.90
  -6  -1  -9   33.90   10.70
  -6  -1  -9   39.50    6.60
   6   1   9   36.10    5.60
   6   1   9   42.40    7.10
   8  -2  -9   -0.10    8.50
  -8   2   9   13.90    9.30
  -8   2   9  -11.20    8.50
   7  -2  -9    5.40    6.80
  -7   2   9    5.80    8.80
  -7   2   9  -11.40    9.10
   6  -2  -9    4.80    5.20
  -6   2   9   12.60    7.60
  -6   2   9    4.30    6.20
  -6   2   9   15.90    3.80
   5  -2  -9   27.70    5.50
  -5   2   9   22.90    4.00
  -5   2   9   18.80    7.20
  -5   2   9   21.00    5.70
   4  -2  -9   67.69    7.70
   4  -2  -9   69.09    9.90
  -4   2   9   54.89    6.70
  -4   2   9   88.39    8.10
  -4   2   9   58.59    8.50
   3  -2  -9  181.48   11.70
   3  -2  -9  193.08   12.70
  -3   2   9  206.68   16.90
  -3   2   9  191.18   14.10
   2  -2  -9    8.30    3.80
   2  -2  -9   10.20    4.80
   2  -2  -9    7.50    3.30
  -2   2   9    5.30    3.40
  -2   2   9   10.80    5.60
   1  -2  -9   81.99   10.40
   1  -2  -9   69.69    8.30
   1  -2  -9   69.89    7.00
  -1   2   9   72.59    4.90
   0  -2  -9   18.60    5.40
   0  -2  -9   20.00    4.60
   0  -2  -9   13.40    2.70
   0   2   9   17.90    5.60
   0   2   9   16.40    2.50
  -1  -2  -9  467.55   24.10
  -1  -2  -9  397.36   22.20
   1   2   9  411.46   24.30
   1   2   9  425.56   20.40
  -2  -2  -9  235.98   16.20
  -2  -2  -9  269.37   18.10
  -2  -2  -9  268.57   14.00
   2   2   9  237.18   18.90
   2   2   9  241.88   13.60
  -3  -2  -9    0.30    5.70
  -3  -2  -9    0.70    2.90
  -3  -2  -9   17.40    6.40
   3   2   9   -5.20    3.50
   3   2   9    0.70    5.90
  -4  -2  -9  304.87   17.20
  -4  -2  -9  317.37   25.10
  -4  -2  -9  324.57   22.50
   4   2   9  322.97   17.40
  -5  -2  -9  338.87   19.10
  -5  -2  -9  334.47   24.80
   5   2   9  345.07   19.50
  -6  -2  -9    4.10   11.70
  -6  -2  -9   26.90    5.60
   6   2   9   24.30    7.70
  -7   3   9   36.60    4.30
  -7   3   9   28.80    9.10
  -7   3   9   23.70    8.90
   6  -3  -9   -5.60    5.90
  -6   3   9   -5.30    5.80
  -6   3   9    0.80    7.70
  -6   3   9    1.90    3.90
   5  -3  -9    0.60    4.60
  -5   3   9   -6.00    6.30
  -5   3   9    3.30    3.80
  -5   3   9   -1.00    5.20
   4  -3  -9   29.30    5.10
   4  -3  -9   38.80    4.90
  -4   3   9   26.40    5.40
  -4   3   9   25.30    7.00
   3  -3  -9   -1.10    4.20
   3  -3  -9   -0.30    3.60
  -3   3   9   -4.70    4.00
  -3   3   9   -2.90    5.60
   2  -3  -9  154.98   14.00
   2  -3  -9  152.68   11.40
   2  -3  -9  156.38    9.80
  -2   3   9  134.09   10.60
  -2   3   9  141.69   15.20
   1  -3  -9  115.29    7.40
   1  -3  -9  122.99   12.60
   1  -3  -9  124.19   10.80
  -1   3   9  124.59    7.10
  -1   3   9  102.69   14.30
   0  -3  -9   49.40    6.90
   0  -3  -9   44.50    5.90
   0   3   9   83.59   13.20
   0   3   9   54.09    5.80
  -1  -3  -9    6.20    5.00
  -1  -3  -9    7.70    5.60
   1   3   9    6.40    5.60
   1   3   9    9.20    3.00
  -2  -3  -9  708.03   36.10
  -2  -3  -9  683.23   34.80
   2   3   9  709.23   36.60
  -3  -3  -9  120.59   15.80
  -3  -3  -9   91.69   12.90
   3   3   9  108.99   14.80
   3   3   9  114.99    9.50
  -4  -3  -9   -3.20    6.00
  -4  -3  -9    1.80    3.20
  -4  -3  -9   -5.30    6.60
   4   3   9   -5.40    4.10
  -5  -3  -9   16.00    9.20
  -5  -3  -9   23.80    4.70
  -5  -3  -9   25.50    7.90
   5   3   9   28.10    5.80
  -6  -3  -9    0.20    4.90
  -6  -3  -9   -2.80    8.00
  -7   4   9    8.00    9.20
  -7   4   9    3.40    3.40
  -7   4   9  -12.60    7.80
  -7   4   9   -2.60    4.20
  -6   4   9   29.00    5.10
  -6   4   9   14.90    6.90
  -6   4   9   24.40    8.90
  -5   4   9  115.69   14.10
   4  -4  -9   14.30    5.00
  -4   4   9   -5.60    4.70
  -4   4   9    5.00    6.50
   3  -4  -9   38.30    5.90
  -3   4   9   26.80    6.70
  -3   4   9   26.30    4.60
   2  -4  -9   15.80    5.80
   2  -4  -9   15.50    5.10
  -2   4   9   18.20    6.70
   1  -4  -9   29.90    5.80
   1  -4  -9   25.30    6.20
  -1   4   9   34.90    3.30
  -1   4   9   25.80    6.60
   0  -4  -9  185.38   14.40
   0  -4  -9  182.08   15.30
   0   4   9  170.88   16.00
   0   4   9  188.18   10.50
  -1  -4  -9  120.29   13.60
  -1  -4  -9  117.79   12.90
   1   4   9  120.39   14.20
   1   4   9  106.69    8.70
  -2  -4  -9    1.20    6.20
  -2  -4  -9    2.10    6.30
   2   4   9    2.00    3.40
   2   4   9   11.70    6.10
  -3  -4  -9   33.90    7.60
  -3  -4  -9   34.40    7.30
   3   4   9   34.40    7.20
   3   4   9   30.30    4.60
  -4  -4  -9   15.00    8.40
  -4  -4  -9   15.40    7.80
   4   4   9   13.60    5.60
  -5  -4  -9   -1.10   10.20
  -5  -4  -9   11.70    7.60
   5   4   9   13.30    7.20
  -6   5   9    1.50    5.80
  -6   5   9    7.70    8.50
  -6   5   9   -1.70    7.00
  -5   5   9    3.80    5.40
  -5   5   9    1.70    7.80
  -4   5   9   -0.40    7.50
  -4   5   9   -0.10    4.40
   3  -5  -9  164.48   14.80
  -3   5   9  167.48    9.00
  -3   5   9  156.68   11.50
   2  -5  -9   45.10    7.10
   2  -5  -9   50.39    7.60
  -2   5   9   41.50    8.00
   1  -5  -9   31.70    6.60
   1  -5  -9   23.10    6.50
  -1   5   9   27.20    3.60
  -1   5   9   22.60    7.10
   0  -5  -9    0.00    5.80
   0  -5  -9   -6.60    5.60
   0   5   9   -5.30    3.30
   0   5   9   -4.00    6.40
  -1  -5  -9   -3.10    5.70
  -1  -5  -9    4.80    7.00
   1   5   9    2.20    3.70
   1   5   9    3.80    6.00
  -2  -5  -9   36.40    7.80
  -2  -5  -9   36.70    7.50
   2   5   9   43.00    5.30
  -3  -5  -9   56.59    8.70
  -3  -5  -9   51.49    9.60
   3   5   9   47.50    6.20
  -4  -5  -9   -4.70    7.40
  -4  -5  -9   -9.20    8.90
   4   5   9   -8.70    5.90
  -5   6   9    6.00    6.20
  -5   6   9    5.10    8.00
  -5   6   9   17.10    5.40
  -4   6   9   -5.00    4.40
   3  -6  -9   26.90    8.90
  -3   6   9   16.40    3.60
  -3   6   9   17.00    3.90
  -3   6   9   13.60    7.40
  -3   6   9   21.80    3.50
   2  -6  -9   15.00   11.60
  -2   6   9    8.80    3.70
  -2   6   9    4.70    6.70
   1  -6  -9    2.00    7.00
   1  -6  -9    4.00    6.90
  -1   6   9   -3.80    6.40
  -1   6   9   -3.50    3.70
   0  -6  -9   17.40    7.70
   0  -6  -9   16.90    6.50
   0   6   9    7.10    4.50
   0   6   9    7.90    6.20
  -1  -6  -9    0.30    7.40
  -1  -6  -9    3.40    7.00
   1   6   9   -0.50    4.20
   1   6   9    8.10    6.70
  -2  -6  -9   73.69    9.90
  -2  -6  -9   54.19    8.90
   2   6   9   54.29    8.60
   2   6   9   62.79    6.40
  -3  -6  -9    6.30    8.30
  -3  -6  -9    4.60    8.10
   3   6   9    2.40    5.90
   3  -7  -9    2.30    8.00
  -3   7   9   -3.20    8.10
  -3   7   9   -3.60    4.10
  -3   7   9    0.10    3.90
   2  -7  -9    8.40    8.00
  -2   7   9    2.90    7.40
  -2   7   9   -6.80    4.60
   1  -7  -9   -4.20    7.80
  -1   7   9    2.90    6.70
  -1   7   9   -8.70    4.30
   0  -7  -9   22.50    9.00
   0  -7  -9   21.30    7.70
   0   7   9   11.60    5.50
   0   7   9   24.90    7.50
  -1  -7  -9  174.98   18.80
  -1  -7  -9  192.78   20.50
   1   7   9  218.48   18.70
   1   7   9  138.69   14.20
   3   9 -10    9.90    6.40
   3   9 -10   13.70    7.60
  -3  -9  10   16.40    6.10
   2   9 -10  155.28   14.20
   2   9 -10  131.09   14.20
   2   9 -10  169.88   16.60
  -2  -9  10  149.09   14.00
   1   9 -10  302.77   18.40
   1   9 -10  262.17   28.40
   1   9 -10  296.87   18.60
   1   9 -10  291.97   20.40
  -1  -9  10  278.37   23.60
  -1  -9  10  261.87   17.00
   0   9 -10   67.79    7.60
   0   9 -10   38.50   12.10
   0   9 -10   83.59   11.20
   0   9 -10   57.09    7.60
   0  -9  10   60.59   10.50
  -1   9 -10   35.80    7.40
  -1   9 -10   40.70    6.50
  -1   9 -10   32.40    7.10
  -2   9 -10  371.06   23.10
  -2   9 -10  432.66   24.60
  -2   9 -10  415.16   24.20
   5   8 -10    4.80    4.20
   5   8 -10   12.80    6.80
  -5  -8  10    6.70    7.60
  -5  -8  10    4.40    8.60
   4   8 -10   58.39    6.20
   4   8 -10   25.00   19.30
   4   8 -10   38.00    7.40
  -4  -8  10   50.69    7.30
  -4  -8  10   53.69    8.00
   3   8 -10  119.09   13.90
   3   8 -10   99.39   11.60
   3   8 -10   86.59   12.00
  -3  -8  10  131.19   14.70
  -3  -8  10  106.59   13.80
   2   8 -10  117.69   11.70
   2   8 -10   92.09   11.90
   2   8 -10  118.49   13.80
   2   8 -10   73.59   10.30
  -2  -8  10   93.89   12.10
  -2  -8  10  118.19   13.60
   1   8 -10 1060.39   49.10
   1   8 -10 1070.09   49.80
   1   8 -10 1034.20   52.39
  -1  -8  10 1019.50   49.50
  -1  -8  10 1045.60   49.30
   0   8 -10  607.64   30.70
   0   8 -10  564.14   33.30
   0   8 -10  629.34   30.20
   0   8 -10  624.64   30.50
   0  -8  10  589.84   30.20
   0  -8  10  557.84   30.30
  -1   8 -10  125.69   14.50
  -1   8 -10  122.39   13.40
  -1   8 -10   98.29   10.90
  -1   8 -10  124.49   13.20
   1  -8  10  122.19   12.50
  -2   8 -10  366.26   21.20
  -2   8 -10  347.17   21.10
  -2   8 -10  351.26   21.40
   2  -8  10  371.76   21.00
  -3   8 -10    7.10    6.30
  -3   8 -10    0.50    6.10
  -3   8 -10   -5.20    6.60
   3  -8  10    4.50    6.60
  -4   8 -10   66.99   10.00
  -4   8 -10   91.49    9.50
  -4   8 -10   85.29    8.30
   4  -8  10   71.79    8.60
   6   7 -10   30.30    6.30
   6   7 -10   32.60    6.70
  -6  -7  10   40.30    8.90
  -6  -7  10   43.00    7.70
   5   7 -10    4.60    3.10
   5   7 -10   13.60    6.50
   5   7 -10   -3.70   10.10
  -5  -7  10    8.20    5.80
  -5  -7  10    2.40    7.00
   4   7 -10  138.89   10.00
   4   7 -10  110.39   19.20
  -4  -7  10  132.59   15.00
  -4  -7  10  102.89   12.40
   3   7 -10  808.22   36.20
   3   7 -10  789.02   40.50
   3   7 -10  744.33   39.90
  -3  -7  10  757.52   38.20
  -3  -7  10  743.93   37.00
   2   7 -10 1629.84   76.39
   2   7 -10 1638.84   73.59
   2   7 -10 1660.33   74.79
  -2  -7  10 1585.94   74.79
  -2  -7  10 1597.04   73.89
   1   7 -10   -4.00    5.80
   1   7 -10   -4.40    4.20
   1   7 -10   -5.70    5.60
   1   7 -10   -0.40    5.30
  -1  -7  10   -1.30    4.10
  -1  -7  10   -4.60    5.80
   0   7 -10  161.38   15.70
   0   7 -10  165.98   12.00
   0   7 -10  138.89   17.90
   0   7 -10  153.78   16.10
   0  -7  10  144.49   14.70
   0  -7  10  156.18   11.70
  -1   7 -10   53.19    7.20
  -1   7 -10   74.99    6.90
  -1   7 -10   81.49   10.90
   1  -7  10   66.19   11.10
   1  -7  10   77.29    9.20
  -2   7 -10  105.39   12.50
  -2   7 -10   88.49   11.30
  -2   7 -10   92.79   11.80
   2  -7  10   86.79   10.30
  -3   7 -10   54.99    7.00
  -3   7 -10   44.00    7.40
  -3   7 -10   45.50    6.30
   3  -7  10   49.40    6.50
  -4   7 -10   65.69    8.10
  -4   7 -10   49.30    8.30
   4  -7  10   56.39    7.30
  -5   7 -10   -0.30    9.10
  -5   7 -10   14.00    7.00
   5  -7  10   15.70    6.30
   6   6 -10  202.48   15.40
   6   6 -10  199.08   14.30
  -6  -6  10  251.17   25.90
  -6  -6  10  206.18   20.30
  -6  -6  10  196.78   14.90
   5   6 -10  326.07   24.30
   5   6 -10  326.77   18.90
  -5  -6  10  294.77   22.30
  -5  -6  10  331.07   18.50
   4   6 -10   27.60    3.70
   4   6 -10   25.50    6.10
  -4  -6  10   15.70    6.70
  -4  -6  10   29.40    5.20
   3   6 -10  400.16   19.40
   3   6 -10  377.56   24.00
   3   6 -10  388.36   21.20
  -3  -6  10  383.86   20.20
  -3  -6  10  381.36   22.80
   2   6 -10  170.18   12.90
   2   6 -10  183.98   13.20
   2   6 -10  172.08   16.20
   2   6 -10  172.98   11.40
  -2  -6  10  176.68   15.10
  -2  -6  10  161.08   11.60
   1   6 -10  276.07   16.20
   1   6 -10  287.27   17.40
   1   6 -10  301.37   17.70
   1   6 -10  309.67   20.70
  -1  -6  10  291.07   16.30
  -1  -6  10  315.07   20.00
   0   6 -10  248.68   15.40
   0   6 -10  237.68   18.60
   0   6 -10  230.48   15.10
   0   6 -10  248.18   14.20
   0  -6  10  234.88   18.50
   0  -6  10  238.98   13.90
  -1   6 -10   -1.30    4.60
  -1   6 -10    1.60    3.90
  -1   6 -10   -2.40    4.60
  -1   6 -10   -2.60    4.30
   1  -6  10    2.40    3.40
   1  -6  10    2.50    5.80
  -2   6 -10  430.56   23.70
  -2   6 -10  420.36   21.80
  -2   6 -10  435.26   22.50
   2  -6  10  420.56   21.50
   2  -6  10  343.77   23.40
  -3   6 -10   19.60    6.90
  -3   6 -10   26.60    5.60
   3  -6  10   30.90    5.10
  -4   6 -10  297.47   21.00
  -4   6 -10  339.17   20.10
   4  -6  10  306.87   18.50
  -5   6 -10  329.87   26.80
  -5   6 -10  412.46   24.00
   5  -6  10  409.56   22.30
   7   5 -10    4.40    5.30
   7   5 -10    7.50    5.10
  -7  -5  10   -1.70    5.30
  -7  -5  10    5.80    8.50
  -7  -5  10    7.50    9.90
   6   5 -10   -8.90    7.90
   6   5 -10    3.90    4.10
   6   5 -10   -2.10    5.20
  -6  -5  10   -2.50    4.60
  -6  -5  10   21.30    9.30
  -6  -5  10    0.80    7.20
   5   5 -10  235.18   20.00
   5   5 -10  237.78   16.00
  -5  -5  10  281.07   23.20
  -5  -5  10  263.27   15.30
  -5  -5  10  253.27   20.30
   4   5 -10   46.90    5.80
   4   5 -10   38.10    6.70
   4   5 -10   49.30    5.40
  -4  -5  10   35.50    7.10
  -4  -5  10   46.40    5.50
   3   5 -10  366.16   20.30
   3   5 -10  381.86   23.70
   3   5 -10  382.36   18.90
  -3  -5  10  375.76   19.80
  -3  -5  10  382.96   22.80
   2   5 -10  288.37   20.50
   2   5 -10  321.57   18.10
   2   5 -10  306.27   15.80
   2   5 -10  305.17   17.20
  -2  -5  10  260.37   19.10
  -2  -5  10  324.77   16.70
   1   5 -10    3.60    3.10
   1   5 -10    0.60    5.20
   1   5 -10    5.70    4.30
   1   5 -10    2.40    4.30
  -1  -5  10    6.70    5.70
  -1  -5  10   10.70    3.80
   0   5 -10  787.72   36.90
   0   5 -10  754.82   39.40
   0   5 -10  846.52   38.80
   0   5 -10  786.32   37.70
   0  -5  10  805.42   37.40
   0  -5  10  784.82   39.40
  -1   5 -10  597.94   29.50
  -1   5 -10  581.04   31.00
  -1   5 -10  611.44   30.50
  -1   5 -10  593.24   29.20
   1  -5  10  592.04   28.80
   1  -5  10  599.04   35.60
  -2   5 -10  556.64   26.30
  -2   5 -10  569.04   28.40
   2  -5  10  451.95   28.30
   2  -5  10  537.85   26.30
  -3   5 -10  337.17   19.10
  -3   5 -10  333.27   20.60
   3  -5  10  314.27   18.10
  -4   5 -10   -4.40    7.00
  -4   5 -10   -9.50    6.30
   4  -5  10   -4.20    4.80
   4  -5  10   -3.90    4.70
  -5   5 -10   -2.70    8.30
  -5   5 -10   -2.90    6.00
   5  -5  10    4.60    4.70
   5  -5  10   -4.40    6.20
  -6   5 -10   -2.20    6.80
  -6   5 -10  -10.50   12.80
   6  -5  10    1.90    6.30
   7   4 -10   85.39    9.50
  -7  -4  10   74.09   10.50
  -7  -4  10   78.49    9.90
  -7  -4  10   67.99   11.60
   6   4 -10  114.29   10.40
   6   4 -10  114.39    8.80
   6   4 -10   70.69    9.30
  -6  -4  10  122.49    9.70
  -6  -4  10   84.99   10.80
  -6  -4  10   92.49   12.90
   5   4 -10  225.98   14.60
   5   4 -10  226.58   12.40
   5   4 -10  213.88   17.90
  -5  -4  10  261.47   19.10
  -5  -4  10  217.38   13.70
  -5  -4  10  259.47   26.20
   4   4 -10 1024.40   46.70
   4   4 -10  961.30   49.00
  -4  -4  10 1017.30   46.30
  -4  -4  10  964.00   49.00
  -4  -4  10 1050.29   50.79
   3   4 -10   20.40    3.20
   3   4 -10   22.40    6.40
   3   4 -10   14.20    4.80
  -3  -4  10   16.30    6.70
  -3  -4  10   10.70    4.20
   2   4 -10 1949.51   89.39
   2   4 -10 1861.81   88.39
   2   4 -10 2008.80   91.19
   2   4 -10 2042.50   90.59
  -2  -4  10 2100.59   89.29
  -2  -4  10 1939.31   91.09
   1   4 -10 5057.49  228.48
   1   4 -10 5357.66  229.58
   1   4 -10 4856.91  227.58
   1   4 -10 5331.87  230.08
  -1  -4  10 5322.87  228.38
  -1  -4  10 4964.30  229.68
   0   4 -10  172.68   10.60
   0   4 -10  161.48   13.50
   0   4 -10  162.28   16.50
   0  -4  10  189.28   11.60
   0  -4  10  189.68   17.10
  -1   4 -10    7.10    5.70
  -1   4 -10    1.00    3.30
  -1   4 -10   12.40    4.90
   1  -4  10    3.00    3.60
   1  -4  10    7.90    7.40
  -2   4 -10   19.30    5.50
  -2   4 -10   24.10    4.50
   2  -4  10   20.00    6.10
   2  -4  10   20.40    3.90
  -3   4 -10   18.90    4.80
  -3   4 -10   20.30    6.10
   3  -4  10   22.30    4.20
   3  -4  10   22.70    4.50
  -4   4 -10   66.79    8.60
  -4   4 -10   82.29    7.50
   4  -4  10   77.79    6.90
   4  -4  10   88.79    9.50
  -5   4 -10   21.00    9.20
  -5   4 -10   22.90    6.00
   5  -4  10   22.50    6.10
   5  -4  10   25.20    5.60
  -6   4 -10   76.89    8.60
  -6   4 -10   71.39   13.80
   6  -4  10   81.69   11.80
   6  -4  10   68.29    7.50
   7   3 -10    5.20    3.90
   7   3 -10    6.80    7.60
  -7  -3  10   -1.40    8.10
  -7  -3  10   15.60    9.00
  -7  -3  10   10.20    4.40
   6   3 -10   13.30    3.10
   6   3 -10   10.10    6.10
  -6  -3  10   12.20    4.80
  -6  -3  10   10.00    7.60
   5   3 -10  903.61   45.40
   5   3 -10  901.11   41.40
  -5  -3  10  901.51   46.20
  -5  -3  10  947.11   47.30
  -5  -3  10  949.31   42.60
   4   3 -10 1265.47   59.19
   4   3 -10 1160.78   55.69
  -4  -3  10 1311.47   56.89
  -4  -3  10 1283.97   60.19
  -4  -3  10 1221.38   59.59
   3   3 -10 3166.88  137.89
   3   3 -10 3100.59  137.89
   3   3 -10 2805.42  135.19
  -3  -3  10 2980.00  138.19
  -3  -3  10 3228.38  136.19
   2   3 -10  104.09   13.30
   2   3 -10   73.49    6.10
   2   3 -10   65.79   10.40
  -2  -3  10   58.09    7.40
  -2  -3  10   73.39    8.00
   1   3 -10 3370.16  146.99
   1   3 -10 3398.76  146.99
   1   3 -10 3067.29  144.79
  -1  -3  10 3164.48  147.09
  -1  -3  10 3343.77  145.59
   0   3 -10   37.60    3.90
   0   3 -10   27.30    5.30
   0   3 -10   33.00    5.90
   0  -3  10   38.30    7.00
   0  -3  10   44.00    4.80
  -1   3 -10  612.54   30.50
  -1   3 -10  593.04   28.10
  -1   3 -10  564.84   30.70
   1  -3  10  598.04   32.00
   1  -3  10  616.64   28.70
  -2   3 -10  192.28   12.00
  -2   3 -10  199.38   15.40
   2  -3  10  183.08   11.20
   2  -3  10  183.28   11.90
  -3   3 -10   28.30    6.60
  -3   3 -10   33.90    4.50
   3  -3  10   32.40    4.50
   3  -3  10   25.20    4.30
  -4   3 -10  132.39   11.60
  -4   3 -10  123.19   15.30
   4  -3  10  142.59   10.90
   4  -3  10  137.99   10.90
  -5   3 -10  349.37   25.20
  -5   3 -10  367.16   21.70
   5  -3  10  337.37   19.70
   5  -3  10  359.26   19.70
  -6   3 -10   75.79    8.20
  -6   3 -10   67.49   14.10
   6  -3  10   73.49    7.30
   6  -3  10   69.89    8.90
   8   2 -10    0.50    3.60
  -8  -2  10   -2.50    3.80
  -8  -2  10   -0.50    9.00
  -8  -2  10    3.60   10.30
   7   2 -10  112.29   18.50
  -7  -2  10  134.19   20.20
  -7  -2  10  113.99    9.30
  -7  -2  10   81.89   11.20
   6   2 -10    1.10    5.80
  -6  -2  10   -2.70    3.60
  -6  -2  10    0.10    8.20
   5   2 -10   20.60    5.70
  -5  -2  10   27.60    4.40
  -5  -2  10   27.90    7.60
  -5  -2  10   27.50    7.20
   4   2 -10  115.49   13.30
  -4  -2  10  137.49   15.80
  -4  -2  10  107.39   14.80
   3   2 -10 1022.60   50.39
   3   2 -10 1175.08   53.49
   3   2 -10 1195.58   53.29
  -3  -2  10 1124.79   51.19
  -3  -2  10 1104.59   53.89
  -3  -2  10 1120.79   53.79
   2   2 -10    1.10    2.00
   2   2 -10    3.20    4.00
   2   2 -10    9.50    4.70
  -2  -2  10   -0.60    3.10
  -2  -2  10   -0.20    5.50
   1   2 -10 1191.68   54.79
   1   2 -10 1270.47   57.29
   1   2 -10 1252.77   57.39
  -1  -2  10 1178.38   57.79
  -1  -2  10 1237.48   55.79
   0   2 -10  253.57   13.80
   0   2 -10  289.57   17.00
   0   2 -10  284.27   17.30
   0  -2  10  274.37   14.90
   0  -2  10  289.27   19.20
  -1   2 -10 4678.43  202.08
  -1   2 -10 4302.67  199.98
  -1   2 -10 4397.46  201.28
   1  -2  10 4631.64  199.98
   1  -2  10 4333.27  202.18
   1  -2  10 4766.32  200.68
  -2   2 -10  329.97   20.70
  -2   2 -10  315.47   16.60
   2  -2  10  319.17   17.20
   2  -2  10  278.97   23.20
   2  -2  10  329.37   16.40
  -3   2 -10   77.79    9.40
  -3   2 -10  115.39    9.60
   3  -2  10  124.09    9.00
   3  -2  10   77.79    9.70
   3  -2  10  126.19    9.70
  -4   2 -10  611.44   30.30
  -4   2 -10  583.14   33.10
   4  -2  10  642.04   30.10
   4  -2  10  631.64   29.80
  -5   2 -10  182.88   22.80
  -5   2 -10  142.29   19.20
   5  -2  10  148.59   12.40
   5  -2  10  149.99   12.50
  -6   2 -10    0.00   14.20
  -6   2 -10   -5.30    6.40
   6  -2  10   -0.20    7.20
   6  -2  10    0.80    5.30
  -8  -1  10  -10.20    8.80
  -8  -1  10   10.40   10.90
   7   1 -10   13.10    6.80
  -7  -1  10   12.40    8.20
  -7  -1  10    8.20    8.50
  -7  -1  10    3.90    3.80
   6   1 -10   42.20    7.10
  -6  -1  10   47.70    9.10
  -6  -1  10   53.69    5.00
  -6  -1  10   33.40    7.40
   5   1 -10  700.63   36.40
  -5  -1  10  724.13   37.90
  -5  -1  10  747.93   33.90
  -5  -1  10  714.13   38.00
   4   1 -10   72.69    6.10
   4   1 -10   80.39   10.70
  -4  -1  10   81.19    8.70
  -4  -1  10   95.69   13.80
  -4  -1  10   90.89   14.20
   3   1 -10   87.89    7.40
   3   1 -10  102.39   12.40
   3   1 -10  110.09   11.20
  -3  -1  10  123.49   13.60
  -3  -1  10   83.69    9.20
  -3  -1  10  119.49   14.20
   2   1 -10  393.96   22.70
   2   1 -10  425.66   22.40
  -2  -1  10  378.26   23.60
  -2  -1  10  426.66   20.30
   1   1 -10  218.58   11.50
   1   1 -10  231.98   15.70
   1   1 -10  255.97   15.70
  -1  -1  10  231.88   17.30
  -1  -1  10  232.88   13.30
   0   1 -10 1094.09   51.99
   0   1 -10 1180.58   53.89
   0   1 -10 1195.38   54.69
   0  -1  10 1177.48   51.99
   0  -1  10 1168.58   52.89
   0  -1  10 1138.79   55.29
  -1   1 -10   -3.80    4.10
  -1   1 -10    0.10    2.70
  -1   1 -10    5.50    5.10
   1  -1  10    3.30    2.90
   1  -1  10    1.40    3.20
   1  -1  10    9.50    6.00
  -2   1 -10 1238.88   58.19
  -2   1 -10 1270.67   60.59
   2  -1  10 1245.68   61.99
   2  -1  10 1340.07   58.09
   2  -1  10 1321.77   58.69
  -3   1 -10  299.27   16.50
  -3   1 -10  282.47   20.90
   3  -1  10  316.27   16.00
   3  -1  10  309.57   16.90
  -4   1 -10  279.17   21.20
  -4   1 -10  285.17   17.10
   4  -1  10  299.47   16.30
   4  -1  10  318.57   16.90
  -5   1 -10  404.76   24.30
  -5   1 -10  417.76   27.50
   5  -1  10  416.86   22.20
   5  -1  10  409.56   22.20
  -6   1 -10    5.30    6.20
  -6   1 -10    2.40    6.80
   6  -1  10   -2.60    5.60
   6  -1  10    3.20    7.00
   7   0 -10   -0.20    6.80
  -7   0  10   -2.00    3.50
  -7   0  10   -7.60    7.10
  -7   0  10   -4.80    7.80
   6   0 -10   23.80    6.20
  -6   0  10   12.70    7.10
  -6   0  10   18.80    4.20
  -6   0  10   18.80    8.00
   5   0 -10   51.49    6.60
  -5   0  10   39.30    7.20
  -5   0  10   51.79    8.60
  -5   0  10   48.60    5.10
   4   0 -10   24.60    5.00
   4   0 -10   26.50    3.30
  -4   0  10   16.50    3.90
  -4   0  10   19.00    5.40
  -4   0  10   21.20    6.40
   3   0 -10   52.49    6.50
   3   0 -10   44.40    5.90
   3   0 -10   41.40    6.80
  -3   0  10   76.79   12.70
  -3   0  10   56.79    7.20
  -3   0  10   58.49    8.40
   2   0 -10 2427.56  107.39
   2   0 -10 2462.35  106.29
   2   0 -10 2185.48  105.09
  -2   0  10 2419.86  105.39
  -2   0  10 2287.47  107.59
   1   0 -10   -7.10    4.30
   1   0 -10    3.30    3.60
   1   0 -10    1.20    4.00
  -1   0  10    3.80    3.50
  -1   0  10   -7.10    5.70
   0   0 -10  149.49    9.10
   0   0 -10  176.28   12.80
   0   0 -10  155.48   13.20
   0   0  10  166.08   10.80
   0   0  10  155.58    8.80
   0   0  10  152.88   15.30
  -1   0 -10  906.91   43.10
  -1   0 -10  875.11   42.00
  -1   0 -10  841.22   39.90
   1   0  10  897.71   40.80
   1   0  10  859.31   43.70
   1   0  10  876.71   39.90
  -2   0 -10  496.45   26.50
  -2   0 -10  431.76   22.80
  -2   0 -10  457.75   24.00
   2   0  10  482.25   28.00
   2   0  10  479.25   22.80
   2   0  10  480.95   23.70
  -3   0 -10  338.77   21.30
  -3   0 -10  306.57   17.10
   3   0  10  320.87   17.50
   3   0  10  329.27   16.60
   3   0  10  268.87   22.00
  -4   0 -10    6.60    4.50
  -4   0 -10   -0.30    6.00
   4   0  10    6.00    3.90
   4   0  10   -0.30    4.10
  -5   0 -10   83.99   11.00
  -5   0 -10   68.69    7.70
  -5   0 -10   73.89   12.50
   5   0  10   95.69   10.90
   5   0  10   76.39    7.40
  -6   0 -10   93.99   14.50
  -6   0 -10   80.99    8.90
   6   0  10   64.19    9.00
   6   0  10   80.89    8.10
   7  -1 -10   -1.60    7.00
  -7   1  10   -5.00    8.10
  -7   1  10   -8.00    3.70
  -7   1  10  -14.90    6.70
   6  -1 -10   16.80    6.20
  -6   1  10   28.50    8.90
  -6   1  10   24.00    4.20
  -6   1  10   12.40    6.80
   5  -1 -10  109.69   13.40
  -5   1  10   84.49   14.50
  -5   1  10   74.09   10.90
  -5   1  10  110.19    8.90
   4  -1 -10   32.60    4.00
   4  -1 -10   28.20    5.30
  -4   1  10   28.30    6.80
  -4   1  10   31.20    6.00
   3  -1 -10  257.77   17.80
   3  -1 -10  263.57   15.90
   3  -1 -10  240.98   14.10
  -3   1  10  282.67   14.60
  -3   1  10  252.67   19.30
  -3   1  10  256.97   17.20
   2  -1 -10  643.04   31.00
   2  -1 -10  665.63   32.90
   2  -1 -10  594.74   30.30
  -2   1  10  665.03   30.60
  -2   1  10  630.64   34.10
   1  -1 -10  594.44   30.20
   1  -1 -10  595.54   28.20
   1  -1 -10  553.84   28.10
  -1   1  10  549.65   31.00
  -1   1  10  600.14   26.10
   0  -1 -10    0.40    4.20
   0  -1 -10   -7.40    4.60
   0   1  10   -1.50    2.20
   0   1  10    3.10    6.10
  -1  -1 -10    4.70    5.10
  -1  -1 -10    5.00    3.70
  -1  -1 -10    5.10    4.80
   1   1  10    2.60    6.20
  -2  -1 -10  364.66   21.00
  -2  -1 -10  335.87   19.10
  -2  -1 -10  436.56   23.50
   2   1  10  395.86   24.50
   2   1  10  374.06   18.90
  -3  -1 -10   37.20    4.70
  -3  -1 -10   33.90    7.20
   3   1  10   29.80    7.30
   3   1  10   35.50    4.40
  -4  -1 -10  263.07   17.20
  -4  -1 -10  283.47   17.30
  -4  -1 -10  282.27   21.40
   4   1  10  328.27   16.70
  -5  -1 -10  583.14   31.20
  -5  -1 -10  600.94   35.80
  -5  -1 -10  558.54   29.60
   5   1  10  590.04   29.20
   5   1  10  563.14   29.30
  -6  -1 -10    6.50    6.10
  -6  -1 -10   16.90    6.30
   6   1  10   12.00    7.80
   6   1  10   14.10    6.50
   7  -2 -10   39.70    8.50
  -7   2  10   34.00    9.30
  -7   2  10   72.59    8.30
  -7   2  10   50.99   10.50
   6  -2 -10   49.30    7.60
  -6   2  10   62.89   10.70
  -6   2  10   52.19    7.90
   5  -2 -10    7.50    5.30
  -5   2  10    9.40    4.50
  -5   2  10   10.60    6.00
  -5   2  10    3.20    8.70
   4  -2 -10    1.50    3.60
  -4   2  10   -3.60    3.70
  -4   2  10   -6.20    6.10
  -4   2  10    2.70    4.90
   3  -2 -10   85.09    9.40
   3  -2 -10  104.69   10.40
   3  -2 -10   80.69   12.30
  -3   2  10   81.09   11.50
  -3   2  10   92.39   14.60
   2  -2 -10   -0.30    3.30
   2  -2 -10    1.60    3.90
   2  -2 -10    1.10    4.00
  -2   2  10   -4.40    5.90
   1  -2 -10   10.40    5.20
   1  -2 -10    9.20    3.20
   1  -2 -10    6.80    4.40
  -1   2  10    6.20    6.30
  -1   2  10   10.20    2.10
   0  -2 -10   32.20    5.70
   0  -2 -10   33.20    6.40
   0  -2 -10   35.10    6.00
   0   2  10   33.50    3.30
   0   2  10   27.70    6.40
  -1  -2 -10   25.70    5.80
  -1  -2 -10   28.60    6.20
   1   2  10   21.80    6.60
   1   2  10   20.60    3.60
  -2  -2 -10   53.99    7.40
  -2  -2 -10   52.59    8.00
   2   2  10   50.09    8.30
  -3  -2 -10   11.90    4.00
  -3  -2 -10    5.30   11.80
  -3  -2 -10    6.20    6.20
  -3  -2 -10    8.80    3.30
   3   2  10    8.80    6.70
   3   2  10    6.30    4.20
  -4  -2 -10   26.30    4.40
  -4  -2 -10   23.10    8.30
  -4  -2 -10   36.20    7.70
   4   2  10   30.10    5.30
  -5  -2 -10    3.80    4.50
  -5  -2 -10   -3.40   10.30
  -5  -2 -10    6.40    7.50
   5   2  10   -1.50    5.50
   6  -3 -10    6.50    6.60
  -6   3  10   12.60    6.80
  -6   3  10    8.70    9.10
   5  -3 -10   16.30    6.00
  -5   3  10   13.50    6.30
  -5   3  10    9.00    8.20
  -5   3  10   18.10    4.90
   4  -3 -10   -3.70    4.30
   4  -3 -10    2.70    4.60
  -4   3  10   -2.10    4.80
  -4   3  10    1.50    6.90
   3  -3 -10  160.98   12.60
   3  -3 -10  163.68   12.10
  -3   3  10  163.08   17.00
  -3   3  10  172.18   13.10
   2  -3 -10    2.60    2.90
   2  -3 -10    4.40    5.10
   2  -3 -10    1.20    4.60
  -2   3  10   -6.20    6.10
   1  -3 -10  145.79    8.70
   1  -3 -10  135.49   12.50
   1  -3 -10  158.38   14.20
  -1   3  10  150.18   16.10
  -1   3  10  159.28    8.50
   0  -3 -10   26.90    6.10
   0  -3 -10   30.60    6.50
   0   3  10   28.00    7.10
   0   3  10   33.80    3.80
  -1  -3 -10  307.87   19.90
  -1  -3 -10  290.67   18.90
   1   3  10  296.57   15.50
   1   3  10  305.37   21.20
  -2  -3 -10   21.00    7.10
  -2  -3 -10    9.30    6.20
   2   3  10   19.40    4.20
   2   3  10   22.90    7.30
  -3  -3 -10  297.47   20.20
  -3  -3 -10  257.57   21.50
   3   3  10  290.77   16.20
  -4  -3 -10  697.43   39.60
  -4  -3 -10  726.93   37.00
   4   3  10  689.43   34.20
  -5  -3 -10    4.90    4.40
  -5  -3 -10    0.40   11.70
  -5  -3 -10    0.70    7.50
   5   3  10    5.70    7.10
  -6   4  10    0.30    5.60
  -6   4  10  -11.30    8.40
  -6   4  10  -13.80    6.50
  -5   4  10   15.70    8.60
  -5   4  10   14.40    6.20
   4  -4 -10  235.28   15.80
  -4   4  10  211.78   23.50
  -4   4  10  209.68   16.40
   3  -4 -10  153.98   13.20
  -3   4  10  132.39   11.50
  -3   4  10  123.89   17.40
   2  -4 -10    6.30    6.40
   2  -4 -10    8.60    5.30
  -2   4  10    3.80    6.90
   1  -4 -10   22.60    6.90
   1  -4 -10   18.70    5.90
  -1   4  10   23.60    3.20
  -1   4  10   20.10    7.00
   0  -4 -10    2.90    6.00
   0  -4 -10    0.70    5.90
   0   4  10    0.30    3.00
   0   4  10    2.70    6.10
  -1  -4 -10  265.77   19.30
   1   4  10  273.27   20.20
   1   4  10  263.47   14.90
  -2  -4 -10   25.30    7.40
  -2  -4 -10   22.50    7.10
   2   4  10   24.00    4.70
   2   4  10   34.10    7.40
  -3  -4 -10    3.20    8.30
  -3  -4 -10   17.00    7.80
   3   4  10   14.30    4.90
   3   4  10   23.90    8.10
  -4  -4 -10   34.10    8.90
  -4  -4 -10   15.20   10.10
   4   4  10   30.00    6.50
  -5   5  10   18.10    9.40
  -5   5  10   14.80    6.50
   4  -5 -10  292.57   19.00
  -4   5  10  255.27   22.20
  -4   5  10  238.48   17.00
   3  -5 -10  154.48   15.30
  -3   5  10  144.89   11.30
   2  -5 -10   14.70    6.80
   2  -5 -10    9.50    6.70
  -2   5  10   15.10    3.00
  -2   5  10    6.10    7.10
   1  -5 -10  124.29   15.70
   1  -5 -10  105.69   15.80
  -1   5  10  145.89    9.00
  -1   5  10  109.29   16.10
   0  -5 -10   29.00    7.50
   0  -5 -10   26.20    7.30
   0   5  10   19.00    7.40
   0   5  10   27.40    4.30
  -1  -5 -10   21.00    8.00
  -1  -5 -10   35.30    7.90
   1   5  10   32.30    7.80
   1   5  10   22.50    4.60
  -2  -5 -10   -6.80    7.90
  -2  -5 -10   -7.70    7.50
   2   5  10    2.60    4.60
   2   5  10    9.30    8.20
  -3  -5 -10   10.50    9.30
  -3  -5 -10    6.10    8.40
   3   5  10   11.20    5.60
   3  -6 -10   14.80    7.50
  -3   6  10   -4.70    8.20
   2  -6 -10   -2.50    7.30
  -2   6  10   -2.30    3.50
   1  -6 -10    5.40    7.60
   1  -6 -10    4.10    8.10
  -1   6  10    0.70    7.50
  -1   6  10   -2.80    4.00
   0  -6 -10    3.20    8.00
   0  -6 -10    9.60    8.30
   0   6  10   -0.20    4.20
   0   6  10   -2.60    7.80
  -1  -6 -10   27.20    7.90
  -1  -6 -10   17.50    8.70
   1   6  10    7.40    5.30
   1   6  10   29.60   13.70
   2   9 -11  338.97   21.50
   2   9 -11  361.46   22.90
   2   9 -11  370.56   20.80
  -2  -9  11  324.67   22.70
   1   9 -11   50.09    8.40
   1   9 -11   55.99    7.90
   1   9 -11   63.69    8.30
  -1  -9  11   56.59    7.60
   0   9 -11  379.96   22.30
   0   9 -11  367.76   23.10
   0   9 -11  342.87   21.50
  -1   9 -11   21.90    8.10
  -1   9 -11   17.60    7.00
   4   8 -11   98.69   10.00
   4   8 -11  105.89   11.20
  -4  -8  11   93.59   11.40
  -4  -8  11  115.89   16.80
   3   8 -11    0.70    5.20
   3   8 -11   -4.40    5.30
   3   8 -11   -0.60    6.10
  -3  -8  11    7.60    6.80
  -3  -8  11   -0.40    7.10
   2   8 -11    4.00    5.90
   2   8 -11   -2.00    5.30
   2   8 -11    9.00    6.30
   2   8 -11   -6.40    9.40
  -2  -8  11    1.10    7.20
  -2  -8  11    5.70    6.30
   1   8 -11   70.09    8.00
   1   8 -11   70.09    8.30
   1   8 -11   77.59    8.00
   1   8 -11   41.20   10.10
  -1  -8  11   76.39    9.10
  -1  -8  11   68.99    8.30
   0   8 -11  483.25   27.40
   0   8 -11  470.65   32.80
   0   8 -11  527.55   26.90
   0   8 -11  565.04   27.80
   0  -8  11  469.55   27.20
   0  -8  11  464.65   27.20
  -1   8 -11  477.95   25.20
  -1   8 -11  479.85   25.50
  -1   8 -11  422.36   31.10
  -1   8 -11  461.55   26.00
   1  -8  11  431.36   25.70
  -2   8 -11  247.98   17.60
  -2   8 -11  244.58   18.30
  -2   8 -11  209.08   17.80
   2  -8  11  249.18   22.70
  -3   8 -11   12.50    6.60
  -3   8 -11   -2.10    7.60
  -3   8 -11   15.90    7.20
   5   7 -11    2.40    6.20
  -5  -7  11  -14.20    7.30
  -5  -7  11    1.60    7.30
   4   7 -11   71.69   11.80
   4   7 -11  107.79    9.40
   4   7 -11  122.09   13.20
  -4  -7  11   96.69   12.30
  -4  -7  11   95.49   16.00
   3   7 -11  360.66   20.80
   3   7 -11  414.16   22.30
   3   7 -11  396.46   20.60
   3   7 -11  378.56   27.90
  -3  -7  11  382.06   24.40
  -3  -7  11  378.96   21.60
   2   7 -11  682.03   33.20
   2   7 -11  633.14   36.20
   2   7 -11  647.64   31.90
  -2  -7  11  644.74   34.40
  -2  -7  11  665.93   32.50
   1   7 -11  551.44   28.10
   1   7 -11  530.55   27.90
   1   7 -11  492.35   30.60
   1   7 -11  541.25   26.60
  -1  -7  11  509.25   27.00
  -1  -7  11  532.65   29.40
   0   7 -11   96.79   10.60
   0   7 -11  123.39   11.60
   0   7 -11  103.19   12.70
   0   7 -11  113.79   12.40
   0  -7  11  106.09   15.10
   0  -7  11  108.09   11.70
  -1   7 -11  124.89   12.30
  -1   7 -11  132.69   13.60
  -1   7 -11  121.59   13.30
   1  -7  11  116.29   14.60
   1  -7  11  131.39   12.30
  -2   7 -11   86.39   13.00
  -2   7 -11  110.39   13.40
  -2   7 -11   83.79    8.50
   2  -7  11  112.69   11.70
  -3   7 -11   74.89    7.90
  -3   7 -11   59.89    8.70
  -3   7 -11   68.99    7.70
   3  -7  11   64.49    7.70
  -4   7 -11  -13.90    8.30
  -4   7 -11   -1.30    7.10
   4  -7  11   -4.80    6.50
   6   6 -11   84.89   12.50
   6   6 -11   76.29    7.20
  -6  -6  11   62.19   10.50
  -6  -6  11  101.69   12.90
   5   6 -11  549.95   36.40
   5   6 -11  617.44   31.10
  -5  -6  11  621.54   30.10
  -5  -6  11  607.54   33.90
   4   6 -11   77.49    7.50
   4   6 -11   71.29    7.70
   4   6 -11   62.99    9.50
  -4  -6  11   66.89    9.70
  -4  -6  11   89.49   10.50
   3   6 -11   23.00    4.20
   3   6 -11    8.80    5.10
   3   6 -11   20.10    4.10
   3   6 -11    4.90    6.40
  -3  -6  11   18.20    6.90
  -3  -6  11   14.60    4.90
   2   6 -11    2.50    6.20
   2   6 -11    8.10    5.40
   2   6 -11    6.10    4.00
   2   6 -11    2.10    5.50
  -2  -6  11    0.60    4.40
  -2  -6  11   13.60    6.50
   1   6 -11   68.69    8.70
   1   6 -11   71.19    7.90
   1   6 -11   78.19   10.90
   1   6 -11   61.29    8.50
  -1  -6  11   60.99    6.50
  -1  -6  11   92.19   14.80
   0   6 -11    4.50    5.20
   0   6 -11    6.20    6.20
   0   6 -11    2.20    5.50
   0   6 -11    9.40    4.40
   0  -6  11   -2.70    4.30
   0  -6  11    6.90    6.80
  -1   6 -11  -10.00    5.40
  -1   6 -11   -0.80    4.30
  -1   6 -11    2.40    5.70
  -1   6 -11   -5.00    5.40
   1  -6  11    2.00    6.20
   1  -6  11   -6.50    3.90
  -2   6 -11   55.39    6.20
  -2   6 -11   48.30    7.10
   2  -6  11   53.09    6.50
   2  -6  11   48.60    7.40
  -3   6 -11  116.69   14.30
  -3   6 -11   93.09   14.00
   3  -6  11  103.99   12.10
  -4   6 -11  610.54   29.50
  -4   6 -11  523.55   31.60
   4  -6  11  485.65   28.50
   6   5 -11    4.40    5.70
  -6  -5  11   16.70    9.90
  -6  -5  11   19.70    8.40
  -6  -5  11    5.20    5.70
   5   5 -11  205.98   15.10
   5   5 -11  195.08   20.70
  -5  -5  11  176.48   14.00
  -5  -5  11  255.67   23.50
  -5  -5  11  212.98   19.80
   4   5 -11   14.00    3.70
   4   5 -11   14.10    3.00
   4   5 -11    6.70    6.10
   4   5 -11   14.50    5.50
  -4  -5  11   12.60    7.00
  -4  -5  11    8.10    4.60
   3   5 -11  243.98   19.80
   3   5 -11  252.77   14.00
   3   5 -11  261.77   16.10
  -3  -5  11  249.28   15.40
  -3  -5  11  262.87   19.60
   2   5 -11   32.70    7.00
   2   5 -11   46.50    6.60
   2   5 -11   46.80    4.60
   2   5 -11   46.20    6.30
  -2  -5  11   41.70    5.40
  -2  -5  11   50.69    7.50
   1   5 -11   23.00    5.30
   1   5 -11   27.40    3.90
   1   5 -11   12.50    6.00
   1   5 -11   25.80    5.80
  -1  -5  11   24.40    6.60
  -1  -5  11   21.90    4.60
   0   5 -11   79.09   14.00
   0   5 -11  109.29   12.30
   0   5 -11  110.69    9.30
   0   5 -11  117.99   11.50
   0  -5  11  133.99   15.60
   0  -5  11   98.79    9.80
  -1   5 -11 1160.08   53.99
  -1   5 -11 1177.48   56.49
  -1   5 -11 1191.08   55.89
   1  -5  11 1194.78   56.99
   1  -5  11 1164.38   54.29
  -2   5 -11 1053.59   49.80
  -2   5 -11 1047.30   47.90
   2  -5  11  975.40   50.19
   2  -5  11 1028.00   48.00
  -3   5 -11  325.47   18.30
  -3   5 -11  263.17   20.50
   3  -5  11  308.57   17.50
  -4   5 -11   51.99    7.30
  -4   5 -11   50.59    9.50
   4  -5  11   43.80    6.50
  -5   5 -11    5.00    6.50
  -5   5 -11  -15.60   10.80
   5  -5  11    5.70    6.50
   5  -5  11    5.50    7.80
   7   4 -11  248.08   15.00
  -7  -4  11  288.17   27.00
  -7  -4  11  246.08   16.90
  -7  -4  11  272.57   25.30
   6   4 -11   18.80    8.30
   6   4 -11   11.20    3.60
  -6  -4  11   22.00    9.20
  -6  -4  11   30.40    5.30
  -6  -4  11    7.20    8.20
   5   4 -11   52.19    8.00
   5   4 -11   70.59    7.00
  -5  -4  11   60.89    9.90
  -5  -4  11   57.89    9.10
  -5  -4  11   60.09    6.20
   4   4 -11 1986.90   87.29
   4   4 -11 1857.21   87.69
   4   4 -11 1947.11   91.09
  -4  -4  11 1976.90   91.39
  -4  -4  11 2077.19   88.79
   3   4 -11 1682.33   79.29
   3   4 -11 1821.32   82.79
  -3  -4  11 1910.31   80.49
  -3  -4  11 1698.33   82.69
   2   4 -11  266.37   15.30
   2   4 -11  291.77   19.50
   2   4 -11  357.96   21.60
  -2  -4  11  298.37   21.50
  -2  -4  11  311.77   16.80
   1   4 -11  528.85   26.50
   1   4 -11  612.84   31.50
   1   4 -11  576.34   29.60
  -1  -4  11  551.44   27.30
  -1  -4  11  553.14   31.00
   0   4 -11  313.37   22.40
   0   4 -11  340.07   17.80
   0   4 -11  349.67   20.90
   0  -4  11  368.16   18.70
   0  -4  11  373.66   23.60
  -1   4 -11   74.49    8.40
  -1   4 -11   47.80    7.40
  -1   4 -11   81.89   11.70
   1  -4  11   66.19    9.20
   1  -4  11   64.89    8.30
  -2   4 -11   -2.20    4.20
  -2   4 -11   -8.10    5.00
   2  -4  11    0.60    4.00
   2  -4  11    1.40    6.40
  -3   4 -11    7.40    5.00
  -3   4 -11   10.40    6.70
   3  -4  11   10.10    4.20
   3  -4  11    2.70    6.30
   3  -4  11   12.40    4.40
  -4   4 -11   29.80   10.00
  -4   4 -11   48.80    9.00
   4  -4  11   50.79    6.00
   4  -4  11   44.90    6.10
  -5   4 -11   -5.50   10.70
  -5   4 -11    4.80    6.40
   5  -4  11    2.00    5.60
   5  -4  11   -0.50    6.60
  -7  -3  11   -7.20    4.70
  -7  -3  11    1.70    9.00
  -7  -3  11   -6.80    8.20
   6   3 -11   -2.90    6.40
  -6  -3  11    0.00    7.40
  -6  -3  11   -1.10    4.30
  -6  -3  11    3.70    7.70
   5   3 -11 1848.02   88.99
   5   3 -11 2001.30   92.99
  -5  -3  11 2068.09   95.29
  -5  -3  11 2122.59   90.39
   4   3 -11   -0.70    2.50
   4   3 -11   10.90    5.60
  -4  -3  11    3.20    4.20
  -4  -3  11    0.50    6.00
  -4  -3  11   17.10    6.80
   3   3 -11   17.10    2.80
   3   3 -11   19.10    6.00
   3   3 -11   14.80    5.60
  -3  -3  11   15.00    7.30
  -3  -3  11   15.70    4.50
   2   3 -11   56.49    7.70
   2   3 -11   49.00    7.00
   2   3 -11   53.59    5.70
  -2  -3  11   69.39    8.80
  -2  -3  11   43.40    7.50
   1   3 -11 1171.08   55.29
   1   3 -11 1244.68   58.09
   1   3 -11 1237.98   58.09
  -1  -3  11 1204.78   58.69
  -1  -3  11 1291.47   56.49
   0   3 -11   -2.40    4.60
   0   3 -11    0.40    3.00
   0   3 -11    0.50    4.40
   0  -3  11    2.00    5.90
   0  -3  11    3.60    3.70
  -1   3 -11  962.50   44.10
  -1   3 -11  936.91   46.70
  -1   3 -11  975.70   46.70
   1  -3  11  973.30   47.90
   1  -3  11  952.30   44.60
  -2   3 -11    6.10    5.50
  -2   3 -11   11.60    3.90
   2  -3  11   10.10    3.90
   2  -3  11    6.00    6.60
   2  -3  11   17.00    3.90
  -3   3 -11  190.48   16.70
  -3   3 -11  192.28   13.00
   3  -3  11  185.88   12.50
   3  -3  11  146.89   16.60
   3  -3  11  187.28   12.10
  -4   3 -11   22.60    7.40
  -4   3 -11   34.20    5.90
   4  -3  11   29.20    5.10
   4  -3  11   38.50    5.40
  -5   3 -11   24.10   11.30
  -5   3 -11   33.90    6.50
   5  -3  11   28.30    6.50
   5  -3  11   21.10    6.60
   7   2 -11   15.40   10.10
  -7  -2  11   12.90   10.00
  -7  -2  11   11.90    5.60
  -7  -2  11    2.40    8.70
   6   2 -11   15.60    7.00
  -6  -2  11   24.90    5.00
  -6  -2  11   18.00    8.10
  -6  -2  11   19.20    7.90
   5   2 -11  363.16   23.40
  -5  -2  11  382.36   25.10
  -5  -2  11  363.46   19.50
   4   2 -11    4.50    2.50
   4   2 -11    3.00    5.30
  -4  -2  11    2.60    3.80
  -4  -2  11    7.20    6.40
  -4  -2  11    2.80    7.10
   3   2 -11   18.80    5.50
   3   2 -11   15.60    5.40
   3   2 -11   16.20    3.30
  -3  -2  11   13.60    4.40
  -3  -2  11   13.40    6.80
   2   2 -11  193.18   15.60
   2   2 -11  165.78    9.10
   2   2 -11  172.18   14.80
  -2  -2  11  173.08   11.90
  -2  -2  11  172.78   16.70
   1   2 -11 1471.25   66.39
   1   2 -11 1377.26   63.19
   1   2 -11 1414.06   65.69
  -1  -2  11 1394.86   66.99
  -1  -2  11 1417.26   64.29
   0   2 -11  125.39    8.40
   0   2 -11  124.19   13.50
   0   2 -11  122.69   12.80
   0  -2  11  126.59   16.20
   0  -2  11  133.89    9.90
  -1   2 -11  715.33   35.60
  -1   2 -11  681.13   32.50
  -1   2 -11  683.93   35.10
   1  -2  11  705.33   33.20
   1  -2  11  706.83   36.80
   1  -2  11  707.53   32.60
  -2   2 -11  392.36   23.20
  -2   2 -11  410.46   24.40
  -2   2 -11  402.46   20.70
   2  -2  11  430.96   20.40
   2  -2  11  405.96   26.50
   2  -2  11  410.66   21.20
  -3   2 -11   15.00    6.50
  -3   2 -11   16.50    4.80
   3  -2  11   20.10    4.70
   3  -2  11    9.10    7.10
   3  -2  11   27.40    4.60
  -4   2 -11  902.81   43.30
  -4   2 -11  892.81   46.50
   4  -2  11  889.61   43.00
   4  -2  11  962.60   42.90
  -5   2 -11   97.39   14.30
  -5   2 -11  151.88   13.80
   5  -2  11  123.99   13.30
   5  -2  11  138.89   13.00
  -6   2 -11   10.90    6.70
   6  -2  11    5.30    6.80
   7   1 -11   -9.50    8.10
  -7  -1  11   -4.50    7.40
  -7  -1  11    8.40    9.30
  -7  -1  11   -6.10    4.30
   6   1 -11  337.17   24.00
  -6  -1  11  382.66   27.10
  -6  -1  11  387.46   26.30
   5   1 -11  358.96   22.50
  -5  -1  11  364.26   25.40
  -5  -1  11  357.96   19.20
  -5  -1  11  349.57   23.80
   4   1 -11   15.10    3.10
   4   1 -11   14.70    5.10
  -4  -1  11    9.00    7.10
  -4  -1  11   16.20    4.50
  -4  -1  11   18.10    6.70
   3   1 -11   27.80    5.60
   3   1 -11   30.60    6.30
   3   1 -11   36.60    4.20
  -3  -1  11   33.40    7.70
  -3  -1  11   31.50    4.70
   2   1 -11  179.08   12.00
   2   1 -11  204.98   15.50
   2   1 -11  221.98   15.70
  -2  -1  11  204.38   12.60
  -2  -1  11  204.98   17.30
   1   1 -11  148.59    8.40
   1   1 -11  139.89   13.70
   1   1 -11  166.98   14.40
  -1  -1  11  140.79   11.00
  -1  -1  11  165.68   16.20
   0   1 -11  537.85   27.90
   0   1 -11  516.45   24.90
   0   1 -11  532.05   28.30
   0  -1  11  532.45   26.10
   0  -1  11  532.55   29.70
   0  -1  11  556.84   25.00
  -1   1 -11 1638.04   76.69
  -1   1 -11 1621.24   75.79
  -1   1 -11 1597.84   73.89
   1  -1  11 1656.43   74.79
   1  -1  11 1727.93   73.99
   1  -1  11 1655.33   77.49
  -2   1 -11 3757.82  163.08
  -2   1 -11 3608.84  160.48
  -2   1 -11 3528.65  161.78
   2  -1  11 3295.47  162.38
   2  -1  11 3805.22  161.08
   2  -1  11 3669.23  163.58
  -3   1 -11  523.85   30.40
  -3   1 -11  548.45   26.60
   3  -1  11  585.04   26.50
   3  -1  11  488.95   39.40
   3  -1  11  525.75   26.90
  -4   1 -11  101.49   12.20
   4  -1  11  116.19   11.20
   4  -1  11  113.69   11.00
  -5   1 -11   23.30    6.40
  -5   1 -11   -4.20   10.10
   5  -1  11   25.70    6.40
   5  -1  11   13.40    5.90
   7   0 -11    5.80    8.20
  -7   0  11    5.00    4.40
  -7   0  11    4.00    8.10
  -7   0  11   16.40   10.10
   6   0 -11   21.00    7.30
  -6   0  11   20.00    8.60
  -6   0  11   22.80    5.80
   5   0 -11    5.80    6.10
  -5   0  11    0.30    6.20
  -5   0  11   -3.70    4.50
  -5   0  11    9.00    7.60
   4   0 -11   74.09    7.20
   4   0 -11   82.99   12.30
  -4   0  11   59.39    8.50
  -4   0  11   73.19    8.70
  -4   0  11   90.39   14.10
   3   0 -11   38.30    4.60
   3   0 -11   27.10    6.30
   3   0 -11   38.30    5.60
  -3   0  11   26.40    7.20
  -3   0  11   37.70    5.00
  -3   0  11   39.20    6.30
   2   0 -11  696.63   34.10
   2   0 -11  664.83   32.80
   2   0 -11  723.93   35.60
  -2   0  11  679.33   36.70
  -2   0  11  713.63   33.20
   1   0 -11   23.20    4.90
   1   0 -11   31.80    5.50
  -1   0  11   29.50    4.80
  -1   0  11   15.00    6.80
   0   0 -11   11.00    5.50
   0   0 -11   14.20    2.90
   0   0  11    8.60    6.30
   0   0  11    9.50    4.30
   0   0  11    9.10    2.70
  -1   0 -11  881.71   41.70
  -1   0 -11  983.10   44.10
  -1   0 -11  856.51   44.60
   1   0  11  893.71   42.60
   1   0  11  934.51   46.60
   1   0  11  926.81   41.60
  -2   0 -11    8.80    6.30
  -2   0 -11   -6.00    4.20
  -2   0 -11    2.90    5.30
   2   0  11   -1.80    4.10
   2   0  11    5.50    7.30
  -3   0 -11   -7.90    5.80
  -3   0 -11   -2.70    4.40
   3   0  11   -1.10    3.90
   3   0  11    4.40    4.70
   3   0  11   -0.30    8.60
  -4   0 -11    1.60    7.40
  -4   0 -11   -0.70    4.90
   4   0  11  -10.40    5.20
   4   0  11  -11.30    4.20
  -5   0 -11   20.30    6.30
  -5   0 -11    9.50    6.10
  -5   0 -11   -0.30   15.60
   5   0  11    8.80    5.90
   5   0  11   19.00    7.20
   7  -1 -11  -10.20    8.20
  -7   1  11   -6.40    7.90
  -7   1  11    0.70    4.60
   6  -1 -11   32.80    7.60
  -6   1  11   23.30    8.80
  -6   1  11   19.30    7.90
   5  -1 -11   37.10    6.80
  -5   1  11   45.00    5.30
  -5   1  11   20.30    7.60
  -5   1  11   27.10    6.60
   4  -1 -11   15.80    3.80
   4  -1 -11   12.50    5.30
  -4   1  11    9.10    5.70
  -4   1  11    9.70    4.30
   3  -1 -11  331.47   18.70
   3  -1 -11  352.16   22.30
   3  -1 -11  363.46   20.70
  -3   1  11  369.76   23.90
  -3   1  11  387.56   19.30
  -3   1  11  353.96   21.40
   2  -1 -11   45.80    5.70
   2  -1 -11   51.59    5.60
   2  -1 -11   77.29   12.20
  -2   1  11   50.29    5.80
  -2   1  11   34.80    7.70
   1  -1 -11  108.39   11.00
   1  -1 -11  105.69   13.20
   1  -1 -11  112.69   10.30
  -1   1  11  112.49   10.20
  -1   1  11  116.29   15.70
   0  -1 -11  691.03   34.50
   0  -1 -11  763.42   34.40
   0  -1 -11  675.53   36.10
   0   1  11  710.93   37.70
   0   1  11  712.83   34.00
   0   1  11  704.93   32.40
  -1  -1 -11  751.52   38.90
  -1  -1 -11  814.22   37.10
  -1  -1 -11  783.62   37.70
   1   1  11  760.02   35.40
   1   1  11  737.23   40.30
  -2  -1 -11   10.40    6.90
  -2  -1 -11   13.30    4.80
   2   1  11   20.00    8.80
   2   1  11   10.90    4.20
  -3  -1 -11   -3.40    6.50
  -3  -1 -11    3.10    4.20
  -3  -1 -11    5.40    4.60
   3   1  11    4.50    4.50
   3   1  11    8.00    7.50
  -4  -1 -11   43.10    6.40
  -4  -1 -11   43.20    5.80
  -4  -1 -11   57.69   10.90
   4   1  11   53.19    6.60
   4   1  11   39.30    5.90
  -5  -1 -11  196.28   16.10
  -5  -1 -11  187.38   15.70
   5   1  11  210.68   16.60
   5   1  11  184.68   16.60
   6  -2 -11   15.20    6.90
  -6   2  11   21.40    9.00
  -6   2  11   19.70    4.90
  -6   2  11   15.60    7.50
   5  -2 -11   -2.50    5.90
  -5   2  11   -4.40    4.30
  -5   2  11    1.10    6.00
  -5   2  11   -4.20    7.50
   4  -2 -11   10.60    4.60
   4  -2 -11   11.90    5.30
  -4   2  11    6.70    5.10
  -4   2  11    3.50    7.30
  -4   2  11    4.70    5.10
   3  -2 -11  295.37   17.70
   3  -2 -11  295.27   20.30
   3  -2 -11  277.97   16.80
  -3   2  11  317.67   17.20
  -3   2  11  289.97   22.50
  -3   2  11  279.37   18.30
   2  -2 -11  187.08   16.40
   2  -2 -11  195.38   12.90
   2  -2 -11  186.68   13.20
  -2   2  11  181.38   19.00
   1  -2 -11   11.60    3.60
   1  -2 -11   11.40    6.10
   1  -2 -11   13.00    5.20
  -1   2  11   13.90    6.90
   0  -2 -11  154.88   10.20
   0  -2 -11  157.48   14.70
   0  -2 -11  135.39   13.60
   0   2  11  165.28   17.50
   0   2  11  146.89    9.20
  -1  -2 -11   11.70    6.30
  -1  -2 -11   13.40    3.30
  -1  -2 -11   11.50    6.50
   1   2  11   24.20    7.60
   1   2  11   13.30    3.60
  -2  -2 -11  306.67   16.60
  -2  -2 -11  284.37   20.80
   2   2  11  262.77   34.60
   2   2  11  296.27   16.00
  -3  -2 -11  238.98   15.10
  -3  -2 -11  223.18   19.10
  -3  -2 -11  194.08   13.30
  -3  -2 -11  209.28   21.90
   3   2  11  262.07   20.60
   3   2  11  236.68   14.30
  -4  -2 -11    0.20    7.50
  -4  -2 -11    2.40    4.50
  -4  -2 -11    3.20    3.90
  -4  -2 -11  -19.10    9.30
   4   2  11    1.10    5.10
   6  -3 -11   -1.80    6.80
  -6   3  11   -6.90    5.10
  -6   3  11  -10.60    9.40
  -6   3  11  -10.80    6.90
   5  -3 -11    7.80    6.60
  -5   3  11   15.90    5.60
  -5   3  11    9.60    6.60
  -5   3  11   -2.30    7.60
   4  -3 -11   -3.30    5.20
  -4   3  11   -1.60    7.70
  -4   3  11   -5.50    5.10
  -4   3  11   -6.20    5.00
   3  -3 -11   -0.60    4.20
   3  -3 -11    5.40    5.40
  -3   3  11    2.80    4.50
  -3   3  11    1.50    7.80
   2  -3 -11    2.20    5.40
   2  -3 -11    4.10    3.30
   2  -3 -11    4.90    7.00
  -2   3  11   -6.70    7.50
   1  -3 -11   -0.60    6.00
   1  -3 -11    1.80    2.60
   1  -3 -11    0.00    5.70
  -1   3  11   -1.50    7.20
  -1   3  11    1.20    2.40
   0  -3 -11  193.38   16.40
   0  -3 -11  198.68   17.80
   0   3  11  211.58   18.80
   0   3  11  215.78   11.70
  -1  -3 -11   -3.00    6.00
   1   3  11   -2.20    3.60
   1   3  11   -3.20   13.10
  -2  -3 -11  125.99   15.90
  -2  -3 -11  123.59   16.60
   2   3  11  107.39   10.30
   2   3  11  123.19   18.50
  -3  -3 -11  202.08   23.20
  -3  -3 -11  259.97   20.70
   3   3  11  262.67   22.20
   3   3  11  230.18   15.30
  -4  -3 -11  327.47   32.80
  -4  -3 -11  317.77   24.20
   4   3  11  297.57   19.40
  -5   4  11    3.40    6.30
  -5   4  11   -0.50    9.00
  -5   4  11   11.70    6.50
   4  -4 -11    9.10    6.10
  -4   4  11   -6.80    7.80
  -4   4  11   -3.70    5.30
   3  -4 -11    0.60    6.20
  -3   4  11    0.00    7.80
   2  -4 -11  124.69   13.70
   2  -4 -11   78.39   10.10
  -2   4  11  109.09   17.80
   1  -4 -11   31.80    7.20
   1  -4 -11   22.20    8.00
   0  -4 -11   -1.60    7.20
   0  -4 -11   -6.40    6.50
   0   4  11   -8.00    3.40
   0   4  11   -1.30    8.40
  -1  -4 -11  223.48   18.40
  -1  -4 -11  172.28   19.40
   1   4  11  185.08   12.50
   1   4  11  238.78   20.60
  -2  -4 -11    9.50    7.80
  -2  -4 -11   -5.90    7.40
   2   4  11   -0.90    4.60
   2   4  11   10.30    7.70
  -3  -4 -11   36.90    9.40
  -3  -4 -11   12.20    9.90
   3   4  11   46.10    9.60
   3   4  11   20.20    6.00
  -3   5  11   31.20    9.10
   2  -5 -11   77.99    9.20
   2  -5 -11   56.69   10.00
  -2   5  11   75.39   10.30
   1  -5 -11   30.90    8.40
   1  -5 -11   44.70    8.30
  -1   5  11   43.80    4.30
  -1   5  11   34.50    8.90
   0  -5 -11   71.09    9.80
   0  -5 -11   58.19   10.20
   0   5  11   77.39    9.00
   0   5  11   62.09    9.80
  -1  -5 -11   -1.30    8.20
  -1  -5 -11    7.20    8.30
   1   5  11    9.10    8.20
   1   5  11    6.10    4.70
   3   8 -12    3.30    6.70
   2   8 -12   77.39    9.70
   2   8 -12  100.49   12.70
  -2  -8  12  116.99   17.40
   1   8 -12   -4.60    6.80
   1   8 -12   -0.40    5.60
   1   8 -12    3.20    6.70
  -1  -8  12   10.40    7.30
   0   8 -12  153.68   14.50
   0   8 -12  151.48   16.00
   0   8 -12  137.49   15.80
   0  -8  12  142.59   16.30
  -1   8 -12  532.95   28.40
  -1   8 -12  549.65   29.40
  -1   8 -12  514.85   29.10
   1  -8  12  504.65   29.30
   4   7 -12    0.70    6.80
   4   7 -12   -2.60    4.60
   4   7 -12   -2.20    4.20
  -4  -7  12   -3.10    7.20
  -4  -7  12   -4.10    7.70
   3   7 -12  445.56   22.80
   3   7 -12  451.95   25.00
  -3  -7  12  388.46   24.90
  -3  -7  12  423.26   26.70
   2   7 -12  725.73   35.20
   2   7 -12  635.64   40.00
   2   7 -12  696.63   33.70
  -2  -7  12  678.13   35.20
  -2  -7  12  708.33   37.20
   1   7 -12  464.35   32.40
   1   7 -12  500.35   27.60
   1   7 -12  511.15   27.40
   1   7 -12  509.15   25.60
  -1  -7  12  473.45   27.20
  -1  -7  12  502.65   30.20
   0   7 -12  212.38   22.90
   0   7 -12  238.28   15.50
   0   7 -12  216.18   16.40
   0   7 -12  238.98   17.50
   0  -7  12  214.88   17.50
   0  -7  12  205.28   20.90
  -1   7 -12   64.19    8.20
  -1   7 -12   51.29    9.80
  -1   7 -12   59.79    8.20
   1  -7  12   55.59    8.50
   1  -7  12   54.69    8.10
  -2   7 -12   -5.80    5.50
  -2   7 -12   -5.90    6.90
  -2   7 -12   -3.00   10.00
   2  -7  12  -15.80   10.90
  -3   7 -12   24.00    9.50
  -3   7 -12   34.40    7.50
   5   6 -12  126.29   11.20
   5   6 -12  148.19   14.40
  -5  -6  12   94.59   11.70
  -5  -6  12  143.99   14.70
   4   6 -12  223.48   24.10
   4   6 -12  266.77   13.90
   4   6 -12  254.07   14.80
   4   6 -12  269.47   18.00
  -4  -6  12  239.48   21.40
  -4  -6  12  242.58   16.90
   3   6 -12  190.38   16.10
   3   6 -12  199.88   13.00
   3   6 -12  172.98   21.40
  -3  -6  12  181.68   14.60
  -3  -6  12  196.28   19.30
   2   6 -12    0.20    4.00
   2   6 -12   -1.50    6.60
   2   6 -12    1.60    5.60
   2   6 -12   -0.40    5.60
  -2  -6  12   -6.30    5.00
  -2  -6  12    0.10    7.40
   1   6 -12   25.90    5.00
   1   6 -12    9.30    7.00
   1   6 -12   21.20    6.10
   1   6 -12   17.70    5.70
  -1  -6  12   17.40    5.50
  -1  -6  12   18.50    7.10
   0   6 -12    5.10    5.40
   0   6 -12    5.70    4.60
   0   6 -12    8.10    5.60
   0   6 -12    2.60    6.00
   0  -6  12    0.90    5.20
   0  -6  12   10.50    7.20
  -1   6 -12   -2.80    4.80
  -1   6 -12   -7.70    6.40
  -1   6 -12   -0.70    5.90
   1  -6  12    8.70    5.60
   1  -6  12    7.00    6.90
  -2   6 -12   26.10    7.40
  -2   6 -12   13.60    7.50
  -2   6 -12   32.10    6.00
   2  -6  12   16.10    7.20
   2  -6  12   25.10    6.70
  -3   6 -12   -7.40    8.10
  -3   6 -12   -1.20    5.80
   3  -6  12  -11.60    6.70
  -4   6 -12  248.98   19.10
  -4   6 -12  155.78   25.30
  -6  -5  12    7.80   10.00
   5   5 -12   -8.40    8.60
   5   5 -12    2.50    3.80
  -5  -5  12   -5.30    7.90
  -5  -5  12  -13.30    5.50
   4   5 -12   31.00    4.30
   4   5 -12   35.20    6.80
   4   5 -12   35.20    3.90
   4   5 -12   23.40    7.60
  -4  -5  12   36.80    6.50
  -4  -5  12   25.20    8.40
   3   5 -12  195.28   19.10
   3   5 -12  186.08   11.70
   3   5 -12  204.68   15.90
  -3  -5  12  182.18   14.10
  -3  -5  12  198.18   18.80
   2   5 -12   -6.40    6.00
   2   5 -12    5.30    3.60
   2   5 -12    6.30    5.70
  -2  -5  12    3.10    4.80
  -2  -5  12    3.00    6.70
   1   5 -12   95.49   12.40
   1   5 -12   67.19    8.60
   1   5 -12   81.29    8.60
  -1  -5  12   73.49    7.10
  -1  -5  12   76.29    9.60
   0   5 -12   45.00    7.70
   0   5 -12   44.30    7.50
   0   5 -12   47.50    5.40
   0  -5  12   45.30    5.50
   0  -5  12   47.40    8.30
  -1   5 -12  141.79   14.60
  -1   5 -12  128.29   16.30
  -1   5 -12  169.68   12.20
   1  -5  12  155.18   12.70
   1  -5  12  153.98   18.20
  -2   5 -12  303.27   21.60
  -2   5 -12  349.47   19.30
  -2   5 -12  311.07   21.70
   2  -5  12  343.67   19.20
   2  -5  12  335.07   23.10
  -3   5 -12  331.07   24.10
   3  -5  12  332.47   20.00
  -4   5 -12  367.66   21.50
  -4   5 -12  310.17   27.90
   4  -5  12  319.27   20.70
   6   4 -12   25.30    3.70
   6   4 -12   31.90    4.00
  -6  -4  12   21.60    9.40
  -6  -4  12   27.20    8.80
  -6  -4  12   21.20    5.90
   5   4 -12  217.78   21.10
   5   4 -12  225.18   12.40
   5   4 -12  224.18   12.70
  -5  -4  12  230.78   15.40
  -5  -4  12  298.07   24.50
  -5  -4  12  235.78   22.40
   4   4 -12    2.00    3.00
   4   4 -12   -5.70    5.80
  -4  -4  12   -1.70    4.70
  -4  -4  12    2.40    8.60
   3   4 -12    6.50    6.40
   3   4 -12    6.70    3.00
  -3  -4  12    6.10    6.90
  -3  -4  12    9.00    5.00
   2   4 -12   14.90    6.30
   2   4 -12   20.90    3.70
   2   4 -12   18.30    6.70
  -2  -4  12   17.30    4.80
  -2  -4  12   17.90    7.60
   1   4 -12  437.46   25.10
   1   4 -12  428.76   26.50
   1   4 -12  434.66   21.60
  -1  -4  12  451.45   27.60
  -1  -4  12  454.05   22.80
   0   4 -12  274.07   15.20
   0   4 -12  269.57   20.40
   0   4 -12  272.07   18.60
   0  -4  12  267.97   16.00
   0  -4  12  280.77   22.30
  -1   4 -12  786.02   41.30
  -1   4 -12  834.32   38.70
  -1   4 -12  844.02   41.30
   1  -4  12  818.92   43.00
   1  -4  12  836.32   39.20
  -2   4 -12   -2.80    5.80
  -2   4 -12   -3.20    6.20
  -2   4 -12    3.50    4.70
   2  -4  12    5.70    5.00
   2  -4  12    4.80    7.10
  -3   4 -12  188.48   19.70
  -3   4 -12  212.38   14.70
   3  -4  12  210.78   13.90
   3  -4  12  221.58   15.20
   3  -4  12  178.98   19.20
  -4   4 -12   -1.50    5.50
  -4   4 -12  -11.80   10.20
   4  -4  12    8.40    6.60
   4  -4  12    1.90    5.50
   6   3 -12    1.80    8.00
  -6  -3  12   -5.00    8.00
  -6  -3  12   -3.40    9.50
  -6  -3  12   -4.60    5.20
   5   3 -12   -6.20    6.80
  -5  -3  12    6.60    7.60
  -5  -3  12    0.20    8.10
  -5  -3  12    5.20    4.50
   4   3 -12    2.30    6.20
   4   3 -12   19.80    3.40
  -4  -3  12   19.20    5.20
   3   3 -12  637.74   32.70
   3   3 -12  577.64   27.70
   3   3 -12  612.24   32.50
  -3  -3  12  586.94   34.00
  -3  -3  12  619.94   29.80
   2   3 -12 1220.18   58.49
   2   3 -12 1163.18   54.79
   2   3 -12 1264.17   58.99
  -2  -3  12 1226.68   59.59
  -2  -3  12 1248.48   56.29
   1   3 -12   24.00    3.50
   1   3 -12   34.30    7.50
   1   3 -12   15.20    6.50
  -1  -3  12   15.70    7.20
  -1  -3  12   26.50    4.90
   0   3 -12   88.89   13.20
   0   3 -12   92.39    8.40
   0   3 -12   92.69   15.40
   0  -3  12  119.89   17.70
   0  -3  12   99.59    9.60
  -1   3 -12  145.79   10.60
  -1   3 -12  140.39   15.50
  -1   3 -12  144.79   14.80
   1  -3  12  134.19   11.40
   1  -3  12  169.28   20.10
  -2   3 -12  106.79   14.00
  -2   3 -12  124.89   10.90
  -2   3 -12  115.59   15.70
   2  -3  12  128.79   10.10
   2  -3  12  120.99   10.90
  -3   3 -12   -3.20    4.70
   3  -3  12    1.60    4.30
   3  -3  12    2.30    6.50
   3  -3  12  -10.50    4.80
  -4   3 -12   -2.60    6.00
  -4   3 -12  -12.10   10.20
   4  -3  12    1.10    6.10
   4  -3  12    0.90    4.70
  -5   3 -12   -3.50    6.30
   5  -3  12  -10.30    7.50
   5  -3  12    9.30    8.10
   6   2 -12   61.39   10.00
  -6  -2  12  110.29   11.00
  -6  -2  12   73.79   11.80
  -6  -2  12   78.59   10.60
   5   2 -12  359.36   25.70
  -5  -2  12  417.36   28.40
  -5  -2  12  419.76   21.70
  -5  -2  12  419.56   29.30
   4   2 -12  192.88   11.10
   4   2 -12  196.48   17.40
  -4  -2  12  218.18   19.80
  -4  -2  12  193.98   20.20
  -4  -2  12  218.28   14.10
   3   2 -12  168.08   16.30
   3   2 -12  149.88   15.50
   3   2 -12  135.29   10.10
  -3  -2  12  153.68   18.90
  -3  -2  12  150.58   11.80
   2   2 -12  578.44   29.50
   2   2 -12  496.55   28.60
  -2  -2  12  497.65   25.90
  -2  -2  12  522.25   30.80
   1   2 -12   25.60    6.40
   1   2 -12   10.80    3.00
   1   2 -12    6.30    5.60
  -1  -2  12   11.50    4.20
  -1  -2  12   15.10    6.90
   0   2 -12   34.50    6.60
   0   2 -12   20.50    3.60
   0   2 -12   17.90    6.40
   0  -2  12   19.00    4.80
   0  -2  12   22.60    7.30
  -1   2 -12   75.49    7.90
  -1   2 -12   46.90    7.30
  -1   2 -12   57.99    7.50
   1  -2  12   60.09    6.10
   1  -2  12   57.99    5.10
   1  -2  12   62.69    9.80
  -2   2 -12   33.50    6.40
  -2   2 -12   28.50    7.30
  -2   2 -12   36.00    5.00
   2  -2  12   45.70   14.00
   2  -2  12   39.40    4.50
   2  -2  12   36.40    4.90
  -3   2 -12   41.10    5.90
  -3   2 -12   24.50    8.20
   3  -2  12   36.80    5.40
   3  -2  12   36.60    8.30
   3  -2  12   38.60    6.40
  -4   2 -12  450.25   26.30
  -4   2 -12  416.26   32.00
   4  -2  12  419.36   23.80
   4  -2  12  458.55   23.40
  -5   2 -12   20.10    7.10
   5  -2  12   18.40    8.30
   5  -2  12   18.10    8.30
   6   1 -12   26.70    7.70
  -6  -1  12   15.40    8.50
  -6  -1  12   25.90   10.20
  -6  -1  12   29.40    5.60
   5   1 -12    8.00    6.40
  -5  -1  12   -0.70    8.20
  -5  -1  12    5.30    5.10
  -5  -1  12    5.70    7.40
   4   1 -12  101.49   14.80
   4   1 -12   91.19    8.00
  -4  -1  12  103.09   15.70
  -4  -1  12   93.79   11.10
   3   1 -12    9.30    4.00
   3   1 -12    9.60    5.50
   3   1 -12    4.70    6.10
  -3  -1  12   10.30    4.30
  -3  -1  12   11.70    9.80
   2   1 -12   23.80    6.10
   2   1 -12   21.90    5.60
   2   1 -12   19.80    4.40
  -2  -1  12   22.80    7.40
  -2  -1  12   13.20    4.30
   1   1 -12   11.70    2.70
   1   1 -12    8.40    5.10
  -1  -1  12    2.80    4.80
  -1  -1  12   10.00    6.40
   0   1 -12  484.85   27.10
   0   1 -12  462.75   22.80
   0   1 -12  506.15   29.60
   0  -1  12  502.85   29.00
   0  -1  12  471.75   24.40
  -1   1 -12   43.40    4.70
  -1   1 -12   41.40    7.30
  -1   1 -12   47.40    7.70
   1  -1  12   49.00    9.80
   1  -1  12   35.90    5.60
   1  -1  12   46.40    4.30
  -2   1 -12  329.77   22.40
  -2   1 -12  313.37   17.70
  -2   1 -12  293.57   20.00
   2  -1  12  334.17   23.70
   2  -1  12  337.97   17.20
  -3   1 -12   29.00    8.50
  -3   1 -12   34.20    6.30
  -3   1 -12   42.20    5.90
   3  -1  12   48.20    6.60
   3  -1  12   46.10    5.40
   3  -1  12   33.50    8.00
  -4   1 -12   -2.00    5.80
  -4   1 -12  -11.60   10.40
   4  -1  12   -9.30    6.60
   4  -1  12    2.70    4.90
  -5   1 -12   46.30    7.60
   5  -1  12   48.00    8.70
   6   0 -12  166.78   19.90
  -6   0  12  174.18   20.80
  -6   0  12  156.08   23.20
  -6   0  12  177.98   13.30
   5   0 -12   61.89    8.00
  -5   0  12   89.39   10.70
  -5   0  12   56.89    8.60
  -5   0  12   49.90    9.60
   4   0 -12    5.70    3.60
   4   0 -12   -2.90    5.50
  -4   0  12    5.40    5.70
  -4   0  12   -1.10    7.40
  -4   0  12    7.30    4.40
   3   0 -12   11.10    5.40
   3   0 -12   22.10    4.50
   3   0 -12    8.60    6.60
  -3   0  12    8.10    7.10
  -3   0  12   18.90    4.80
   2   0 -12   13.10    4.50
   2   0 -12    5.90    4.90
   2   0 -12    9.10    5.80
  -2   0  12    1.20    4.80
  -2   0  12   10.20    8.40
   1   0 -12  249.08   18.70
   1   0 -12  249.68   16.20
   1   0 -12  277.37   17.90
  -1   0  12  261.47   21.60
  -1   0  12  257.87   15.50
   0   0 -12  237.28   17.00
   0   0 -12  238.28   18.30
   0   0 -12  291.27   18.60
   0   0  12  293.67   22.30
   0   0  12  243.58   15.70
   0   0  12  243.88   13.20
  -1   0 -12    5.50    5.40
  -1   0 -12    5.50    6.30
  -1   0 -12   12.40    3.70
   1   0  12   19.60   15.30
   1   0  12    7.30    3.60
   1   0  12    4.40    4.60
  -2   0 -12    9.80    5.60
  -2   0 -12    5.70    6.80
  -2   0 -12   15.40    4.20
   2   0  12   16.20    5.30
   2   0  12   19.30    8.50
   2   0  12   16.60    4.30
  -3   0 -12   92.39   11.80
  -3   0 -12  112.39   11.90
   3   0  12  104.49   10.20
   3   0  12  122.89   19.30
   3   0  12  101.29   13.20
  -4   0 -12   52.09    7.00
   4   0  12   51.39    6.60
   4   0  12   31.90    7.70
   6  -1 -12   -1.60    6.90
  -6   1  12   -1.90    8.70
  -6   1  12   -7.90    5.70
  -6   1  12   -8.20    7.50
   5  -1 -12   27.50    7.20
  -5   1  12   35.70    5.80
  -5   1  12   17.50    8.10
  -5   1  12   26.30    7.40
   4  -1 -12   23.90    4.30
   4  -1 -12   16.70    6.50
  -4   1  12   18.00    8.70
  -4   1  12   18.30    6.50
  -4   1  12   25.00    5.40
   3  -1 -12  268.07   16.40
   3  -1 -12  285.27   18.70
   3  -1 -12  275.77   21.00
  -3   1  12  300.07   16.90
  -3   1  12  269.87   23.30
   2  -1 -12   23.80    7.20
   2  -1 -12   25.80    5.40
   2  -1 -12   20.00    5.00
  -2   1  12   26.20    5.30
  -2   1  12   23.30    9.10
   1  -1 -12  275.27   20.10
   1  -1 -12  281.27   17.10
   1  -1 -12  279.87   17.80
  -1   1  12  299.37   17.10
   0  -1 -12  616.14   30.70
   0  -1 -12  605.54   33.00
   0  -1 -12  624.54   31.70
   0   1  12  632.94   28.60
   0   1  12  629.34   30.80
   0   1  12  590.24   42.90
  -1  -1 -12  326.07   19.80
  -1  -1 -12  339.27   20.50
  -1  -1 -12  284.97   21.50
   1   1  12  325.67   16.80
   1   1  12  335.67   19.00
   1   1  12  331.27   25.00
  -2  -1 -12    2.40    6.60
  -2  -1 -12    3.70    5.40
  -2  -1 -12   -0.20    8.00
   2   1  12   -0.50    4.00
   2   1  12    3.50    7.20
   2   1  12   -0.20    5.40
  -3  -1 -12   10.20    5.60
  -3  -1 -12   -1.90    9.30
   3   1  12    7.70    8.40
   3   1  12    7.40    6.70
   3   1  12    7.50    4.40
  -4  -1 -12    2.30    5.80
  -4  -1 -12    3.20    4.80
   4   1  12   13.20    5.50
   5  -2 -12   -2.30    6.40
  -5   2  12    0.00    5.30
  -5   2  12  -10.60    6.60
   4  -2 -12   88.69   13.90
   4  -2 -12   86.99   10.50
  -4   2  12   98.79   14.90
  -4   2  12   68.99    7.40
  -4   2  12   59.49   10.70
   3  -2 -12  239.48   17.10
   3  -2 -12  235.68   15.70
   3  -2 -12  201.08   20.70
  -3   2  12  257.57   15.90
  -3   2  12  242.38   21.70
   2  -2 -12   85.69   10.50
   2  -2 -12   72.29    7.80
   2  -2 -12   66.29    9.40
  -2   2  12   59.89   10.40
  -2   2  12   92.29   11.60
   1  -2 -12   40.80    6.80
   1  -2 -12   40.80    8.30
   1  -2 -12   42.30    5.10
  -1   2  12   30.10    8.10
   0  -2 -12   -8.40    6.00
   0  -2 -12   -3.60    6.10
   0  -2 -12    1.00    3.70
   0   2  12    0.50    7.40
   0   2  12    1.80    3.00
  -1  -2 -12  182.08   18.70
  -1  -2 -12  174.08   11.40
  -1  -2 -12  171.48   17.60
   1   2  12  184.88   20.70
   1   2  12  172.88   11.40
  -2  -2 -12   62.99    9.50
  -2  -2 -12   57.09    8.60
  -2  -2 -12   35.00    9.10
   2   2  12   39.20    9.90
   2   2  12   53.09    5.50
  -3  -2 -12   86.09    9.70
  -3  -2 -12   94.89   11.00
  -3  -2 -12   55.39   12.10
  -3  -2 -12   87.09   11.80
   3   2  12  109.29   11.20
   5  -3 -12   -5.40    7.40
  -5   3  12   -9.20    6.30
  -5   3  12   -2.60    7.10
   4  -3 -12   17.10    5.90
   4  -3 -12    8.80    5.90
  -4   3  12   20.50    6.40
  -4   3  12   11.30    5.90
  -4   3  12    8.20    8.20
   3  -3 -12   -5.40    5.90
   3  -3 -12   -0.30    4.70
  -3   3  12   -4.90    7.70
   2  -3 -12    7.20    7.30
   2  -3 -12   -0.40    3.70
   2  -3 -12   -0.70    5.80
  -2   3  12    1.70    8.00
   1  -3 -12   -4.10    7.10
   1  -3 -12   -9.00    5.90
  -1   3  12    3.30    8.20
   0  -3 -12    6.10    7.40
   0  -3 -12    8.80    7.40
   0   3  12    6.30    3.40
   0   3  12   21.60    8.70
  -1  -3 -12   -8.40    8.10
  -1  -3 -12   -0.40    7.40
   1   3  12    7.60    8.60
   1   3  12    0.20    4.20
  -2  -3 -12   -6.90    8.90
  -2  -3 -12    8.20    8.50
   2   3  12    6.50    4.90
   2   3  12   11.60    8.30
  -3  -3 -12   20.60    9.60
   3   3  12   15.40    5.90
   3   3  12   22.90    8.80
   3  -4 -12   14.20    7.10
  -3   4  12    6.40    8.60
   2  -4 -12   -9.60    9.00
   2  -4 -12    3.90   12.70
  -2   4  12  -10.50    9.00
   1  -4 -12    3.70    8.70
   1  -4 -12   -2.50    6.60
  -1   4  12    1.60    8.70
  -1   4  12   -4.10    2.90
   0  -4 -12   17.10    8.90
   0  -4 -12   37.40    8.80
   0   4  12   27.70    4.50
   0   4  12   26.10    8.90
  -1  -4 -12   25.20    8.70
  -1  -4 -12    5.70    8.40
   1   4  12   21.90    5.00
   1   4  12   26.10    9.00
   3   7 -13   22.50    5.90
   3   7 -13   28.40    7.50
   3   7 -13   23.50    6.10
   2   7 -13  382.26   21.20
   2   7 -13  382.86   24.40
  -2  -7  13  394.56   27.30
   1   7 -13  262.77   21.90
   1   7 -13  283.07   17.70
   1   7 -13  325.17   20.70
  -1  -7  13  293.17   24.50
   0   7 -13  205.78   17.90
   0   7 -13  206.48   15.70
   0   7 -13  187.08   18.40
   0  -7  13  190.78   21.10
  -1   7 -13  401.76   25.70
  -1   7 -13  427.96   23.00
   1  -7  13  335.47   31.80
   4   6 -13  123.99   11.40
   4   6 -13  151.48   16.30
   4   6 -13  136.29   10.10
  -4  -6  13  114.29   12.00
  -4  -6  13  134.39   20.40
   3   6 -13  653.03   31.90
   3   6 -13  599.54   28.50
  -3  -6  13  522.25   36.40
  -3  -6  13  567.04   31.60
   2   6 -13   99.29   10.60
   2   6 -13   89.69   10.20
   2   6 -13   94.49    9.80
  -2  -6  13   89.59   12.50
  -2  -6  13   78.29    9.60
   1   6 -13   -0.10    8.60
[truncated: 22,171 more chars]
