# Supplementary material for: Crystal structure and Hirshfeld surface analysis of (E)-4-{2,2-di­chloro-1-[(3,5-di­methyl­phen­yl)diazen­yl]ethen­yl}-N,N-di­methyl­aniline
Source: Acta Crystallogr E Crystallogr Commun. 2020 Jul 10;76(Pt 8):1251–4. doi: 10.1107/S2056989020009202 (PMC7405560; doi:10.1107/S2056989020009202)
Supplement: Supplementary file 2 [file e-76-01251-Isup2.hkl]

data_I                                                                          
_shelx_title ' GTS-13 in P-1'                                                   
_shelx_refln_list_code          4                                               
_shelx_F_calc_maximum       37.47                                               
_exptl_crystal_F_000       364.00                                               
_reflns_d_resolution_high  0.8181                                               
                                                                                
loop_                                                                           
 _space_group_symop_operation_xyz                                               
 'x, y, z'                                                                      
 '-x, -y, -z'                                                                   
                                                                                
_cell_length_a     8.1035                                                       
_cell_length_b     9.1965                                                       
_cell_length_c    12.3665                                                       
_cell_angle_alpha 102.421                                                       
_cell_angle_beta   95.880                                                       
_cell_angle_gamma  91.105                                                       
                                                                                
_shelx_F_squared_multiplier     1.000                                           
                                                                                
loop_                                                                           
 _refln_index_h                                                                 
 _refln_index_k                                                                 
 _refln_index_l                                                                 
 _refln_F_squared_calc                                                          
 _refln_F_squared_meas                                                          
 _refln_F_squared_sigma                                                         
 _refln_observed_status                                                         
   1   0   0        170.13        163.69         5.12 o                         
   3   0   0         65.63         63.79         2.09 o                         
   4   0   0        382.23        403.43        10.06 o                         
   5   0   0        146.04        144.72         3.80 o                         
   6   0   0         27.52         26.07         0.93 o                         
   7   0   0         18.53         17.92         0.87 o                         
   8   0   0          8.81          9.25         0.97 o                         
   9   0   0         18.46         16.42         1.15 o                         
  -9   1   0          4.30          2.80         0.52 o                         
  -8   1   0          0.51          0.45         0.42 o                         
  -7   1   0          8.41          5.71         0.41 o                         
  -6   1   0         24.36         20.37         0.81 o                         
  -5   1   0         12.63         12.89         0.58 o                         
  -4   1   0       1298.16       1313.07        57.89 o                         
   0   1   0         76.64         77.51         3.09 o                         
   1   1   0         83.72         90.72         2.03 o                         
   3   1   0        274.43        294.45         9.81 o                         
   4   1   0        246.76        224.99         5.72 o                         
   5   1   0          3.50          8.33         0.37 o                         
   6   1   0         31.53         29.04         1.43 o                         
   7   1   0        278.83        281.33         9.54 o                         
   8   1   0          1.98          2.13         0.41 o                         
   9   1   0          2.48          3.18         1.44 o                         
  -9   2   0          0.06         -0.45         0.45 o                         
  -8   2   0         21.11         20.32         1.06 o                         
  -7   2   0         18.64         19.89         0.91 o                         
  -6   2   0         94.65         99.53         2.72 o                         
  -5   2   0         64.62         91.32         2.47 o                         
  -4   2   0         39.14         44.35         1.07 o                         
  -3   2   0         50.19         67.45         1.38 o                         
  -2   2   0        271.57        255.24         6.52 o                         
   0   2   0         78.76         79.33         2.02 o                         
   3   2   0       1145.57       1081.91        47.71 o                         
   4   2   0          0.20          0.38         0.17 o                         
   5   2   0        282.64        283.61         8.22 o                         
   6   2   0         15.19         15.84         0.70 o                         
   7   2   0        264.08        256.64         9.37 o                         
   8   2   0         39.30         37.33         1.18 o                         
   9   2   0          3.23          3.01         0.35 o                         
  -9   3   0         24.35         27.76         1.38 o                         
  -8   3   0          0.00         -0.37         0.39 o                         
  -7   3   0          4.08          3.28         0.37 o                         
  -6   3   0          0.05          0.29         0.37 o                         
  -5   3   0        259.78        258.06         5.77 o                         
  -4   3   0         96.63         96.44         1.97 o                         
  -3   3   0        481.65        505.68        11.16 o                         
  -2   3   0         13.48          8.50         0.36 o                         
  -1   3   0        429.28        406.96        10.38 o                         
   0   3   0        314.63        295.87        11.11 o                         
   2   3   0        205.84        146.97         2.95 o                         
   3   3   0        547.50        584.61        11.55 o                         
   4   3   0          1.40          0.83         0.17 o                         
   5   3   0         13.00         14.70         0.53 o                         
   6   3   0       1151.32       1025.66        20.28 o                         
   7   3   0         18.65         22.25         0.73 o                         
   8   3   0         33.75         24.51         0.93 o                         
   9   3   0          4.53          2.28         0.36 o                         
  -9   4   0          1.53          0.60         0.68 o                         
  -8   4   0          1.18          0.89         0.42 o                         
  -7   4   0         40.45         43.00         1.47 o                         
  -6   4   0          1.86          0.83         0.30 o                         
  -5   4   0          4.64          3.49         0.52 o                         
  -4   4   0         17.71         17.04         0.73 o                         
  -3   4   0         17.14         16.32         0.58 o                         
  -2   4   0        185.52        174.01         3.89 o                         
  -1   4   0       1130.27       1077.48        47.55 o                         
   0   4   0        682.05        663.67        21.47 o                         
   1   4   0         87.68         85.54         2.40 o                         
   3   4   0         68.76         60.00         1.45 o                         
   4   4   0         14.53         16.24         0.53 o                         
   5   4   0         32.67         32.01         0.83 o                         
   6   4   0         55.38         69.49         1.56 o                         
   7   4   0         24.66         28.40         0.87 o                         
   8   4   0         52.35         42.97         1.44 o                         
   9   4   0         37.71         36.41         2.10 o                         
  -8   5   0          0.97          0.05         0.50 o                         
  -7   5   0          2.61          1.69         0.44 o                         
  -6   5   0          0.42          0.35         0.27 o                         
  -5   5   0         20.44         21.11         0.84 o                         
  -4   5   0        201.59        197.19         6.26 o                         
  -3   5   0          4.73          3.19         0.26 o                         
  -2   5   0        434.58        431.68        11.06 o                         
  -1   5   0        427.99        417.44        10.67 o                         
   0   5   0        511.63        495.47        12.68 o                         
   1   5   0        239.85        267.06         6.21 o                         
   2   5   0         39.77         45.57         1.01 o                         
   3   5   0         43.55         51.90         1.06 o                         
   4   5   0         22.26         23.40         0.62 o                         
   5   5   0          0.20         -0.23         0.23 o                         
   6   5   0         74.27         70.31         1.60 o                         
   7   5   0         88.25         88.02         1.98 o                         
  -8   6   0          1.00          0.27         0.65 o                         
  -7   6   0          0.33          0.10         0.34 o                         
  -6   6   0         19.64         24.25         0.89 o                         
  -5   6   0          0.01          0.24         0.27 o                         
  -4   6   0         23.05         24.02         0.89 o                         
  -3   6   0        333.26        358.04         9.22 o                         
  -2   6   0          3.11          3.66         0.32 o                         
  -1   6   0         27.88         27.46         1.11 o                         
   0   6   0          0.03         -0.21         0.21 o                         
   1   6   0         99.31        106.93         2.93 o                         
   2   6   0        128.43        119.43         2.57 o                         
   3   6   0         47.97         49.91         1.14 o                         
   4   6   0         68.17         67.35         1.53 o                         
   5   6   0         21.93         20.97         0.79 o                         
   6   6   0         37.60         40.20         1.02 o                         
   7   6   0         53.03         60.32         1.42 o                         
   8   6   0          2.40          3.17         0.48 o                         
  -7   7   0         37.58         42.84         1.39 o                         
  -6   7   0          8.15         13.25         0.80 o                         
  -5   7   0          6.06          5.13         0.38 o                         
  -4   7   0         11.01         10.63         0.72 o                         
  -3   7   0         12.08         16.81         0.67 o                         
  -2   7   0         23.17         21.67         0.81 o                         
  -1   7   0          1.40          0.61         0.63 o                         
   0   7   0        112.04        119.22         3.21 o                         
   1   7   0         50.35         51.65         1.35 o                         
   2   7   0          1.03          0.90         0.27 o                         
   3   7   0          3.14          5.06         0.35 o                         
   4   7   0        114.05        123.25         2.91 o                         
   5   7   0         36.44         36.86         1.00 o                         
   6   7   0         18.56         16.34         0.79 o                         
   7   7   0          3.99          2.14         0.44 o                         
  -7   8   0          7.63          8.42         0.58 o                         
  -6   8   0          4.68          3.94         0.44 o                         
  -5   8   0          1.68          0.95         0.36 o                         
  -4   8   0          0.14          0.69         0.30 o                         
  -3   8   0          1.20          0.95         0.28 o                         
  -2   8   0         10.24         12.76         1.42 o                         
  -1   8   0          0.26         -0.07         0.39 o                         
   0   8   0         22.99         26.52         1.05 o                         
   1   8   0          7.54          9.64         1.07 o                         
   2   8   0        231.42        237.88         5.41 o                         
   3   8   0         11.60         12.14         0.66 o                         
   4   8   0         40.54         38.57         1.21 o                         
   5   8   0         24.59         21.87         0.90 o                         
   6   8   0          0.08         -0.41         0.41 o                         
  -5   9   0          0.01         -0.01         0.40 o                         
  -4   9   0          5.12          5.11         0.48 o                         
  -3   9   0          0.83          1.02         0.40 o                         
  -2   9   0         23.46         21.67         2.36 o                         
  -1   9   0          9.66         12.85         1.17 o                         
   0   9   0        182.32        192.02         5.11 o                         
   1   9   0          2.09          0.84         0.44 o                         
   2   9   0          1.75          0.79         0.38 o                         
   3   9   0         12.96         13.59         0.99 o                         
   4   9   0         37.16         37.36         1.88 o                         
   5   9   0         42.76         49.64         1.51 o                         
  -4  10   0          1.05          0.51         0.60 o                         
  -3  10   0          1.65          1.15         0.58 o                         
  -2  10   0          5.60          5.43         0.57 o                         
  -1  10   0         34.58         32.37         1.44 o                         
   0  10   0          0.12          0.61         0.69 o                         
   1  10   0          3.40          3.01         0.50 o                         
   2  10   0          1.95          1.55         0.51 o                         
   3  10   0          2.27          2.22         0.74 o                         
  -1 -11   1          0.37          0.99         1.08 o                         
   0 -11   1          0.98          0.64         1.38 o                         
   1 -11   1         13.65          9.75         0.89 o                         
  -4 -10   1          9.56          8.97         0.93 o                         
  -3 -10   1          0.35          0.02         0.67 o                         
  -2 -10   1          0.68         -0.40         0.56 o                         
  -1 -10   1          0.95          0.02         0.44 o                         
   0 -10   1         30.88         36.94         2.85 o                         
   1 -10   1         51.79         50.44         1.79 o                         
   2 -10   1          1.25          0.06         0.47 o                         
   3 -10   1          2.19          1.40         0.52 o                         
   4 -10   1         17.31         19.49         1.43 o                         
  -5  -9   1         15.80         16.56         1.15 o                         
  -4  -9   1         40.62         33.54         1.39 o                         
  -3  -9   1          0.52          0.05         0.41 o                         
  -2  -9   1          0.93          1.09         0.41 o                         
  -1  -9   1         34.61         36.26         1.34 o                         
   0  -9   1        324.19        342.15         8.93 o                         
   1  -9   1          4.21          4.58         0.59 o                         
   2  -9   1         45.79         49.09         1.60 o                         
   3  -9   1          8.86          9.06         0.56 o                         
   4  -9   1          5.98          4.57         0.40 o                         
   5  -9   1          0.04          0.24         0.40 o                         
   6  -9   1          0.11          0.61         0.52 o                         
  -6  -8   1         13.02         13.20         0.86 o                         
  -5  -8   1          4.91          3.77         0.38 o                         
  -4  -8   1         15.30         10.90         0.54 o                         
  -3  -8   1         10.61          8.62         0.55 o                         
  -2  -8   1         89.46         85.94         2.44 o                         
  -1  -8   1          0.26          0.38         0.33 o                         
   0  -8   1        376.46        398.59        10.31 o                         
   1  -8   1         26.18         26.41         1.29 o                         
   2  -8   1          1.15          0.40         0.31 o                         
   3  -8   1          0.12          0.09         0.26 o                         
   4  -8   1          3.56          1.75         0.38 o                         
   5  -8   1          4.91          4.94         0.46 o                         
   6  -8   1          3.16          2.24         0.43 o                         
   7  -8   1          6.77          6.85         0.57 o                         
  -7  -7   1          0.73          0.27         0.42 o                         
  -6  -7   1          0.24         -0.26         0.31 o                         
  -5  -7   1         10.71          6.41         0.37 o                         
  -4  -7   1        102.52        103.34         2.20 o                         
  -3  -7   1        138.76        149.26         3.07 o                         
  -2  -7   1         21.10         21.66         0.78 o                         
  -1  -7   1        141.16        145.64         3.87 o                         
   0  -7   1        198.98        204.40         5.36 o                         
   1  -7   1         22.10         21.12         1.03 o                         
   2  -7   1          5.64          4.65         0.39 o                         
   3  -7   1         27.03         29.73         1.04 o                         
   4  -7   1          3.97          3.08         0.36 o                         
   5  -7   1          0.84          1.64         0.35 o                         
   6  -7   1          0.02          0.56         0.35 o                         
   7  -7   1         75.93         83.31         3.90 o                         
  -8  -6   1          2.37          1.17         0.45 o                         
  -7  -6   1          9.17          7.24         0.43 o                         
  -6  -6   1         67.18         65.92         1.56 o                         
  -5  -6   1          6.15         10.70         0.67 o                         
  -4  -6   1         64.25         55.88         1.30 o                         
  -3  -6   1        330.71        336.32         6.71 o                         
  -2  -6   1        120.23        125.33         2.89 o                         
  -1  -6   1        120.36        121.39         3.97 o                         
   0  -6   1         94.11         81.56         2.72 o                         
   1  -6   1          3.04          2.75         0.26 o                         
   2  -6   1          0.08          0.01         0.19 o                         
   3  -6   1        337.29        344.04         7.67 o                         
   4  -6   1         62.46         61.82         1.73 o                         
   5  -6   1         93.45         98.09         3.26 o                         
   6  -6   1        160.93        175.59         4.70 o                         
   7  -6   1          0.45          0.42         0.39 o                         
   8  -6   1          1.02         -0.66         1.06 o                         
  -8  -5   1         15.72         16.91         1.26 o                         
  -7  -5   1          2.90          1.30         0.31 o                         
  -6  -5   1         47.77         50.63         1.45 o                         
  -5  -5   1        366.80        385.91         7.71 o                         
  -4  -5   1        114.97        115.41         2.69 o                         
  -3  -5   1         16.24         27.12         0.71 o                         
  -2  -5   1          0.29         -0.02         0.14 o                         
  -1  -5   1         20.66         16.59         0.57 o                         
   0  -5   1        160.72        170.89         4.44 o                         
   1  -5   1        760.93        767.61        19.57 o                         
   2  -5   1          3.90         12.78         0.48 o                         
   3  -5   1         50.17         59.46         1.63 o                         
   4  -5   1         54.73         54.24         1.51 o                         
   5  -5   1          0.88          1.59         0.27 o                         
   6  -5   1        105.48        114.40         2.70 o                         
   7  -5   1          0.99         -0.05         0.40 o                         
   8  -5   1          3.15          2.06         0.50 o                         
  -9  -4   1         29.90         30.30         1.51 o                         
  -8  -4   1         15.31         22.27         0.83 o                         
  -7  -4   1         46.87         51.32         1.26 o                         
  -6  -4   1          4.45          1.38         0.25 o                         
  -5  -4   1         44.55         49.58         1.14 o                         
  -4  -4   1         17.60         18.15         0.55 o                         
  -3  -4   1        165.63        163.57         3.30 o                         
  -1  -4   1          1.68          2.49         0.17 o                         
   0  -4   1          5.50          3.45         0.48 o                         
   1  -4   1         17.03         22.11         0.70 o                         
   2  -4   1       1289.31       1251.22        55.18 o                         
   3  -4   1        234.20        227.88         5.85 o                         
   4  -4   1          1.61          1.22         0.19 o                         
   5  -4   1          1.95          1.46         0.16 o                         
   6  -4   1          0.95          0.71         0.20 o                         
   7  -4   1         30.51         33.22         1.28 o                         
   8  -4   1         21.74         22.42         1.29 o                         
   9  -4   1          0.13          0.36         1.11 o                         
  -9  -3   1          0.28         -0.16         0.38 o                         
  -8  -3   1          5.08          2.03         0.28 o                         
  -7  -3   1          6.50          5.12         0.30 o                         
  -6  -3   1          0.00         -0.26         0.26 o                         
  -5  -3   1         43.96         47.29         1.08 o                         
  -4  -3   1        491.66        471.63        11.33 o                         
  -3  -3   1        462.93        443.34         9.83 o                         
  -2  -3   1         22.84         25.96         0.61 o                         
  -1  -3   1        707.95        678.72        24.86 o                         
   1  -3   1         60.16         68.41         3.31 o                         
   2  -3   1         45.46         49.67         1.56 o                         
   3  -3   1         65.20         69.75         1.60 o                         
   4  -3   1         27.16         25.79         0.67 o                         
   5  -3   1         43.11         45.10         1.13 o                         
   6  -3   1          1.09          1.34         0.29 o                         
   7  -3   1          0.83          0.55         0.34 o                         
   8  -3   1          0.33          0.27         0.40 o                         
   9  -3   1         23.42         24.75         1.38 o                         
  -9  -2   1          4.26          3.68         0.50 o                         
  -8  -2   1          3.46          2.09         0.25 o                         
  -7  -2   1         44.43         46.54         1.19 o                         
  -6  -2   1         63.68         51.60         1.19 o                         
  -5  -2   1          0.20         -0.03         0.15 o                         
  -2  -2   1        151.00        155.75         3.53 o                         
  -1  -2   1         27.65         36.62         0.72 o                         
   0  -2   1         11.72         14.19         1.17 o                         
   1  -2   1        369.77        337.74         9.80 o                         
   2  -2   1        311.62        288.73         8.67 o                         
   3  -2   1        471.61        483.22        10.66 o                         
   4  -2   1         46.08         50.54         1.21 o                         
   5  -2   1         40.68         33.30         0.87 o                         
   6  -2   1        197.79        219.52         5.76 o                         
   7  -2   1         62.36         63.01         1.90 o                         
   8  -2   1          3.66          3.33         0.46 o                         
   9  -2   1          0.43          0.33         0.69 o                         
  -9  -1   1          2.70          1.57         0.61 o                         
  -8  -1   1          0.39          0.62         0.48 o                         
  -7  -1   1        220.96        230.16         5.25 o                         
  -6  -1   1       1126.98       1049.92        20.73 o                         
  -5  -1   1        333.44        335.88         8.70 o                         
  -4  -1   1        556.55        511.15        10.12 o                         
   0  -1   1        134.65        121.58         3.11 o                         
   3  -1   1        242.28        238.38         5.29 o                         
   5  -1   1         28.86         23.82         0.67 o                         
   6  -1   1          1.49          0.62         0.20 o                         
   7  -1   1          4.71          2.66         0.37 o                         
   8  -1   1          4.88          3.28         0.51 o                         
   9  -1   1          1.14         -0.10         0.48 o                         
  -9   0   1          2.79          3.53         0.82 o                         
  -8   0   1          0.49          0.31         0.36 o                         
  -7   0   1          1.72          3.37         0.35 o                         
  -6   0   1         31.08         38.75         1.07 o                         
  -5   0   1         75.51         72.85         1.74 o                         
  -4   0   1        140.31        146.08         3.31 o                         
  -3   0   1       1074.18        926.00        40.93 o                         
   3   0   1          1.43          0.01         0.14 o                         
   4   0   1        120.26        113.78         3.00 o                         
   5   0   1          0.48          1.42         0.30 o                         
   6   0   1         16.47         15.80         0.57 o                         
   7   0   1        114.96        122.78         2.86 o                         
   8   0   1          1.65          1.06         0.38 o                         
   9   0   1          0.44          0.18         0.49 o                         
  -9   1   1          0.08          0.55         0.47 o                         
  -8   1   1         33.51         36.95         1.36 o                         
  -7   1   1         42.86         39.55         1.32 o                         
  -6   1   1          8.11          6.91         0.71 o                         
  -5   1   1         40.05         33.18         1.43 o                         
  -4   1   1         14.79         18.02         0.63 o                         
   3   1   1        421.90        454.68        10.06 o                         
   4   1   1         64.39         73.31         1.73 o                         
   5   1   1        104.56         96.91         2.61 o                         
   6   1   1         14.60         12.65         0.67 o                         
   7   1   1         32.30         36.67         1.28 o                         
   8   1   1         21.50         18.89         0.76 o                         
   9   1   1         22.77         21.53         2.95 o                         
  -9   2   1          0.20         -0.05         0.53 o                         
  -8   2   1          3.08          2.80         0.44 o                         
  -7   2   1          1.89          0.87         0.31 o                         
  -6   2   1          0.80          0.62         0.25 o                         
  -5   2   1        408.95        403.77        10.38 o                         
  -4   2   1        161.53        166.74         4.42 o                         
  -3   2   1         11.50          9.13         0.32 o                         
   1   2   1        385.15        391.01         9.97 o                         
   2   2   1        178.86        205.75         5.86 o                         
   3   2   1          8.43         17.94         0.54 o                         
   4   2   1        913.30        869.50        22.18 o                         
   5   2   1       1403.89       1277.49        32.57 o                         
   6   2   1         76.70         76.36         2.66 o                         
   7   2   1         42.44         51.16         2.38 o                         
   8   2   1         30.85         26.42         1.07 o                         
   9   2   1          0.19         -0.34         0.34 o                         
  -9   3   1          0.00          0.10         0.59 o                         
  -8   3   1         18.45         21.68         1.09 o                         
  -7   3   1         42.93         44.89         1.46 o                         
  -6   3   1         29.77         27.59         0.99 o                         
  -5   3   1         70.38         71.82         2.00 o                         
  -4   3   1       1081.14       1102.45        28.10 o                         
  -3   3   1          7.70         14.42         0.52 o                         
  -2   3   1        497.42        528.47        13.47 o                         
  -1   3   1        816.17        760.72        23.74 o                         
   0   3   1        532.84        493.44        20.62 o                         
   3   3   1       1272.63       1240.92        54.74 o                         
   4   3   1          9.43          9.06         0.46 o                         
   5   3   1          0.43         -0.13         0.20 o                         
   6   3   1        101.68        113.40         2.40 o                         
   7   3   1          0.90          0.00         0.26 o                         
   8   3   1          1.81          0.39         0.31 o                         
   9   3   1          6.50          6.32         0.51 o                         
  -9   4   1          1.07          0.86         0.51 o                         
  -8   4   1          0.09         -0.40         0.43 o                         
  -7   4   1          7.40          5.40         0.43 o                         
  -6   4   1          0.21          0.44         0.38 o                         
  -5   4   1          3.55          3.24         0.22 o                         
  -4   4   1         16.39         18.09         0.58 o                         
  -3   4   1          7.63          6.84         0.39 o                         
  -2   4   1        124.51        145.25         3.77 o                         
  -1   4   1         50.30         33.77         0.85 o                         
   0   4   1         15.23          6.19         0.27 o                         
   1   4   1        206.15        192.29         5.83 o                         
   2   4   1         33.94         25.63         0.95 o                         
   3   4   1        276.64        285.88         5.20 o                         
   4   4   1        243.74        234.10         4.30 o                         
   5   4   1          2.31          0.80         0.32 o                         
   6   4   1          6.45          3.61         0.32 o                         
   7   4   1         10.77          4.87         0.34 o                         
   8   4   1          3.60          4.21         0.40 o                         
  -8   5   1          1.65          1.18         0.45 o                         
  -7   5   1          1.95          1.65         0.88 o                         
  -6   5   1         16.10         18.12         0.70 o                         
  -5   5   1          2.55          2.46         0.28 o                         
  -4   5   1         47.23         49.31         1.25 o                         
  -3   5   1         88.09         90.51         2.42 o                         
  -2   5   1          6.75         13.09         0.56 o                         
  -1   5   1         14.94         13.32         0.54 o                         
   0   5   1         11.91         14.63         0.50 o                         
   1   5   1        808.93        762.82        15.06 o                         
   2   5   1        269.49        284.06         5.67 o                         
   3   5   1          3.67          4.94         0.28 o                         
   4   5   1         43.43         45.33         0.98 o                         
   5   5   1         28.63         29.87         0.97 o                         
   6   5   1         60.60         67.03         1.44 o                         
   7   5   1         58.57         69.55         1.53 o                         
   8   5   1         25.38         22.91         1.31 o                         
  -8   6   1          2.25          1.72         0.60 o                         
  -7   6   1         12.30         16.64         0.84 o                         
  -6   6   1          1.59          1.00         0.29 o                         
  -5   6   1          3.93          2.51         0.29 o                         
  -4   6   1          0.11          0.12         0.24 o                         
  -3   6   1         10.34         10.83         0.53 o                         
  -2   6   1        204.62        203.52         6.93 o                         
  -1   6   1        106.50        105.26         3.02 o                         
   0   6   1         24.71         23.94         0.74 o                         
   1   6   1         65.00         65.27         1.59 o                         
   2   6   1         57.86         63.37         1.54 o                         
   3   6   1        114.29        115.98         2.41 o                         
   4   6   1        234.77        228.26         4.23 o                         
   5   6   1          1.27          0.41         0.27 o                         
   6   6   1         10.26          9.38         0.63 o                         
   7   6   1         60.33         71.78         1.62 o                         
  -7   7   1          7.70          9.14         0.74 o                         
  -6   7   1         21.87         23.91         0.94 o                         
  -5   7   1          5.07          4.56         0.36 o                         
  -4   7   1         42.93         43.85         1.10 o                         
  -3   7   1         34.15         29.60         0.90 o                         
  -2   7   1         20.04         19.29         0.78 o                         
  -1   7   1          1.10          0.47         0.34 o                         
   0   7   1         74.97         80.04         1.94 o                         
   1   7   1         13.22         12.61         0.61 o                         
   2   7   1         68.69         65.63         1.65 o                         
   3   7   1          8.22          5.52         0.41 o                         
   4   7   1         49.16         50.20         1.22 o                         
   5   7   1         59.22         66.14         1.43 o                         
   6   7   1         15.80         18.99         0.87 o                         
   7   7   1          0.33         -0.42         0.42 o                         
  -6   8   1         19.05         24.39         1.03 o                         
  -5   8   1          0.50          0.74         0.31 o                         
  -4   8   1          0.83          0.46         0.29 o                         
  -3   8   1         13.91         10.27         0.56 o                         
  -2   8   1          3.31          3.65         0.47 o                         
  -1   8   1        117.32        113.35         3.81 o                         
   0   8   1         54.71         59.18         1.78 o                         
   1   8   1         64.61         65.81         1.69 o                         
   2   8   1        122.70        134.10         3.16 o                         
   3   8   1         18.49         18.21         0.83 o                         
   4   8   1          0.04         -0.26         0.30 o                         
   5   8   1          2.45          2.38         0.40 o                         
   6   8   1          0.58         -0.45         0.45 o                         
  -5   9   1          0.36          0.33         0.38 o                         
  -4   9   1          2.03          2.09         0.36 o                         
  -3   9   1          0.24          0.10         0.31 o                         
  -2   9   1         44.16         49.97         2.06 o                         
  -1   9   1        111.19        109.01         3.04 o                         
   0   9   1          1.78          2.22         0.43 o                         
   1   9   1          0.69         -0.30         0.67 o                         
   2   9   1          0.28         -0.29         0.34 o                         
   3   9   1          2.12          1.78         0.38 o                         
   4   9   1          0.57          0.07         0.57 o                         
  -4  10   1          0.01          0.11         0.50 o                         
  -3  10   1          6.32          5.70         0.80 o                         
  -2  10   1          0.80          0.90         0.73 o                         
  -1  10   1         25.57         27.70         1.54 o                         
   0  10   1         19.62         20.25         1.91 o                         
   1  10   1          3.77          1.61         0.66 o                         
   2  10   1          0.06         -0.47         0.47 o                         
   3  10   1          0.54          0.30         0.50 o                         
  -1 -11   2         25.45         21.32         2.32 o                         
   0 -11   2          4.59          4.46         1.09 o                         
   1 -11   2         11.11          8.96         1.33 o                         
   2 -11   2         11.26         10.72         0.86 o                         
  -4 -10   2         29.44         32.52         1.50 o                         
  -3 -10   2          2.74          5.49         0.60 o                         
  -2 -10   2          0.44          0.38         0.64 o                         
  -1 -10   2          6.91          3.16         0.49 o                         
   0 -10   2          0.02         -0.25         0.45 o                         
   1 -10   2          7.89          5.76         0.56 o                         
   2 -10   2          0.26         -0.44         0.44 o                         
   3 -10   2          0.49         -0.09         0.49 o                         
   4 -10   2         24.83         32.18         1.71 o                         
  -5  -9   2          1.41          1.47         0.37 o                         
  -4  -9   2         13.89         17.83         1.10 o                         
  -3  -9   2          6.97          8.36         0.69 o                         
  -2  -9   2         23.08         22.54         1.34 o                         
  -1  -9   2          0.54          0.20         0.54 o                         
   0  -9   2          1.66          1.48         0.49 o                         
   1  -9   2          2.63          1.04         0.80 o                         
   2  -9   2         30.08         30.12         1.19 o                         
   3  -9   2         12.87         11.60         0.86 o                         
   4  -9   2         13.12         13.26         1.10 o                         
   5  -9   2          0.64          1.18         0.42 o                         
   6  -9   2          3.73          4.46         0.59 o                         
  -6  -8   2         75.30         70.78         1.59 o                         
  -5  -8   2         22.39         21.21         0.98 o                         
  -4  -8   2          0.45          0.16         0.23 o                         
  -3  -8   2          0.89          0.09         0.37 o                         
  -2  -8   2         11.19          8.37         0.65 o                         
  -1  -8   2         44.47         48.36         1.56 o                         
   0  -8   2        156.74        166.40         4.45 o                         
   1  -8   2        368.79        398.22        12.60 o                         
   2  -8   2          3.11          1.84         0.30 o                         
   3  -8   2         63.77         66.61         1.49 o                         
   4  -8   2          8.37         10.44         0.63 o                         
   5  -8   2          0.33         -0.09         0.44 o                         
   6  -8   2          8.55          6.33         0.57 o                         
   7  -8   2          1.32          1.22         0.53 o                         
  -7  -7   2          0.65          0.15         0.38 o                         
  -6  -7   2         16.75         15.04         0.78 o                         
  -5  -7   2         11.96         10.11         0.54 o                         
  -4  -7   2          9.73          7.21         0.43 o                         
  -3  -7   2        319.52        323.48         6.48 o                         
  -2  -7   2         91.11         91.48         3.12 o                         
  -1  -7   2         27.67         29.42         1.08 o                         
   0  -7   2        149.63        154.97         3.56 o                         
   1  -7   2        200.61        219.79         5.72 o                         
   2  -7   2         45.94         47.99         1.10 o                         
   3  -7   2         75.06         84.21         2.02 o                         
   4  -7   2          0.80          0.77         0.30 o                         
   5  -7   2        170.71        176.35         4.64 o                         
   6  -7   2          5.24          6.02         0.59 o                         
   7  -7   2          0.49          0.84         0.49 o                         
  -8  -6   2          2.43          1.45         0.43 o                         
  -7  -6   2         13.51         12.90         1.02 o                         
  -6  -6   2         35.81         43.11         1.15 o                         
  -5  -6   2         88.53         93.36         2.03 o                         
  -4  -6   2         20.86         13.47         0.57 o                         
  -3  -6   2         44.96         44.37         1.17 o                         
  -2  -6   2        262.79        255.69         6.63 o                         
  -1  -6   2        506.77        518.28        11.51 o                         
   0  -6   2         16.92         21.03         0.75 o                         
   1  -6   2        163.34        184.73         4.81 o                         
   2  -6   2         32.53         34.85         0.82 o                         
   3  -6   2        212.52        223.04         5.78 o                         
   4  -6   2         96.69        101.91         2.73 o                         
   5  -6   2          7.04          6.47         0.38 o                         
   6  -6   2          1.10          3.11         0.75 o                         
   7  -6   2         25.79         28.49         1.99 o                         
   8  -6   2          0.00          0.25         0.69 o                         
  -8  -5   2         41.89         45.33         1.25 o                         
  -7  -5   2         11.92          8.62         0.53 o                         
  -6  -5   2         12.88         15.22         0.64 o                         
  -5  -5   2        183.60        176.80         4.03 o                         
  -4  -5   2        275.09        255.97         5.76 o                         
  -3  -5   2         69.00         63.53         1.38 o                         
  -2  -5   2        229.98        243.07         5.47 o                         
  -1  -5   2         10.42         13.13         0.63 o                         
   0  -5   2         92.64         88.65         2.36 o                         
   1  -5   2        109.58        136.97         3.58 o                         
   2  -5   2        234.60        251.05         6.58 o                         
   3  -5   2         54.38         59.01         1.63 o                         
   4  -5   2         16.18         18.41         0.69 o                         
   5  -5   2          4.61          3.68         0.26 o                         
   6  -5   2          9.42         10.63         0.68 o                         
   7  -5   2         47.06         47.68         1.86 o                         
   8  -5   2          0.40         -0.48         0.48 o                         
  -9  -4   2          2.76          2.69         0.43 o                         
  -8  -4   2         56.21         53.60         1.64 o                         
  -7  -4   2         73.54         70.45         1.61 o                         
  -6  -4   2          2.39          1.53         0.23 o                         
  -5  -4   2          3.90          4.38         0.26 o                         
  -4  -4   2         13.66          7.16         0.43 o                         
  -3  -4   2          0.68          0.61         0.23 o                         
  -2  -4   2          0.93          0.99         0.31 o                         
  -1  -4   2        136.88        149.65         3.37 o                         
   0  -4   2        225.85        234.59         6.03 o                         
   1  -4   2        779.35        750.39        31.02 o                         
   2  -4   2        136.46        118.61         3.22 o                         
   3  -4   2        812.70        782.90        19.95 o                         
   4  -4   2        103.12        101.93         2.33 o                         
   5  -4   2         29.95         29.88         0.81 o                         
   6  -4   2          3.38          2.30         0.26 o                         
   7  -4   2          0.00         -0.22         0.22 o                         
   8  -4   2          4.30          4.56         0.52 o                         
   9  -4   2         17.17         20.44         1.39 o                         
  -9  -3   2         35.56         37.17         1.32 o                         
  -8  -3   2         10.99         12.58         0.85 o                         
  -7  -3   2          3.37          1.88         0.25 o                         
  -6  -3   2         89.31         88.63         2.15 o                         
  -5  -3   2         16.55         11.54         0.44 o                         
  -4  -3   2        167.73        171.42         3.46 o                         
  -3  -3   2        626.71        685.13        12.35 o                         
  -2  -3   2        591.58        561.68        10.13 o                         
   0  -3   2        726.80        632.17        27.90 o                         
   2  -3   2         30.54         28.29         1.55 o                         
   3  -3   2          0.53          1.06         0.20 o                         
   4  -3   2         14.82         15.14         0.51 o                         
   5  -3   2          1.89          1.50         0.19 o                         
   6  -3   2         36.28         34.09         0.96 o                         
   7  -3   2          2.33          1.23         0.23 o                         
   8  -3   2          1.85          1.25         0.54 o                         
   9  -3   2          3.59          4.06         0.57 o                         
  -9  -2   2         30.35         34.09         1.25 o                         
  -8  -2   2          1.18          0.74         0.32 o                         
  -7  -2   2        473.88        495.48        15.00 o                         
  -6  -2   2         23.99         17.85         0.62 o                         
  -5  -2   2        193.85        187.66         4.28 o                         
  -4  -2   2        706.28        685.93        13.56 o                         
  -3  -2   2        486.85        466.42         8.86 o                         
  -1  -2   2        118.56        110.49         2.03 o                         
   1  -2   2        373.35        359.18         7.09 o                         
   2  -2   2          4.07          5.97         0.26 o                         
   3  -2   2        681.67        667.93        17.02 o                         
   4  -2   2        226.86        251.00         6.44 o                         
   5  -2   2         49.42         49.07         1.22 o                         
   6  -2   2         49.07         47.11         1.22 o                         
   7  -2   2         47.66         47.59         1.27 o                         
   8  -2   2         60.24         69.54         2.52 o                         
   9  -2   2          2.92          2.18         0.79 o                         
  -9  -1   2         10.28          9.71         0.82 o                         
  -8  -1   2        103.04        118.40         3.37 o                         
  -7  -1   2          0.11          1.03         0.34 o                         
  -6  -1   2        338.43        355.48         9.21 o                         
  -5  -1   2         11.64          8.70         0.74 o                         
  -4  -1   2        420.37        398.84        13.79 o                         
  -3  -1   2        512.98        465.52        10.29 o                         
  -2  -1   2        496.14        452.49        14.18 o                         
  -1  -1   2        330.06        311.23        11.65 o                         
   1  -1   2          9.70          6.80         0.22 o                         
   2  -1   2        119.41        129.34         3.75 o                         
   3  -1   2          6.02          2.12         0.17 o                         
   4  -1   2        206.44        167.76         4.36 o                         
   5  -1   2        142.04        143.80         3.27 o                         
   6  -1   2         55.51         53.20         1.34 o                         
   7  -1   2          8.65          5.82         0.40 o                         
   8  -1   2          6.00          6.54         0.42 o                         
   9  -1   2          0.38         -0.28         0.66 o                         
  -9   0   2          0.02         -0.28         0.44 o                         
  -8   0   2         81.88         81.68         2.41 o                         
  -7   0   2         10.89         13.58         0.69 o                         
  -6   0   2         17.71         15.73         0.63 o                         
  -5   0   2         11.60          9.94         0.46 o                         
  -4   0   2        269.26        251.67         7.11 o                         
  -3   0   2        408.17        357.72         8.44 o                         
  -2   0   2        168.99        169.22         3.06 o                         
  -1   0   2         94.39         87.56         1.75 o                         
   3   0   2        848.02        845.70        37.32 o                         
   4   0   2        339.58        322.18        11.86 o                         
   5   0   2         81.13         83.09         2.27 o                         
   6   0   2          4.23          4.06         0.34 o                         
   7   0   2          7.73          5.06         0.36 o                         
   8   0   2          7.71          5.32         0.40 o                         
   9   0   2          0.22         -0.05         0.51 o                         
  -9   1   2          7.76          5.57         0.53 o                         
  -8   1   2         59.50         67.63         2.06 o                         
  -7   1   2         46.14         50.11         1.98 o                         
  -6   1   2         45.85         55.40         1.61 o                         
  -5   1   2         74.81         67.03         1.62 o                         
  -4   1   2         11.75         15.35         0.54 o                         
  -3   1   2        331.14        309.78         6.87 o                         
   0   1   2        270.63        276.26         8.48 o                         
   1   1   2         22.26         36.88         0.99 o                         
   2   1   2        173.15        186.94         4.16 o                         
   3   1   2         11.00          6.92         0.40 o                         
   4   1   2          1.16          2.70         0.22 o                         
   5   1   2         16.48         16.89         0.90 o                         
   6   1   2          0.43          1.46         0.28 o                         
   7   1   2          1.23          1.17         0.33 o                         
   8   1   2         44.45         45.70         1.68 o                         
   9   1   2         46.51         55.34         2.55 o                         
  -9   2   2          0.42          0.02         0.44 o                         
  -8   2   2          3.18          2.80         0.43 o                         
  -7   2   2          2.01          2.64         0.36 o                         
  -6   2   2         45.93         44.31         1.35 o                         
  -5   2   2        540.73        557.22        14.26 o                         
  -4   2   2         14.40          7.70         0.44 o                         
  -3   2   2        350.57        326.97         7.46 o                         
   1   2   2        303.73        227.30         4.92 o                         
   2   2   2          0.44          0.32         0.11 o                         
   3   2   2         24.47         27.64         1.05 o                         
   4   2   2          0.93          1.38         0.23 o                         
   5   2   2        595.44        556.94        24.80 o                         
   6   2   2        544.35        560.90        22.66 o                         
   7   2   2          3.44          3.49         0.46 o                         
   8   2   2          0.09          0.33         0.35 o                         
   9   2   2          0.34         -0.32         0.40 o                         
  -9   3   2          5.90          4.53         0.54 o                         
  -8   3   2          7.85          7.10         0.82 o                         
  -7   3   2         17.28         20.45         0.92 o                         
  -6   3   2         69.43         80.11         2.24 o                         
  -5   3   2         34.47         36.24         1.13 o                         
  -4   3   2          8.77         10.46         0.36 o                         
  -3   3   2         84.28         75.68         1.75 o                         
  -1   3   2        104.58        105.11         3.17 o                         
   0   3   2         62.10         65.39         2.14 o                         
   1   3   2         12.99         19.32         0.59 o                         
   2   3   2        746.28        718.80        25.59 o                         
   3   3   2        605.61        536.55        10.81 o                         
   4   3   2        159.66        162.63         4.09 o                         
   5   3   2         10.73          9.08         0.50 o                         
   6   3   2        105.53        102.72         2.49 o                         
   7   3   2         48.70         45.45         1.49 o                         
   8   3   2          2.55          1.20         0.33 o                         
   9   3   2          0.86          0.21         0.45 o                         
  -9   4   2          4.97          3.70         0.53 o                         
  -8   4   2          0.09          0.37         0.35 o                         
  -7   4   2          0.72          0.20         0.31 o                         
  -6   4   2         67.81         76.36         1.87 o                         
  -5   4   2          9.85         11.14         0.86 o                         
  -4   4   2        101.42        118.20         2.71 o                         
  -3   4   2          0.33         -0.09         0.16 o                         
  -2   4   2        647.08        664.54        14.68 o                         
  -1   4   2         77.56         67.06         1.84 o                         
   0   4   2        367.22        373.69         9.83 o                         
   1   4   2         71.33         78.50         2.35 o                         
   2   4   2        300.89        305.11         6.07 o                         
   3   4   2        355.37        336.95         8.01 o                         
   4   4   2        223.31        229.08         4.86 o                         
   5   4   2        561.37        537.89        11.58 o                         
   6   4   2         36.82         34.83         1.10 o                         
   7   4   2          5.50          1.86         0.33 o                         
   8   4   2          0.23         -0.26         0.36 o                         
  -8   5   2          5.12          4.86         0.54 o                         
  -7   5   2          2.73          2.30         0.43 o                         
  -6   5   2          2.08          1.99         0.26 o                         
  -5   5   2          6.64          5.34         0.51 o                         
  -4   5   2          9.47          9.93         0.50 o                         
  -3   5   2         70.75         79.52         1.67 o                         
  -2   5   2         17.82         24.21         0.97 o                         
  -1   5   2         45.38         54.62         1.50 o                         
   0   5   2        248.66        263.48         5.07 o                         
   2   5   2         35.28         29.64         0.83 o                         
   3   5   2         47.98         44.67         0.94 o                         
   4   5   2         15.73         16.18         0.55 o                         
   5   5   2         82.65         81.82         1.65 o                         
   6   5   2         16.89         15.03         0.82 o                         
   7   5   2         34.63         30.28         1.04 o                         
   8   5   2         39.05         38.91         1.55 o                         
  -8   6   2          3.80          2.42         0.57 o                         
  -7   6   2          1.01          0.80         0.47 o                         
  -6   6   2          2.42          2.18         0.48 o                         
  -5   6   2         30.84         31.10         0.97 o                         
  -4   6   2          5.85          6.97         0.80 o                         
  -3   6   2         25.82         29.54         0.77 o                         
  -2   6   2        149.64        146.79         3.87 o                         
  -1   6   2        155.94        156.45         3.60 o                         
   0   6   2         14.62         19.88         0.75 o                         
   1   6   2         59.04         64.53         1.40 o                         
   2   6   2          6.14          3.77         0.31 o                         
   3   6   2          6.36          5.57         0.37 o                         
   4   6   2         13.02         14.31         0.57 o                         
   5   6   2         39.12         45.50         1.10 o                         
   6   6   2         23.49         21.81         0.90 o                         
   7   6   2          6.94          6.67         0.64 o                         
  -7   7   2         37.11         42.96         1.35 o                         
  -6   7   2          0.29          0.59         0.31 o                         
  -5   7   2         18.53         19.82         0.76 o                         
  -4   7   2        154.39        159.58         3.30 o                         
  -3   7   2         37.23         32.88         0.88 o                         
  -2   7   2          0.10         -0.11         0.28 o                         
  -1   7   2          8.71          6.63         0.43 o                         
   0   7   2         39.80         39.16         0.95 o                         
   1   7   2         24.13         24.12         0.69 o                         
   2   7   2         31.81         35.17         0.90 o                         
   3   7   2         16.54         16.54         0.83 o                         
   4   7   2          3.69          1.37         0.36 o                         
   5   7   2         50.38         59.91         1.36 o                         
   6   7   2         29.86         29.27         1.14 o                         
  -6   8   2          0.93          0.71         0.41 o                         
  -5   8   2          4.45          3.39         0.35 o                         
  -4   8   2          0.53          0.45         0.30 o                         
  -3   8   2          1.80          0.40         0.26 o                         
  -2   8   2          6.93          4.30         0.52 o                         
  -1   8   2          5.65          6.95         0.59 o                         
   0   8   2          0.94          0.67         0.36 o                         
   1   8   2          0.17          0.09         0.29 o                         
   2   8   2         23.13         26.09         0.93 o                         
   3   8   2         53.63         59.06         1.58 o                         
   4   8   2          2.31          0.84         0.38 o                         
   5   8   2          5.38          3.38         0.41 o                         
  -5   9   2          0.01          0.14         0.40 o                         
  -4   9   2          0.22          0.16         0.34 o                         
  -3   9   2          2.77          1.15         0.30 o                         
  -2   9   2         20.24         22.38         2.55 o                         
  -1   9   2         14.84         18.26         1.36 o                         
   0   9   2         10.47          6.73         0.95 o                         
   1   9   2         78.96         81.28         2.08 o                         
   2   9   2         14.58         16.33         0.86 o                         
   3   9   2         10.44          7.60         0.64 o                         
   4   9   2         24.73         24.32         1.01 o                         
  -3  10   2          4.88          4.12         0.51 o                         
  -2  10   2          0.24          0.64         0.93 o                         
  -1  10   2        107.17        106.36         4.60 o                         
   0  10   2          3.60          3.80         0.93 o                         
   1  10   2          1.91          0.17         0.66 o                         
   2  10   2         15.26         12.67         0.80 o                         
  -1 -11   3         24.53         16.49         2.37 o                         
   0 -11   3          3.01          1.18         1.38 o                         
   1 -11   3          4.24          2.77         0.55 o                         
   2 -11   3          3.62          4.32         0.68 o                         
  -4 -10   3         48.02         52.99         2.14 o                         
  -3 -10   3         82.96         80.29         2.49 o                         
  -2 -10   3         10.99          8.18         1.11 o                         
  -1 -10   3          0.53         -0.24         0.44 o                         
   0 -10   3          8.20          6.20         0.61 o                         
   1 -10   3          6.29          5.85         1.08 o                         
   2 -10   3          3.95          4.07         0.54 o                         
   3 -10   3          0.00         -0.03         0.49 o                         
   4 -10   3         16.68         14.88         3.69 o                         
  -5  -9   3         21.25         22.06         1.12 o                         
  -4  -9   3          1.46          1.61         0.47 o                         
  -3  -9   3         64.34         66.07         2.06 o                         
  -2  -9   3        141.19        139.85         3.96 o                         
  -1  -9   3          0.79          0.64         0.62 o                         
   0  -9   3        260.92        268.17         7.05 o                         
   1  -9   3         24.18         24.38         1.29 o                         
   2  -9   3         25.72         28.12         0.98 o                         
   3  -9   3         33.13         35.04         1.16 o                         
   4  -9   3          3.15          3.40         0.35 o                         
   5  -9   3          1.64          1.66         0.44 o                         
   6  -9   3          2.05          3.69         1.01 o                         
  -6  -8   3         84.07         93.31         2.46 o                         
  -5  -8   3        113.95        118.03         3.12 o                         
  -4  -8   3          3.21          3.05         0.27 o                         
  -3  -8   3          4.49          3.89         0.41 o                         
  -2  -8   3         18.10         16.85         0.87 o                         
  -1  -8   3        976.74        972.11        21.54 o                         
   0  -8   3        146.46        144.27         3.36 o                         
   1  -8   3         11.62          8.38         0.69 o                         
   2  -8   3         19.73         22.15         0.82 o                         
   3  -8   3         58.90         55.70         1.29 o                         
   4  -8   3          2.45          1.50         0.28 o                         
   5  -8   3         11.92         11.66         0.68 o                         
   6  -8   3          2.50          1.64         0.58 o                         
  -7  -7   3          7.61          8.21         0.62 o                         
  -6  -7   3          1.43          1.30         0.32 o                         
  -5  -7   3         42.36         30.37         1.17 o                         
  -4  -7   3          2.66          2.99         0.30 o                         
  -3  -7   3        219.81        218.43         7.00 o                         
  -2  -7   3          0.45         -0.14         0.32 o                         
  -1  -7   3        475.01        491.61        12.64 o                         
   0  -7   3         49.59         51.01         1.33 o                         
   1  -7   3          2.78          1.71         0.29 o                         
   2  -7   3         25.83         24.48         0.67 o                         
   3  -7   3        187.96        195.48         4.43 o                         
   4  -7   3         38.69         45.88         1.73 o                         
   5  -7   3          2.57          2.50         0.35 o                         
   6  -7   3          5.05          5.66         0.51 o                         
   7  -7   3          0.41          0.44         0.35 o                         
  -8  -6   3          1.26          0.17         0.36 o                         
  -7  -6   3          0.31         -0.28         0.31 o                         
  -6  -6   3         15.25         10.22         0.60 o                         
  -5  -6   3        135.16        127.52         3.06 o                         
  -4  -6   3         63.94         70.06         1.73 o                         
  -3  -6   3         19.33         22.43         0.72 o                         
  -2  -6   3        503.09        514.48        11.42 o                         
  -1  -6   3        520.47        554.93        12.30 o                         
   0  -6   3         94.64        101.86         2.72 o                         
   1  -6   3        112.75        113.95         3.03 o                         
   2  -6   3        149.69        172.38         3.89 o                         
   3  -6   3          5.78          5.83         0.51 o                         
   4  -6   3         55.80         61.43         1.84 o                         
   5  -6   3        128.09        143.33         3.80 o                         
   6  -6   3        387.53        409.33        11.77 o                         
   7  -6   3          7.48          6.18         0.50 o                         
   8  -6   3          6.28          3.94         0.70 o                         
  -8  -5   3          7.05          5.27         0.37 o                         
  -7  -5   3         53.44         52.20         1.30 o                         
  -6  -5   3         11.16          6.74         0.37 o                         
  -5  -5   3        110.73        104.44         2.22 o                         
  -4  -5   3        400.98        395.02         7.88 o                         
  -3  -5   3        391.52        402.89         8.02 o                         
  -2  -5   3          0.10          0.00         0.14 o                         
  -1  -5   3          6.83          5.93         0.59 o                         
   0  -5   3         46.29         45.63         1.59 o                         
   1  -5   3         13.54         13.17         0.53 o                         
   2  -5   3        797.54        816.51        18.03 o                         
   3  -5   3         37.62         39.82         1.65 o                         
   4  -5   3         72.56         77.18         2.10 o                         
   5  -5   3        368.15        391.70         8.72 o                         
   6  -5   3         24.78         25.00         1.45 o                         
   7  -5   3          0.41         -0.29         0.29 o                         
   8  -5   3          8.23          4.53         0.72 o                         
  -9  -4   3          0.01         -0.32         0.32 o                         
  -8  -4   3         23.87         23.46         0.83 o                         
  -7  -4   3         63.48         64.80         1.49 o                         
  -6  -4   3        155.39        163.01         3.36 o                         
  -5  -4   3         19.99         22.44         1.15 o                         
  -4  -4   3          0.05          0.02         0.18 o                         
  -3  -4   3          3.30          1.08         0.16 o                         
  -2  -4   3        222.75        250.64         4.57 o                         
  -1  -4   3        496.25        513.64        11.37 o                         
   0  -4   3        396.01        380.22        17.16 o                         
   2  -4   3         45.31         40.73         1.01 o                         
   3  -4   3        367.44        375.93         9.45 o                         
   4  -4   3         92.89        102.66         2.35 o                         
   5  -4   3        391.50        395.38         8.78 o                         
   6  -4   3          0.25         -0.27         0.27 o                         
   7  -4   3          0.24         -0.33         0.33 o                         
   8  -4   3         23.18         20.86         1.07 o                         
   9  -4   3          2.17          1.96         0.81 o                         
  -9  -3   3          7.22          6.49         0.79 o                         
  -8  -3   3         26.38         24.96         0.83 o                         
  -7  -3   3         13.73         11.71         0.50 o                         
  -6  -3   3         52.95         54.11         1.48 o                         
  -5  -3   3          0.42         -0.15         0.15 o                         
  -4  -3   3         19.15         18.13         0.45 o                         
  -2  -3   3          1.43          0.38         0.12 o                         
  -1  -3   3        395.57        376.20         8.33 o                         
   0  -3   3        447.32        404.15         8.95 o                         
   2  -3   3        786.92        755.49        14.91 o                         
   3  -3   3        212.02        235.19         5.42 o                         
   4  -3   3         14.06         11.72         0.43 o                         
   5  -3   3          9.05          9.94         0.84 o                         
   6  -3   3         85.70         90.91         2.18 o                         
   7  -3   3         42.72         43.85         1.23 o                         
   8  -3   3          0.34          0.36         0.29 o                         
   9  -3   3          1.09          0.36         0.72 o                         
  -9  -2   3          2.40          1.30         0.38 o                         
  -8  -2   3         12.86          8.94         0.50 o                         
  -7  -2   3         81.35         76.00         1.92 o                         
  -6  -2   3          0.00         -0.18         0.18 o                         
  -5  -2   3        114.77        121.69         2.49 o                         
  -4  -2   3        494.28        527.67         9.53 o                         
  -3  -2   3         71.61         95.69         2.60 o                         
   1  -2   3        152.38        137.76         2.65 o                         
   2  -2   3          2.43          1.83         0.13 o                         
   3  -2   3         53.31         58.84         1.58 o                         
   4  -2   3        310.84        310.51         7.97 o                         
   5  -2   3         30.14         28.96         0.82 o                         
   6  -2   3          4.73          4.30         0.27 o                         
   7  -2   3         26.83         29.94         0.94 o                         
   8  -2   3        103.97         99.86         2.45 o                         
   9  -2   3          0.00         -0.42         0.54 o                         
  -9  -1   3          0.15          0.49         0.37 o                         
  -8  -1   3         90.48         96.05         2.39 o                         
  -7  -1   3         57.07         69.01         2.12 o                         
  -6  -1   3         36.01         31.60         1.11 o                         
  -5  -1   3        429.23        446.25        12.37 o                         
  -3  -1   3          1.90          2.62         0.15 o                         
  -2  -1   3        451.18        406.72         8.04 o                         
  -1  -1   3        249.10        233.28         4.23 o                         
   0  -1   3         41.14         33.32         0.81 o                         
   1  -1   3        494.95        447.50         8.84 o                         
   2  -1   3         39.86         48.97         1.33 o                         
   3  -1   3        147.59        173.26         3.88 o                         
   5  -1   3        673.97        646.65        14.32 o                         
   6  -1   3         69.46         76.60         1.85 o                         
   7  -1   3         58.08         46.33         1.27 o                         
   8  -1   3          2.76          1.46         0.32 o                         
   9  -1   3          0.09         -0.33         0.33 o                         
  -9   0   3          0.97          0.85         0.59 o                         
  -8   0   3        181.91        206.88         4.80 o                         
  -7   0   3        108.65        129.76         3.07 o                         
  -6   0   3          1.36          1.53         0.23 o                         
  -5   0   3         53.03         61.55         1.50 o                         
  -4   0   3        212.06        229.50         5.13 o                         
  -3   0   3         10.29         10.74         0.27 o                         
  -2   0   3         34.47         40.70         0.78 o                         
  -1   0   3        526.97        485.16        21.49 o                         
   4   0   3          1.28          1.33         0.18 o                         
   5   0   3          8.93          4.08         0.30 o                         
   6   0   3          8.34          7.70         0.52 o                         
   7   0   3         14.09         10.39         0.55 o                         
   8   0   3          0.19         -0.29         0.29 o                         
   9   0   3          0.27          0.38         0.38 o                         
  -9   1   3         13.26         14.81         1.16 o                         
  -8   1   3          0.38          0.65         0.37 o                         
  -7   1   3          1.86          2.25         0.31 o                         
  -6   1   3         62.01         64.18         1.60 o                         
  -5   1   3         56.32         58.21         1.43 o                         
  -4   1   3          5.22          5.66         0.28 o                         
  -3   1   3          0.01         -0.08         0.12 o                         
  -2   1   3          2.68          2.34         0.12 o                         
   0   1   3        399.29        348.73         8.92 o                         
   2   1   3        457.32        403.96         8.00 o                         
   3   1   3        127.36        176.93         5.81 o                         
   4   1   3          8.26          8.60         0.44 o                         
   5   1   3          0.34          0.13         0.43 o                         
   6   1   3         66.13         64.02         2.43 o                         
   7   1   3          0.03         -0.30         0.30 o                         
   8   1   3         11.32          8.98         1.01 o                         
   9   1   3          6.24          5.23         0.39 o                         
  -9   2   3          3.66          3.07         0.50 o                         
  -8   2   3          7.04          6.23         0.52 o                         
  -7   2   3          0.90          0.86         0.30 o                         
  -6   2   3         46.61         47.88         1.43 o                         
  -5   2   3         23.25         26.86         0.74 o                         
  -4   2   3        130.15        128.94         3.03 o                         
  -3   2   3        627.91        610.16        13.48 o                         
  -2   2   3        276.90        278.25         5.04 o                         
  -1   2   3        662.51        693.67        17.70 o                         
   0   2   3        355.50        280.88         6.23 o                         
   1   2   3        187.52        222.75         9.09 o                         
   2   2   3         16.31         26.39         0.70 o                         
   3   2   3         33.88         35.71         1.59 o                         
   4   2   3          5.77          7.02         0.51 o                         
   5   2   3         16.29         16.27         0.66 o                         
   6   2   3         80.00         71.89         2.69 o                         
   7   2   3         25.03         20.25         1.49 o                         
   8   2   3         26.46         35.50         2.97 o                         
   9   2   3          1.00         -0.07         0.45 o                         
  -9   3   3          0.90          0.70         0.40 o                         
  -8   3   3          1.93          1.63         0.37 o                         
  -7   3   3          1.77          1.69         0.27 o                         
  -6   3   3          0.95          0.67         0.23 o                         
  -5   3   3         61.41         73.45         1.75 o                         
  -4   3   3         23.95         25.24         0.69 o                         
  -3   3   3        343.61        312.73         6.96 o                         
  -1   3   3        156.09        152.08         4.96 o                         
   0   3   3        184.51        190.30         5.26 o                         
   1   3   3        136.09        113.44         3.67 o                         
   2   3   3        141.60        128.92         3.79 o                         
   3   3   3        298.90        300.16         8.25 o                         
   4   3   3        393.14        367.30        10.14 o                         
   5   3   3          2.51          3.14         0.31 o                         
   6   3   3        163.30        183.39         5.18 o                         
   7   3   3         64.95         64.25         1.87 o                         
   8   3   3         16.21         20.98         0.92 o                         
  -9   4   3          0.61          0.64         0.44 o                         
  -8   4   3          2.98          3.29         0.38 o                         
  -7   4   3          0.20          0.27         0.29 o                         
  -6   4   3         61.57         65.54         1.92 o                         
  -5   4   3        198.26        199.25         4.50 o                         
  -4   4   3          8.81          7.17         0.50 o                         
  -3   4   3        124.24        133.56         2.71 o                         
  -2   4   3        167.63        176.70         4.22 o                         
  -1   4   3        237.25        244.81         7.36 o                         
   0   4   3        173.78        171.06         3.86 o                         
   1   4   3        127.43        110.00         3.11 o                         
   2   4   3        224.66        231.10         5.17 o                         
   3   4   3          1.76          1.91         0.28 o                         
   4   4   3         13.46         15.32         0.87 o                         
   5   4   3        649.91        678.99        15.08 o                         
   6   4   3          4.53          1.93         0.46 o                         
   7   4   3          0.58         -0.33         0.33 o                         
   8   4   3          5.06          4.84         0.54 o                         
  -8   5   3          7.30          7.81         0.92 o                         
  -7   5   3          1.60          1.12         0.39 o                         
  -6   5   3          3.91          2.31         0.26 o                         
  -5   5   3          4.37          4.19         0.29 o                         
  -4   5   3          5.35          4.64         0.25 o                         
  -3   5   3          1.28          0.66         0.17 o                         
  -2   5   3         44.34         36.45         0.86 o                         
  -1   5   3          4.94          2.54         0.21 o                         
   0   5   3         36.29         38.39         1.14 o                         
   1   5   3        303.05        300.96         9.22 o                         
   2   5   3        147.70        152.15         3.99 o                         
   3   5   3        136.45        138.10         2.92 o                         
   4   5   3          3.55          3.12         0.40 o                         
   5   5   3        121.72        128.95         3.06 o                         
   6   5   3          6.66          6.37         0.38 o                         
   7   5   3          5.32          5.14         0.46 o                         
  -8   6   3          1.44          1.10         0.65 o                         
  -7   6   3          4.56          4.28         0.49 o                         
  -6   6   3          5.80          5.97         0.34 o                         
  -5   6   3          6.04          5.25         0.31 o                         
  -4   6   3          2.32          2.20         0.26 o                         
  -3   6   3         29.22         28.46         0.77 o                         
  -2   6   3         64.31         59.64         1.54 o                         
  -1   6   3         43.50         43.57         1.14 o                         
   0   6   3         12.86         13.72         0.48 o                         
   1   6   3        112.36        114.01         2.37 o                         
   2   6   3          0.03          0.49         0.26 o                         
   3   6   3          6.15          3.45         0.27 o                         
   4   6   3         37.95         33.95         0.94 o                         
   5   6   3         27.26         21.41         0.83 o                         
   6   6   3         51.82         47.00         1.43 o                         
   7   6   3         10.71         16.33         1.24 o                         
  -7   7   3          0.56          0.77         0.35 o                         
  -6   7   3          6.82          4.31         0.36 o                         
  -5   7   3          0.00          0.10         0.27 o                         
  -4   7   3          7.97         11.07         0.66 o                         
  -3   7   3          8.65          8.89         0.59 o                         
  -2   7   3         13.92         12.67         0.87 o                         
  -1   7   3          2.99          1.78         0.28 o                         
   0   7   3         46.64         47.66         1.12 o                         
   1   7   3          2.00          1.63         0.21 o                         
   2   7   3          7.73          7.33         0.53 o                         
   3   7   3         32.97         29.21         1.10 o                         
   4   7   3          5.40          5.50         0.41 o                         
   5   7   3         15.74         11.76         0.67 o                         
   6   7   3         38.97         42.38         1.50 o                         
  -6   8   3          0.22          0.05         0.38 o                         
  -5   8   3          4.64          4.57         0.38 o                         
  -4   8   3         29.14         30.42         0.95 o                         
  -3   8   3          2.20          1.73         0.29 o                         
  -2   8   3         18.55         15.13         1.27 o                         
  -1   8   3         16.09         15.33         0.58 o                         
   0   8   3          0.12         -0.27         0.27 o                         
   1   8   3          0.22         -0.16         0.41 o                         
   2   8   3          0.57          0.13         0.37 o                         
   3   8   3         29.15         33.62         1.14 o                         
   4   8   3         30.75         38.49         1.69 o                         
   5   8   3         14.33         14.13         1.02 o                         
  -5   9   3          1.02          0.28         0.48 o                         
  -4   9   3          3.78          1.47         0.38 o                         
  -3   9   3          4.73          3.62         0.39 o                         
  -2   9   3         18.53         15.39         1.34 o                         
  -1   9   3          2.95          1.56         0.32 o                         
   0   9   3         28.38         29.29         2.33 o                         
   1   9   3         46.34         51.60         1.83 o                         
   2   9   3          0.32          0.27         0.55 o                         
   3   9   3          5.04          3.44         0.43 o                         
   4   9   3          6.58          5.31         0.82 o                         
  -2  10   3          3.90          1.85         0.76 o                         
  -1  10   3          2.90          2.53         0.50 o                         
   0  10   3          0.73          1.17         0.95 o                         
   1  10   3          0.09          1.75         0.77 o                         
  -1 -11   4          6.62          4.63         0.65 o                         
   0 -11   4         12.90          9.82         1.47 o                         
   1 -11   4         19.71         18.13         3.07 o                         
   2 -11   4          0.08         -0.21         0.59 o                         
  -4 -10   4        133.59        130.36         3.71 o                         
  -3 -10   4         41.40         35.43         1.81 o                         
  -2 -10   4          2.46          2.10         0.51 o                         
  -1 -10   4          3.44          2.92         0.50 o                         
   0 -10   4          6.77          6.90         0.57 o                         
   1 -10   4         19.09         19.39         0.86 o                         
   2 -10   4          0.01         -0.18         0.39 o                         
   3 -10   4          0.21          0.14         0.41 o                         
   4 -10   4          2.36          0.64         0.46 o                         
  -5  -9   4         15.59         13.83         0.92 o                         
  -4  -9   4          8.36          7.42         0.77 o                         
  -3  -9   4          0.04         -0.24         0.41 o                         
  -2  -9   4         13.75         10.29         2.24 o                         
  -1  -9   4         51.00         55.92         1.53 o                         
   0  -9   4          1.96          0.65         0.34 o                         
   1  -9   4          0.69          0.27         0.32 o                         
   2  -9   4          1.04          0.19         0.35 o                         
   3  -9   4         56.36         56.65         1.56 o                         
   4  -9   4          0.78          0.64         0.41 o                         
   5  -9   4          3.82          3.36         0.45 o                         
  -6  -8   4         11.85         15.17         0.89 o                         
  -5  -8   4         60.38         52.91         1.47 o                         
  -4  -8   4         25.24         22.85         0.86 o                         
  -3  -8   4         50.83         58.42         1.80 o                         
  -2  -8   4         31.46         31.22         0.98 o                         
  -1  -8   4        172.04        180.56         4.16 o                         
   0  -8   4        181.89        183.70         4.23 o                         
   1  -8   4        176.26        173.28         4.60 o                         
   2  -8   4        198.65        211.15         4.80 o                         
   3  -8   4         69.26         68.43         1.71 o                         
   4  -8   4          2.94          2.79         0.39 o                         
   5  -8   4          4.28          4.61         0.41 o                         
   6  -8   4          0.11          0.46         0.39 o                         
  -7  -7   4         76.57         67.02         2.73 o                         
  -6  -7   4          4.14          3.83         0.41 o                         
  -5  -7   4          4.06          3.97         0.65 o                         
  -4  -7   4          0.38          0.11         0.26 o                         
  -3  -7   4         35.76         30.40         0.82 o                         
  -2  -7   4          4.92          3.52         0.41 o                         
  -1  -7   4        827.82        823.42        18.24 o                         
   0  -7   4        585.58        560.04        12.46 o                         
   1  -7   4          2.39          0.71         0.24 o                         
   2  -7   4        635.21        632.71        14.01 o                         
   3  -7   4         27.57         31.52         1.03 o                         
   4  -7   4         60.48         62.03         1.88 o                         
   5  -7   4         10.02         10.22         0.62 o                         
   6  -7   4          1.64          0.99         0.35 o                         
   7  -7   4          0.29          0.75         0.46 o                         
  -8  -6   4          3.51          2.06         0.46 o                         
  -7  -6   4         18.73         15.80         1.08 o                         
  -6  -6   4          9.20          7.38         0.43 o                         
  -5  -6   4         62.15         55.16         2.46 o                         
  -4  -6   4        169.60        172.30         3.22 o                         
  -3  -6   4          8.75          6.18         0.34 o                         
  -2  -6   4        410.77        409.14         8.14 o                         
  -1  -6   4        345.69        347.60         7.76 o                         
   0  -6   4        372.69        355.41         7.93 o                         
   1  -6   4        195.21        196.26         4.41 o                         
   2  -6   4         99.22        103.12         2.38 o                         
   3  -6   4          1.00          0.20         0.22 o                         
   4  -6   4        363.65        405.16         9.03 o                         
   5  -6   4          0.48          1.14         0.37 o                         
   6  -6   4         19.04         16.60         0.97 o                         
   7  -6   4          0.68          0.80         0.35 o                         
   8  -6   4          0.64          0.55         0.44 o                         
  -8  -5   4          3.30          2.00         0.31 o                         
  -7  -5   4         19.07         16.95         0.74 o                         
  -6  -5   4          4.60          5.52         0.37 o                         
  -5  -5   4        137.32        123.71         2.92 o                         
  -4  -5   4        204.12        206.32         3.83 o                         
  -3  -5   4        119.81        114.19         2.16 o                         
  -2  -5   4        795.06        760.20        15.03 o                         
  -1  -5   4        596.35        626.54        12.39 o                         
   0  -5   4         73.68        100.91         3.64 o                         
   1  -5   4          6.15          6.78         0.38 o                         
   2  -5   4        300.74        303.92         6.77 o                         
   3  -5   4        197.03        202.13         4.55 o                         
   4  -5   4         40.17         36.28         1.14 o                         
   5  -5   4        132.94        141.89         2.94 o                         
   6  -5   4         60.69         61.80         1.82 o                         
   7  -5   4         10.14         10.84         0.61 o                         
   8  -5   4          9.66          7.93         0.67 o                         
  -9  -4   4         12.83         10.74         0.87 o                         
  -8  -4   4          0.01         -0.24         0.24 o                         
  -7  -4   4         14.61         14.12         0.60 o                         
  -6  -4   4        176.46        177.25         3.63 o                         
  -5  -4   4        220.75        213.54         4.85 o                         
  -4  -4   4         24.29         18.34         0.64 o                         
  -3  -4   4         38.76         44.64         0.92 o                         
  -2  -4   4          3.49          4.45         0.23 o                         
  -1  -4   4        186.84        253.18         5.05 o                         
   0  -4   4        299.61        326.26        14.95 o                         
   1  -4   4        336.62        296.63         8.25 o                         
   2  -4   4         49.44         65.35         1.54 o                         
   3  -4   4        336.87        343.38         7.86 o                         
   4  -4   4        108.60        113.26         2.64 o                         
   5  -4   4        292.04        314.71         7.09 o                         
   6  -4   4         51.63         49.70         1.50 o                         
   7  -4   4          3.36          1.69         0.49 o                         
   8  -4   4          4.06          3.02         0.66 o                         
  -9  -3   4          9.06          6.96         0.68 o                         
  -8  -3   4         26.90         28.29         1.00 o                         
  -7  -3   4          5.28          2.85         0.34 o                         
  -6  -3   4          0.29         -0.10         0.17 o                         
  -5  -3   4         24.67         21.88         0.91 o                         
  -4  -3   4         29.39         39.05         0.90 o                         
  -3  -3   4         82.46         82.61         1.57 o                         
  -2  -3   4          2.23          1.10         0.13 o                         
  -1  -3   4        347.49        330.39         6.56 o                         
   0  -3   4         75.61         63.65         1.49 o                         
   3  -3   4         19.29         21.43         0.56 o                         
   4  -3   4        171.91        177.63         4.99 o                         
   5  -3   4         17.42         16.53         0.65 o                         
   6  -3   4         42.64         40.57         1.11 o                         
   7  -3   4         16.58         16.62         0.78 o                         
   8  -3   4         11.41          9.64         0.82 o                         
   9  -3   4          3.65          2.64         0.53 o                         
  -9  -2   4          0.77         -0.06         0.52 o                         
  -8  -2   4         12.68         15.48         1.59 o                         
  -7  -2   4         44.68         42.43         1.54 o                         
  -6  -2   4          0.33         -0.20         0.20 o                         
  -5  -2   4         60.77         58.95         1.28 o                         
  -4  -2   4          3.94          6.32         0.54 o                         
  -3  -2   4         33.99         25.13         1.32 o                         
  -1  -2   4        649.51        628.37        13.89 o                         
   0  -2   4        260.55        271.13         5.69 o                         
   1  -2   4        303.76        317.81         7.21 o                         
   2  -2   4        345.80        316.98         6.70 o                         
   3  -2   4        123.79        124.17         2.82 o                         
   4  -2   4         14.68         13.81         0.65 o                         
   5  -2   4         10.19         12.04         0.69 o                         
   6  -2   4         14.50          9.02         0.47 o                         
   7  -2   4          3.92          3.69         0.36 o                         
   8  -2   4         25.93         29.75         1.75 o                         
   9  -2   4          8.87          8.44         0.68 o                         
  -9  -1   4          0.01         -0.53         0.53 o                         
  -8  -1   4         10.14          6.88         0.95 o                         
  -7  -1   4          4.48          4.45         0.41 o                         
  -6  -1   4         11.06         14.62         0.75 o                         
  -5  -1   4        282.27        279.13         5.57 o                         
  -4  -1   4        950.98        923.80        23.59 o                         
  -3  -1   4       1005.57        990.31        30.95 o                         
  -2  -1   4         21.19         19.34         0.50 o                         
  -1  -1   4         17.66         23.72         0.47 o                         
   1  -1   4         18.83         23.07         0.67 o                         
   2  -1   4        293.15        301.98         5.99 o                         
   3  -1   4          0.61          1.11         0.18 o                         
   4  -1   4        277.14        271.44         6.06 o                         
   5  -1   4        152.46        165.42         3.38 o                         
   6  -1   4        168.72        170.20         3.88 o                         
   7  -1   4         67.04         79.01         1.79 o                         
   8  -1   4         11.13          9.32         0.92 o                         
   9  -1   4          0.08          0.13         0.50 o                         
  -9   0   4          8.18          8.27         0.58 o                         
  -8   0   4          3.63          4.29         0.84 o                         
  -7   0   4        202.18        210.88         5.61 o                         
  -6   0   4         54.77         55.39         1.24 o                         
  -5   0   4          3.33          3.93         0.38 o                         
  -4   0   4        103.29        108.55         2.48 o                         
  -3   0   4         80.67         81.56         1.71 o                         
  -2   0   4        126.48        140.78         2.83 o                         
   0   0   4         42.37         47.96         1.14 o                         
   1   0   4        838.38        749.67        33.16 o                         
   2   0   4         10.65          8.25         0.37 o                         
   3   0   4       1000.67        893.37        22.77 o                         
   4   0   4        129.56        124.20         3.62 o                         
   5   0   4         62.47         71.08         2.03 o                         
   6   0   4          0.69         -0.12         0.22 o                         
   7   0   4         55.38         52.60         1.55 o                         
   8   0   4          0.83          0.06         0.32 o                         
   9   0   4         10.03          8.86         0.95 o                         
  -9   1   4          4.51          4.80         0.39 o                         
  -8   1   4         10.67         11.62         0.67 o                         
  -7   1   4          0.36          0.62         0.22 o                         
  -6   1   4         45.18         48.93         1.12 o                         
  -5   1   4         63.44         65.19         1.39 o                         
  -4   1   4          9.37          7.45         0.25 o                         
  -3   1   4        185.83        174.38         3.19 o                         
  -2   1   4         53.63         52.20         1.11 o                         
  -1   1   4         86.36         88.26         1.81 o                         
   0   1   4        594.14        535.92        16.04 o                         
   1   1   4        533.95        483.49        10.69 o                         
   2   1   4         69.46         83.80         3.35 o                         
   3   1   4          7.66          9.79         0.46 o                         
   4   1   4        197.29        191.73         6.06 o                         
   5   1   4         23.69         32.15         0.94 o                         
   6   1   4         31.70         26.72         1.20 o                         
   7   1   4          3.67          2.59         0.46 o                         
   8   1   4          0.22          0.28         0.40 o                         
   9   1   4          3.90          1.25         0.50 o                         
  -9   2   4         19.72         26.11         1.23 o                         
  -8   2   4         26.30         31.01         1.00 o                         
  -7   2   4          6.34          6.39         0.44 o                         
  -6   2   4          0.43          0.51         0.20 o                         
  -5   2   4          1.98          1.70         0.17 o                         
  -4   2   4         73.05         67.35         1.68 o                         
  -3   2   4        433.64        400.20         9.53 o                         
  -2   2   4        504.80        477.91         8.75 o                         
  -1   2   4          1.63          1.23         0.22 o                         
   0   2   4          6.58          8.10         0.52 o                         
   1   2   4        275.24        264.24         9.89 o                         
   2   2   4        447.14        431.90        11.41 o                         
   3   2   4        252.33        248.44         8.97 o                         
   4   2   4         44.58         48.13         1.23 o                         
   5   2   4         33.84         41.44         1.70 o                         
   6   2   4          1.75          1.47         0.29 o                         
   7   2   4         73.62         82.77         2.76 o                         
   8   2   4         53.36         60.31         2.16 o                         
  -9   3   4          0.13         -0.38         0.38 o                         
  -8   3   4          1.37          1.40         0.33 o                         
  -7   3   4          5.36          4.22         0.34 o                         
  -6   3   4         72.81         76.84         1.85 o                         
  -5   3   4          4.90          3.18         0.26 o                         
  -4   3   4         43.50         43.16         1.11 o                         
  -3   3   4        155.83        148.47         3.37 o                         
  -2   3   4        144.01        139.02         3.16 o                         
  -1   3   4       1064.51       1030.71        30.01 o                         
   0   3   4        161.89        163.72         4.65 o                         
   1   3   4          7.74          6.53         0.43 o                         
   2   3   4          3.34          2.97         0.23 o                         
   3   3   4         66.78         61.66         1.68 o                         
   4   3   4        640.56        623.22        16.93 o                         
   5   3   4        371.16        369.25         8.60 o                         
   6   3   4          5.44          3.90         0.49 o                         
   7   3   4         25.24         31.68         1.17 o                         
   8   3   4          0.05         -0.59         0.59 o                         
  -8   4   4          2.17          1.36         0.61 o                         
  -7   4   4          0.72          0.43         0.34 o                         
  -6   4   4          1.14          1.14         0.44 o                         
  -5   4   4         56.88         66.29         1.46 o                         
  -4   4   4         10.50          9.01         0.42 o                         
  -3   4   4        125.78        126.92         2.91 o                         
  -2   4   4          0.01          0.30         0.19 o                         
  -1   4   4         13.00         13.13         0.44 o                         
   0   4   4        207.30        191.91         4.81 o                         
   1   4   4        203.32        194.24         7.66 o                         
   2   4   4        209.01        207.54         6.34 o                         
   3   4   4         17.04         16.23         0.62 o                         
   4   4   4         34.97         33.79         1.00 o                         
   5   4   4          4.65          4.30         0.54 o                         
   6   4   4         43.44         44.83         1.34 o                         
   7   4   4          3.53          3.21         0.50 o                         
   8   4   4          3.32          1.47         0.48 o                         
  -8   5   4          0.60          0.85         0.44 o                         
  -7   5   4          6.37          5.20         0.42 o                         
  -6   5   4          0.17         -0.13         0.27 o                         
  -5   5   4          0.02          0.08         0.22 o                         
  -4   5   4          0.93          0.67         0.21 o                         
  -3   5   4         64.40         60.47         1.33 o                         
  -2   5   4          6.25          5.16         0.32 o                         
  -1   5   4         12.31         15.26         0.51 o                         
   0   5   4          0.83          0.32         0.21 o                         
   1   5   4         23.37         23.58         0.76 o                         
   2   5   4         56.96         58.77         2.79 o                         
   3   5   4        262.96        273.18         7.10 o                         
   4   5   4        175.33        198.36         4.83 o                         
   5   5   4          1.68          0.56         0.60 o                         
   6   5   4          2.02          2.41         0.42 o                         
   7   5   4          0.03         -0.51         0.53 o                         
  -7   6   4          0.30          0.41         0.30 o                         
  -6   6   4          5.58          4.10         0.32 o                         
  -5   6   4          3.67          2.95         0.28 o                         
  -4   6   4          4.26          4.34         0.28 o                         
  -3   6   4         35.14         38.01         0.94 o                         
  -2   6   4          1.03          0.33         0.21 o                         
  -1   6   4         29.52         28.00         0.75 o                         
   0   6   4        343.84        349.16         9.74 o                         
   1   6   4         17.53         15.54         0.89 o                         
   2   6   4         84.28         89.20         4.07 o                         
   3   6   4         14.11         15.22         1.05 o                         
   4   6   4          9.78         18.47         1.58 o                         
   5   6   4          4.59          3.56         0.44 o                         
   6   6   4         41.34         52.57         1.45 o                         
  -7   7   4          2.94          2.44         0.37 o                         
  -6   7   4          0.78          0.78         0.33 o                         
  -5   7   4          2.70          2.73         0.47 o                         
  -4   7   4          0.53          0.13         0.34 o                         
  -3   7   4         37.27         37.72         0.98 o                         
  -2   7   4         25.25         25.56         0.85 o                         
  -1   7   4          2.08          1.66         0.23 o                         
   0   7   4          1.31          1.41         0.25 o                         
   1   7   4         20.49         20.17         0.81 o                         
   2   7   4          0.17         -0.36         0.36 o                         
   3   7   4          8.97          7.09         0.54 o                         
   4   7   4          8.48          8.92         0.55 o                         
   5   7   4          0.36          0.43         0.55 o                         
   6   7   4         40.76         59.13         2.05 o                         
  -6   8   4          4.63          4.05         0.43 o                         
  -5   8   4         14.14         14.82         0.97 o                         
  -4   8   4          7.66          5.73         0.38 o                         
  -3   8   4          0.49          0.34         0.31 o                         
  -2   8   4          0.43          0.30         0.35 o                         
  -1   8   4          1.83          1.04         0.22 o                         
   0   8   4          1.32          0.20         0.67 o                         
   1   8   4          5.71          5.30         0.47 o                         
   2   8   4          1.18          0.36         0.42 o                         
   3   8   4          0.08          0.35         0.49 o                         
   4   8   4         31.58         37.96         1.43 o                         
  -4   9   4          0.49         -0.10         0.48 o                         
  -3   9   4          0.22          0.66         0.58 o                         
  -2   9   4          2.67          2.10         0.34 o                         
  -1   9   4          1.45          2.57         0.43 o                         
   0   9   4          1.03          1.57         0.57 o                         
   1   9   4          7.26          8.46         0.67 o                         
   2   9   4          5.96          6.22         0.53 o                         
   3   9   4          0.00         -0.13         0.48 o                         
  -1 -11   5          7.87          5.71         0.70 o                         
   0 -11   5         11.41          7.14         1.36 o                         
   1 -11   5          8.05          7.04         0.67 o                         
  -4 -10   5          0.04         -0.54         0.56 o                         
  -3 -10   5         24.68         25.41         1.48 o                         
  -2 -10   5         70.54         70.72         2.47 o                         
  -1 -10   5         18.17         16.85         1.17 o                         
   0 -10   5          8.22          7.84         0.60 o                         
   1 -10   5          5.62          5.59         0.42 o                         
   2 -10   5          3.36          3.87         0.44 o                         
   3 -10   5          1.27          0.56         0.49 o                         
   4 -10   5          2.78          1.92         0.47 o                         
  -5  -9   5         47.57         44.63         1.37 o                         
  -4  -9   5        110.76        125.03         3.51 o                         
  -3  -9   5         20.73         19.96         1.94 o                         
  -2  -9   5         38.99         43.21         1.62 o                         
  -1  -9   5         11.75         11.27         0.65 o                         
   0  -9   5         12.72         10.53         0.56 o                         
   1  -9   5          2.24          1.84         0.36 o                         
   2  -9   5         13.02         12.42         0.69 o                         
   3  -9   5          4.49          4.86         0.35 o                         
   4  -9   5         11.29         11.04         0.63 o                         
   5  -9   5         11.81          9.74         0.55 o                         
  -6  -8   5          7.76          8.77         0.52 o                         
  -5  -8   5         27.97         29.80         1.04 o                         
  -4  -8   5        167.80        183.47         4.22 o                         
  -3  -8   5        231.40        240.81         5.48 o                         
  -2  -8   5         37.08         41.13         1.20 o                         
  -1  -8   5        184.12        186.33         4.28 o                         
   0  -8   5         85.76         83.49         2.07 o                         
   1  -8   5        133.98        139.75         3.25 o                         
   2  -8   5         26.64         24.49         0.82 o                         
   3  -8   5         25.87         25.64         0.89 o                         
   4  -8   5          2.98          3.74         0.39 o                         
   5  -8   5          0.02          0.15         0.47 o                         
   6  -8   5          0.00          0.03         0.40 o                         
  -7  -7   5         83.97         89.75         2.15 o                         
  -6  -7   5         66.07         69.18         1.74 o                         
  -5  -7   5         10.96         11.90         0.68 o                         
  -4  -7   5          8.47         11.93         0.57 o                         
  -3  -7   5          2.77          2.19         0.24 o                         
  -2  -7   5        534.60        545.60        11.26 o                         
  -1  -7   5        173.08        176.47         4.05 o                         
   0  -7   5         21.11         21.50         0.91 o                         
   1  -7   5         24.46         25.31         0.78 o                         
   2  -7   5         21.29         17.44         0.68 o                         
   3  -7   5         17.44         15.64         0.67 o                         
   4  -7   5         55.78         58.59         1.52 o                         
   5  -7   5          0.94         -0.04         0.37 o                         
   6  -7   5          2.08          1.90         0.37 o                         
   7  -7   5          0.04         -0.37         0.50 o                         
  -8  -6   5          0.57          0.84         0.44 o                         
  -7  -6   5          0.37          0.37         0.37 o                         
  -6  -6   5         21.29         15.21         0.73 o                         
  -5  -6   5         21.17         19.69         0.76 o                         
  -4  -6   5         83.80         89.79         1.78 o                         
  -3  -6   5         10.00         12.07         0.50 o                         
  -2  -6   5        157.21        164.11         4.07 o                         
  -1  -6   5        223.32        216.81         6.20 o                         
   0  -6   5        129.21        133.92         3.22 o                         
   1  -6   5        134.05        138.67         3.17 o                         
   2  -6   5        238.58        219.72         4.96 o                         
   3  -6   5         58.11         63.71         1.86 o                         
   4  -6   5          3.26          2.25         0.31 o                         
   5  -6   5         13.30         13.43         0.71 o                         
   6  -6   5          3.09          3.47         0.50 o                         
   7  -6   5          3.34          3.49         0.43 o                         
  -8  -5   5          2.07          1.24         0.39 o                         
  -7  -5   5         16.17         11.95         0.82 o                         
  -6  -5   5         63.75         61.99         1.66 o                         
  -5  -5   5          8.68         11.54         0.59 o                         
  -4  -5   5         12.32         12.68         0.48 o                         
  -3  -5   5       1038.49        997.42        17.99 o                         
  -2  -5   5       1360.55       1331.45        29.39 o                         
  -1  -5   5        221.79        214.50         4.47 o                         
   0  -5   5        101.51         92.91         4.03 o                         
   1  -5   5         14.38         18.97         0.59 o                         
   2  -5   5         48.90         47.93         1.20 o                         
   3  -5   5          5.68          5.61         0.32 o                         
   4  -5   5        283.63        306.91         6.15 o                         
   5  -5   5        242.23        266.72         5.38 o                         
   6  -5   5         12.55          9.75         0.96 o                         
   7  -5   5         13.58         15.25         0.91 o                         
   8  -5   5          1.21          1.25         0.46 o                         
  -9  -4   5          3.34          3.43         0.44 o                         
  -8  -4   5         22.21         19.60         0.96 o                         
  -7  -4   5          5.20          3.65         0.33 o                         
  -6  -4   5         82.35         82.74         2.06 o                         
  -5  -4   5        371.48        372.20         6.79 o                         
  -4  -4   5        259.95        263.90         4.84 o                         
  -3  -4   5        210.80        233.54         4.28 o                         
  -2  -4   5        103.03        118.01         2.22 o                         
  -1  -4   5          0.04          0.30         0.18 o                         
   0  -4   5        361.41        455.13         9.01 o                         
   1  -4   5        370.31        375.36        11.26 o                         
   2  -4   5          0.14          1.01         0.18 o                         
   3  -4   5         64.95         65.92         1.41 o                         
   4  -4   5        231.57        248.81         5.00 o                         
   5  -4   5         27.08         30.56         0.99 o                         
   6  -4   5         28.13         27.92         1.07 o                         
   7  -4   5          1.05          0.01         0.31 o                         
   8  -4   5          0.10          0.01         0.41 o                         
  -9  -3   5          6.73          8.68         1.64 o                         
  -8  -3   5         18.77         18.03         0.82 o                         
  -7  -3   5         33.03         31.34         1.01 o                         
  -6  -3   5          0.21          0.28         0.23 o                         
  -5  -3   5         39.52         41.06         0.96 o                         
  -4  -3   5         35.13         35.39         0.86 o                         
  -3  -3   5        285.84        311.23         5.67 o                         
  -2  -3   5        192.22        196.95         3.97 o                         
  -1  -3   5          4.73          6.80         0.43 o                         
   1  -3   5          0.28          0.08         0.18 o                         
   2  -3   5        624.51        548.52        10.85 o                         
   3  -3   5        347.23        358.99         7.14 o                         
   4  -3   5        329.93        343.55         8.06 o                         
   5  -3   5          9.33          8.36         0.45 o                         
   6  -3   5          6.35          4.44         0.33 o                         
   7  -3   5          6.52          5.60         0.53 o                         
   8  -3   5          8.03          8.23         0.47 o                         
  -9  -2   5         13.58          9.11         0.82 o                         
  -8  -2   5          0.04         -0.41         0.41 o                         
  -7  -2   5        108.80        107.22         2.58 o                         
  -6  -2   5         20.09         18.73         0.67 o                         
  -5  -2   5         66.50         73.57         1.94 o                         
  -4  -2   5        286.57        323.98         6.16 o                         
  -3  -2   5        298.92        341.08         6.98 o                         
  -2  -2   5        506.25        483.56        10.65 o                         
  -1  -2   5        402.62        364.17         7.62 o                         
   1  -2   5        370.96        368.73         9.81 o                         
   2  -2   5        263.39        308.22        10.98 o                         
   3  -2   5        123.73        119.55         2.73 o                         
   4  -2   5        161.88        169.49         3.84 o                         
   5  -2   5         57.87         64.60         2.17 o                         
   6  -2   5          7.83          9.43         0.66 o                         
   7  -2   5          0.02          0.19         0.27 o                         
   8  -2   5          3.82          4.75         0.41 o                         
  -9  -1   5          2.72          1.58         0.56 o                         
  -8  -1   5         87.26         88.63         2.67 o                         
  -7  -1   5          2.00          1.69         0.43 o                         
  -6  -1   5          0.07         -0.24         0.24 o                         
  -5  -1   5        369.54        385.52         8.60 o                         
  -4  -1   5          3.03          1.18         0.16 o                         
  -3  -1   5        264.59        234.68         4.28 o                         
  -2  -1   5        373.29        365.44         7.40 o                         
  -1  -1   5          0.42          0.46         0.11 o                         
   0  -1   5        492.62        481.22         8.69 o                         
   1  -1   5         64.59         73.35         1.52 o                         
   2  -1   5          0.21         -0.15         0.15 o                         
   3  -1   5        225.84        256.82         5.73 o                         
   4  -1   5          0.11         -0.17         0.17 o                         
   5  -1   5         65.45         63.77         1.42 o                         
   6  -1   5        140.98        135.62         2.85 o                         
   7  -1   5        185.11        179.42         3.74 o                         
   8  -1   5          2.69          3.47         0.40 o                         
  -9   0   5         30.79         29.34         1.55 o                         
  -8   0   5         59.49         64.39         2.10 o                         
  -7   0   5         52.32         61.40         1.91 o                         
  -6   0   5         22.23         23.98         0.95 o                         
  -5   0   5        147.77        157.59         3.58 o                         
  -4   0   5         27.25         21.92         0.58 o                         
  -3   0   5          9.05          3.61         0.45 o                         
  -2   0   5          0.17          0.92         0.13 o                         
  -1   0   5        372.65        388.44         7.70 o                         
   0   0   5         17.74         13.66         0.38 o                         
   1   0   5        172.80        181.39         6.32 o                         
   2   0   5         72.51         69.15         1.88 o                         
   3   0   5         27.97         15.56         0.62 o                         
   4   0   5        458.63        493.17        10.96 o                         
   5   0   5         77.18         76.52         1.89 o                         
   6   0   5         79.79         69.93         1.59 o                         
   7   0   5          0.21         -0.29         0.29 o                         
   8   0   5          4.69          4.53         0.42 o                         
  -9   1   5         56.24         64.68         4.14 o                         
  -8   1   5          0.01          0.26         0.31 o                         
  -7   1   5          5.86          6.47         0.51 o                         
  -6   1   5         47.26         49.64         1.13 o                         
  -5   1   5         68.09         63.16         1.25 o                         
  -4   1   5         92.96         98.30         1.70 o                         
  -3   1   5        310.85        317.09         6.32 o                         
  -2   1   5         78.15         74.93         1.58 o                         
   0   1   5        361.49        324.37         6.45 o                         
   2   1   5        970.79        933.62        24.03 o                         
   3   1   5        434.06        449.75        11.42 o                         
   4   1   5         84.66         89.31         2.12 o                         
   5   1   5         56.84         54.46         1.86 o                         
   6   1   5         33.20         28.75         0.99 o                         
   7   1   5          0.07         -0.36         0.36 o                         
   8   1   5          0.52         -0.37         0.37 o                         
  -9   2   5          0.00          0.07         0.36 o                         
  -8   2   5         11.29         12.50         0.63 o                         
  -7   2   5         44.17         51.51         1.34 o                         
  -6   2   5          1.20          0.20         0.18 o                         
  -5   2   5          1.39          1.92         0.16 o                         
  -4   2   5         22.89         22.32         0.61 o                         
  -3   2   5        102.95        103.92         2.20 o                         
  -1   2   5          0.35          1.94         0.18 o                         
   0   2   5         87.53        103.33         2.11 o                         
   1   2   5        648.59        687.70        15.21 o                         
   2   2   5         27.04         19.94         0.70 o                         
   3   2   5          0.03         -0.12         0.20 o                         
   4   2   5          0.21         -0.09         0.21 o                         
   5   2   5          0.63          0.99         0.25 o                         
   6   2   5          0.17         -0.30         0.30 o                         
   7   2   5         25.08         23.68         1.20 o                         
   8   2   5         26.14         29.08         2.09 o                         
  -9   3   5          0.02          0.61         0.40 o                         
  -8   3   5          0.96          1.39         0.38 o                         
  -7   3   5          1.40          0.91         0.30 o                         
  -6   3   5         62.74         71.45         1.80 o                         
  -5   3   5         19.21         17.38         0.61 o                         
  -4   3   5          0.35          0.39         0.19 o                         
  -3   3   5        399.50        391.54         7.78 o                         
  -2   3   5       1036.05        987.77        21.79 o                         
  -1   3   5        378.56        360.75        11.99 o                         
   0   3   5        281.18        286.16         7.10 o                         
   1   3   5         57.31         59.24         1.78 o                         
   2   3   5         19.52         18.01         0.64 o                         
   3   3   5          2.63          2.81         0.23 o                         
   4   3   5        150.60        148.36         3.63 o                         
   5   3   5         83.54         86.91         2.97 o                         
   6   3   5          5.78          5.08         0.39 o                         
   7   3   5         19.11         19.51         1.21 o                         
   8   3   5          0.01         -0.23         0.61 o                         
  -8   4   5          0.03         -0.03         0.47 o                         
  -7   4   5         16.47         16.62         0.82 o                         
  -6   4   5         12.65         11.86         0.54 o                         
  -5   4   5         10.03          9.47         0.47 o                         
  -4   4   5          3.43          2.45         0.42 o                         
  -3   4   5        431.49        442.41         8.79 o                         
  -2   4   5         94.93         82.93         1.96 o                         
  -1   4   5         13.68          8.42         0.66 o                         
   0   4   5         43.66         35.67         1.19 o                         
   1   4   5          2.17          5.76         0.68 o                         
   2   4   5        200.72        205.38         5.67 o                         
   3   4   5         84.24         95.13         2.63 o                         
   4   4   5          0.95          1.08         0.36 o                         
   5   4   5         92.94         88.28         2.19 o                         
   6   4   5         70.39         78.59         2.04 o                         
   7   4   5         29.36         28.32         1.42 o                         
  -8   5   5          0.07         -0.28         0.43 o                         
  -7   5   5         18.05         21.72         1.12 o                         
  -6   5   5          4.57          4.10         0.29 o                         
  -5   5   5          8.87         11.02         0.55 o                         
  -4   5   5          5.14          3.53         0.26 o                         
  -3   5   5          4.18          3.75         0.31 o                         
  -2   5   5         12.71          9.79         0.63 o                         
  -1   5   5         32.29         31.32         0.94 o                         
   0   5   5        158.47        146.49         3.66 o                         
   1   5   5        167.51        166.78         3.81 o                         
   2   5   5        198.18        208.28         4.75 o                         
   3   5   5        165.03        199.39         5.79 o                         
   4   5   5        396.07        406.49        11.11 o                         
   5   5   5         39.25         49.03         1.42 o                         
   6   5   5          2.60          2.00         0.46 o                         
   7   5   5          0.59         -0.66         0.66 o                         
  -7   6   5          1.10          0.54         0.43 o                         
  -6   6   5          0.07          0.02         0.28 o                         
  -5   6   5          2.09          1.13         0.28 o                         
  -4   6   5          0.21          0.05         0.24 o                         
  -3   6   5          3.22          3.55         0.26 o                         
  -2   6   5          7.38          7.38         0.47 o                         
  -1   6   5          1.68          1.63         0.36 o                         
   0   6   5        443.58        451.26        10.07 o                         
   1   6   5         78.51         80.91         2.32 o                         
   2   6   5          1.86          1.01         0.65 o                         
   3   6   5         28.32         35.43         1.67 o                         
   4   6   5        219.23        246.72         8.81 o                         
   5   6   5          1.90          3.75         0.45 o                         
   6   6   5          0.50          0.33         0.53 o                         
  -6   7   5          1.99          1.83         0.36 o                         
  -5   7   5          0.01         -0.26         0.30 o                         
  -4   7   5          7.11          5.68         0.35 o                         
  -3   7   5         15.46         17.37         0.68 o                         
  -2   7   5          7.29          7.67         0.40 o                         
  -1   7   5          4.27          3.43         0.36 o                         
   0   7   5         46.85         46.59         1.17 o                         
   1   7   5          5.46          3.55         0.52 o                         
   2   7   5          0.04         -0.39         0.39 o                         
   3   7   5          6.83          5.35         0.55 o                         
   4   7   5          1.82          1.46         0.46 o                         
   5   7   5          4.68          2.80         0.57 o                         
  -5   8   5          6.03          5.14         0.43 o                         
  -4   8   5          6.46          4.91         0.38 o                         
  -3   8   5          1.90          1.60         0.42 o                         
  -2   8   5          0.21         -0.28         0.28 o                         
  -1   8   5         40.87         37.26         1.52 o                         
   0   8   5          0.34         -0.12         0.36 o                         
   1   8   5          0.62          0.07         0.42 o                         
   2   8   5          3.42          3.48         0.42 o                         
   3   8   5          4.29          3.49         0.48 o                         
   4   8   5          7.06          9.55         0.77 o                         
  -3   9   5          1.80          0.98         0.35 o                         
  -2   9   5          0.89          0.14         0.30 o                         
  -1   9   5          0.29          0.54         0.52 o                         
   0   9   5          0.87          1.39         0.71 o                         
   1   9   5          1.38          1.63         0.69 o                         
   2   9   5         12.03         14.97         1.60 o                         
   0 -11   6         37.25         43.13         2.57 o                         
  -4 -10   6         22.85         22.73         1.42 o                         
  -3 -10   6         15.49         13.61         1.54 o                         
  -2 -10   6         48.47         45.92         1.49 o                         
  -1 -10   6         31.16         26.90         1.20 o                         
   0 -10   6          0.13          0.00         0.41 o                         
   1 -10   6          1.32          0.59         0.38 o                         
   2 -10   6          3.23          3.14         0.47 o                         
   3 -10   6          0.28          0.32         0.56 o                         
  -5  -9   6        150.48        167.09         3.94 o                         
  -4  -9   6         36.07         31.73         1.39 o                         
  -3  -9   6          0.19         -0.38         0.38 o                         
  -2  -9   6          0.04         -0.14         0.34 o                         
  -1  -9   6         12.14         12.43         0.76 o                         
   0  -9   6         52.85         58.38         1.84 o                         
   1  -9   6          5.83          4.34         0.39 o                         
   2  -9   6         11.23          9.87         0.51 o                         
   3  -9   6          8.63          5.29         0.54 o                         
   4  -9   6          5.95          5.26         0.45 o                         
   5  -9   6         10.96         11.54         1.24 o                         
  -6  -8   6          3.34          1.80         0.48 o                         
  -5  -8   6          8.71         10.66         0.81 o                         
  -4  -8   6         20.38         18.31         0.72 o                         
  -3  -8   6         66.27         65.97         1.52 o                         
  -2  -8   6         91.94         93.35         2.28 o                         
  -1  -8   6         15.91         14.53         0.72 o                         
   0  -8   6          0.62         -0.28         0.28 o                         
   1  -8   6         10.70         11.46         0.51 o                         
   2  -8   6         86.04         85.87         2.09 o                         
   3  -8   6          0.07          0.28         0.56 o                         
   4  -8   6         26.76         28.45         1.00 o                         
   5  -8   6          0.06         -0.38         0.38 o                         
   6  -8   6         14.20         16.74         1.01 o                         
  -7  -7   6         43.85         50.06         1.50 o                         
  -6  -7   6        104.36         99.28         2.48 o                         
  -5  -7   6         63.77         62.84         1.37 o                         
  -4  -7   6         20.73         24.02         0.76 o                         
  -3  -7   6          0.54          0.50         0.22 o                         
  -2  -7   6        370.67        380.93         7.62 o                         
  -1  -7   6         45.05         40.65         1.05 o                         
   0  -7   6        251.83        248.97         5.62 o                         
   1  -7   6         81.15         83.26         1.99 o                         
   2  -7   6         26.81         17.18         0.69 o                         
   3  -7   6         22.06         24.83         0.86 o                         
   4  -7   6         33.51         34.08         1.07 o                         
   5  -7   6         26.00         25.34         0.97 o                         
   6  -7   6          0.13         -0.43         0.43 o                         
   7  -7   6          0.50          0.46         0.56 o                         
  -8  -6   6         34.07         34.43         1.89 o                         
  -7  -6   6          1.02          1.45         0.38 o                         
  -6  -6   6          0.62          0.22         0.30 o                         
  -5  -6   6         12.53         10.21         0.64 o                         
  -4  -6   6         48.81         46.75         1.06 o                         
  -3  -6   6          3.27          3.57         0.25 o                         
  -2  -6   6       1147.99       1104.94        21.83 o                         
  -1  -6   6          2.14          2.23         0.22 o                         
   0  -6   6         64.88         65.21         1.30 o                         
   1  -6   6        369.26        375.45         8.37 o                         
   2  -6   6         85.73         86.51         2.06 o                         
   3  -6   6          0.66          0.27         0.25 o                         
   4  -6   6         10.61          7.47         0.48 o                         
   5  -6   6          3.95          4.18         0.37 o                         
   6  -6   6          1.99          0.69         0.36 o                         
   7  -6   6         15.68         18.04         1.21 o                         
  -8  -5   6         15.72         16.34         1.25 o                         
  -7  -5   6         33.89         31.84         1.03 o                         
  -6  -5   6         86.96         82.72         1.72 o                         
  -5  -5   6         34.49         36.34         1.15 o                         
  -4  -5   6         10.01         10.69         0.46 o                         
  -3  -5   6        904.30        843.88        15.26 o                         
  -2  -5   6        208.33        207.09         4.18 o                         
  -1  -5   6        179.70        200.50         4.05 o                         
   0  -5   6        232.54        236.50         4.67 o                         
   1  -5   6         53.78         50.88         1.15 o                         
   2  -5   6          7.36          9.79         0.49 o                         
   3  -5   6          0.81          1.43         0.24 o                         
   4  -5   6         13.01         15.21         0.79 o                         
   5  -5   6        204.92        217.58         4.96 o                         
   6  -5   6          0.07         -0.09         0.34 o                         
   7  -5   6          3.75          3.39         0.43 o                         
   8  -5   6         12.36         12.76         1.28 o                         
  -8  -4   6         11.92         10.16         0.89 o                         
  -7  -4   6         15.82         12.82         0.70 o                         
  -6  -4   6         71.43         74.19         1.53 o                         
  -5  -4   6        157.57        161.48         3.04 o                         
  -4  -4   6         71.00         71.67         1.43 o                         
  -3  -4   6        307.08        319.52         5.83 o                         
  -2  -4   6        394.87        446.33        11.07 o                         
  -1  -4   6         29.16         19.14         0.56 o                         
   0  -4   6         97.98        112.05         2.10 o                         
   1  -4   6         70.43         87.62         1.83 o                         
   2  -4   6         43.28         47.43         1.19 o                         
   3  -4   6        113.76        115.26         2.39 o                         
   4  -4   6        451.61        436.56        11.22 o                         
   5  -4   6          1.13          0.35         0.28 o                         
   6  -4   6         62.17         60.57         2.98 o                         
   7  -4   6         11.02         10.24         0.68 o                         
   8  -4   6          1.34          1.69         0.65 o                         
  -9  -3   6          3.11          1.27         0.66 o                         
  -8  -3   6         11.42          8.91         0.51 o                         
  -7  -3   6         51.05         54.30         1.48 o                         
  -6  -3   6         44.42         43.14         0.98 o                         
  -5  -3   6          6.57          9.09         0.41 o                         
  -4  -3   6         99.74         87.60         1.88 o                         
  -3  -3   6        133.39        144.94         2.70 o                         
  -2  -3   6         58.38         55.17         1.12 o                         
  -1  -3   6         39.38         43.21         0.89 o                         
   0  -3   6         52.70         60.00         1.19 o                         
   2  -3   6        922.46        879.92        16.72 o                         
   3  -3   6        348.38        370.33         8.25 o                         
   4  -3   6       1069.36       1023.14        26.10 o                         
   5  -3   6          1.30          0.67         0.27 o                         
   6  -3   6          0.00         -0.26         0.26 o                         
   7  -3   6          0.34          0.47         0.34 o                         
   8  -3   6          3.53          3.09         0.49 o                         
  -9  -2   6          4.58          5.52         0.72 o                         
  -8  -2   6          3.25          1.03         0.62 o                         
  -7  -2   6          0.59          1.19         0.45 o                         
  -6  -2   6          5.10          4.67         0.25 o                         
  -5  -2   6         61.01         71.64         1.42 o                         
  -4  -2   6         78.71         81.87         1.58 o                         
  -3  -2   6          0.08          0.16         0.16 o                         
  -2  -2   6         35.86         39.55         0.85 o                         
  -1  -2   6         91.80         94.02         1.94 o                         
   1  -2   6        942.39        891.02        17.58 o                         
   2  -2   6          0.06         -0.16         0.16 o                         
   3  -2   6        179.99        184.66         4.16 o                         
   4  -2   6          5.54          4.84         0.45 o                         
   5  -2   6         42.54         37.05         1.05 o                         
   6  -2   6         27.01         24.30         0.80 o                         
   7  -2   6          3.24          4.22         0.37 o                         
   8  -2   6          0.72          1.19         0.41 o                         
  -9  -1   6          3.45          2.32         0.66 o                         
  -8  -1   6          0.00         -0.47         0.47 o                         
  -7  -1   6          7.87          6.19         0.63 o                         
  -6  -1   6          2.86          3.51         0.29 o                         
  -5  -1   6          1.28          1.27         0.19 o                         
  -4  -1   6        155.54        170.62         3.46 o                         
  -3  -1   6       1014.77        952.84        21.05 o                         
  -2  -1   6        390.98        415.65         7.54 o                         
  -1  -1   6        341.74        364.15         9.95 o                         
   0  -1   6         12.89          5.82         0.54 o                         
   1  -1   6        209.84        207.82         5.17 o                         
   2  -1   6        124.14        115.07         2.36 o                         
   3  -1   6          6.51          5.52         0.32 o                         
   4  -1   6         15.90         17.62         0.64 o                         
   5  -1   6          3.18          1.67         0.25 o                         
   6  -1   6         23.55         25.57         0.88 o                         
   7  -1   6        120.40        136.86         2.94 o                         
   8  -1   6          4.92          5.55         0.47 o                         
  -9   0   6          4.63          5.48         1.54 o                         
  -8   0   6          2.35          1.50         0.42 o                         
  -7   0   6          0.08         -0.31         0.31 o                         
  -6   0   6         25.41         27.60         0.94 o                         
  -5   0   6        509.56        508.25        15.35 o                         
  -4   0   6        101.26        101.56         2.74 o                         
  -3   0   6        328.24        358.87         8.73 o                         
  -2   0   6        488.02        493.56         8.93 o                         
  -1   0   6        152.55        153.16         4.92 o                         
   0   0   6          3.18          4.28         0.31 o                         
   1   0   6         26.71         28.76         0.88 o                         
   2   0   6          2.32          3.64         0.28 o                         
   3   0   6        110.41         94.75         2.26 o                         
   4   0   6        402.65        379.81        18.95 o                         
   5   0   6        143.92        144.67         3.37 o                         
   6   0   6          2.93          4.74         0.32 o                         
   7   0   6          5.89          2.64         0.34 o                         
   8   0   6          4.93          4.76         0.61 o                         
  -9   1   6         30.05         33.35         1.87 o                         
  -8   1   6         14.39         17.56         1.02 o                         
  -7   1   6          1.78          1.30         0.31 o                         
  -6   1   6          0.68          0.63         0.24 o                         
  -5   1   6         40.23         40.71         0.90 o                         
  -4   1   6         47.52         50.19         1.30 o                         
  -3   1   6          8.02         10.28         0.41 o                         
  -2   1   6        236.25        229.48         6.01 o                         
  -1   1   6        110.47        149.21         3.03 o                         
   0   1   6        765.05        810.87        17.92 o                         
   1   1   6          3.50          1.29         0.56 o                         
   2   1   6        600.41        604.53        13.40 o                         
   3   1   6         38.59         34.49         0.96 o                         
   4   1   6          0.64          0.93         0.27 o                         
   5   1   6         17.41         19.89         1.37 o                         
   6   1   6        116.41        107.67         2.62 o                         
   7   1   6          3.47          2.01         0.42 o                         
   8   1   6          3.63          2.23         0.49 o                         
  -9   2   6          1.24          1.41         1.52 o                         
  -8   2   6          7.66          5.70         0.47 o                         
  -7   2   6          0.07         -0.18         0.28 o                         
  -6   2   6         51.39         55.88         1.33 o                         
  -5   2   6         36.96         45.08         0.97 o                         
  -4   2   6          2.74          2.86         0.26 o                         
  -3   2   6          3.21          2.77         0.21 o                         
  -2   2   6        549.63        574.82        11.39 o                         
  -1   2   6          5.37          1.60         0.18 o                         
   0   2   6         86.07         80.19         1.68 o                         
   2   2   6        111.59        139.83         3.09 o                         
   3   2   6        272.78        277.29         6.72 o                         
   4   2   6         54.08         54.74         1.41 o                         
   5   2   6         41.29         39.95         1.15 o                         
   6   2   6          0.08         -0.40         0.40 o                         
   7   2   6          0.55         -0.48         0.77 o                         
   8   2   6          6.57          4.02         1.01 o                         
  -8   3   6          1.40          0.79         0.37 o                         
  -7   3   6          0.29          0.43         0.34 o                         
  -6   3   6          9.32          9.00         0.76 o                         
  -5   3   6         49.02         54.10         1.79 o                         
  -4   3   6        169.13        170.69         3.69 o                         
  -3   3   6         41.08         44.13         0.93 o                         
  -2   3   6         18.03         21.69         0.76 o                         
  -1   3   6        130.77        106.94         2.42 o                         
   0   3   6         91.50         89.81         2.29 o                         
   1   3   6        287.78        302.35        10.05 o                         
   2   3   6         21.70         21.14         0.74 o                         
   3   3   6         48.13         48.75         1.29 o                         
   4   3   6         23.86         23.04         0.92 o                         
   5   3   6          5.35          4.41         0.35 o                         
   6   3   6         51.76         47.65         1.46 o                         
   7   3   6         22.64         23.21         1.18 o                         
  -8   4   6          0.66          0.62         0.41 o                         
  -7   4   6          0.26         -0.17         0.33 o                         
  -6   4   6          3.12          3.45         0.25 o                         
  -5   4   6         24.51         26.11         0.75 o                         
  -4   4   6         89.77         88.93         2.43 o                         
  -3   4   6        935.94        933.11        18.43 o                         
  -2   4   6         29.66         30.13         1.49 o                         
  -1   4   6        138.31        134.83         4.66 o                         
   0   4   6         29.54         25.98         0.81 o                         
   1   4   6         49.92         47.53         1.80 o                         
   2   4   6         48.86         50.64         1.34 o                         
   3   4   6        123.08        123.01         3.42 o                         
   4   4   6         34.63         30.17         1.22 o                         
   5   4   6          9.41          9.82         0.84 o                         
   6   4   6         50.69         49.40         1.50 o                         
   7   4   6          4.53          4.20         0.62 o                         
  -7   5   6          1.08          0.46         0.37 o                         
  -6   5   6         30.76         32.04         1.19 o                         
  -5   5   6          2.98          2.50         0.27 o                         
  -4   5   6          6.65          5.29         0.34 o                         
  -3   5   6          7.15          7.29         0.54 o                         
  -2   5   6         70.56         67.98         1.70 o                         
  -1   5   6        246.28        242.47         5.49 o                         
   0   5   6          0.25          0.26         0.30 o                         
   1   5   6         25.59         27.50         1.26 o                         
   2   5   6          1.32          1.28         0.29 o                         
   3   5   6         35.12         41.45         2.51 o                         
   4   5   6        104.42        114.06         3.35 o                         
   5   5   6         10.63         15.30         0.83 o                         
   6   5   6         12.73         17.34         0.96 o                         
  -7   6   6          0.02          0.05         0.32 o                         
  -6   6   6          2.17          1.64         0.30 o                         
  -5   6   6          2.29          1.47         0.29 o                         
  -4   6   6         13.08         11.16         0.88 o                         
  -3   6   6          2.26          2.08         0.28 o                         
  -2   6   6          1.43          0.34         0.26 o                         
  -1   6   6         18.54         19.69         1.05 o                         
   0   6   6          0.11          0.56         0.36 o                         
   1   6   6         11.23         10.66         1.01 o                         
   2   6   6        143.75        154.23         4.17 o                         
   3   6   6         65.85         75.57         2.76 o                         
   4   6   6         21.49         20.78         1.22 o                         
   5   6   6          8.79          9.65         0.75 o                         
  -6   7   6          0.04          0.05         0.40 o                         
  -5   7   6          0.20          0.15         0.33 o                         
  -4   7   6          0.02         -0.23         0.29 o                         
  -3   7   6          0.17         -0.05         0.26 o                         
  -2   7   6         11.82         10.11         0.56 o                         
  -1   7   6         14.32         16.69         0.99 o                         
   0   7   6         11.02          8.93         0.61 o                         
   1   7   6         22.15         18.75         1.41 o                         
   2   7   6         11.20          9.64         0.76 o                         
   3   7   6         82.85         90.11         2.69 o                         
   4   7   6          4.53          3.37         0.61 o                         
  -4   8   6          9.82         12.41         0.92 o                         
  -3   8   6          0.41          0.09         0.32 o                         
  -2   8   6          5.43          4.31         0.48 o                         
  -1   8   6          4.86          4.01         0.46 o                         
   0   8   6          1.85          1.36         0.43 o                         
   1   8   6          0.04         -0.39         0.39 o                         
   2   8   6          0.30         -0.51         0.51 o                         
   3   8   6          1.13          1.67         0.54 o                         
  -2   9   6          2.75          2.42         0.60 o                         
  -1   9   6          0.92          1.73         0.58 o                         
   0   9   6          3.37          3.20         0.95 o                         
  -3 -10   7          3.76          2.90         0.62 o                         
  -2 -10   7         11.95          9.12         0.67 o                         
  -1 -10   7         10.78         10.06         0.87 o                         
   0 -10   7         41.65         39.49         1.25 o                         
   1 -10   7          4.02          3.32         0.45 o                         
   2 -10   7          5.31          4.18         0.50 o                         
   3 -10   7          2.00          1.84         0.41 o                         
  -5  -9   7         19.48         16.32         1.20 o                         
  -4  -9   7         21.03         12.53         0.61 o                         
  -3  -9   7         46.75         46.55         1.44 o                         
  -2  -9   7          2.90          2.80         0.41 o                         
  -1  -9   7         44.07         47.29         1.40 o                         
   0  -9   7         49.96         53.64         1.36 o                         
   1  -9   7         43.18         45.13         1.22 o                         
   2  -9   7          3.87          2.95         0.35 o                         
   3  -9   7          1.82          2.06         0.38 o                         
   4  -9   7          7.92          7.07         0.59 o                         
  -6  -8   7         25.02         24.09         1.36 o                         
  -5  -8   7         23.17         28.50         0.97 o                         
  -4  -8   7          0.03         -0.35         0.35 o                         
  -3  -8   7         55.88         59.43         1.41 o                         
  -2  -8   7         51.56         53.74         1.30 o                         
  -1  -8   7         31.00         30.63         1.50 o                         
   0  -8   7         25.69         24.73         0.70 o                         
   1  -8   7          3.47          1.41         0.28 o                         
   2  -8   7         26.05         23.64         0.85 o                         
   3  -8   7         20.32         25.14         0.93 o                         
   4  -8   7         20.85         21.15         1.16 o                         
   5  -8   7          7.27          7.18         0.52 o                         
  -7  -7   7          0.95          1.07         0.45 o                         
  -6  -7   7         61.44         67.18         1.72 o                         
  -5  -7   7        128.13        132.11         2.79 o                         
  -4  -7   7         97.44        105.25         2.26 o                         
  -3  -7   7          0.38          0.57         0.28 o                         
  -2  -7   7          0.28          0.57         0.25 o                         
  -1  -7   7          3.01          2.81         0.42 o                         
   0  -7   7         91.62         86.98         1.89 o                         
   1  -7   7         30.47         30.32         1.03 o                         
   2  -7   7        190.59        178.34         4.09 o                         
   3  -7   7         12.14         11.14         0.67 o                         
   4  -7   7         32.83         34.21         1.17 o                         
   5  -7   7          3.12          2.42         0.39 o                         
   6  -7   7         15.12         15.93         1.18 o                         
  -7  -6   7         10.54          8.96         0.78 o                         
  -6  -6   7          6.97          7.36         0.38 o                         
  -5  -6   7          6.59          6.63         0.34 o                         
  -4  -6   7          9.61          6.80         0.35 o                         
  -3  -6   7          7.53          7.68         0.95 o                         
  -2  -6   7        216.02        220.54         4.47 o                         
  -1  -6   7        116.78        111.52         2.35 o                         
   0  -6   7          0.01         -0.18         0.18 o                         
   1  -6   7        201.71        205.31         4.32 o                         
   2  -6   7        168.20        171.27         3.91 o                         
   3  -6   7         73.83         80.42         1.97 o                         
   4  -6   7         12.08          9.03         0.51 o                         
   5  -6   7          9.27          8.23         0.64 o                         
   6  -6   7          8.06          6.23         0.49 o                         
   7  -6   7          3.43          3.54         0.59 o                         
  -8  -5   7          0.17          0.10         0.39 o                         
  -7  -5   7          1.78          1.60         0.33 o                         
  -6  -5   7         10.92         13.65         0.57 o                         
  -5  -5   7          6.49          4.62         0.32 o                         
  -4  -5   7          5.51          6.16         0.42 o                         
  -3  -5   7         15.44         17.58         0.68 o                         
  -2  -5   7        238.26        240.99         5.45 o                         
  -1  -5   7        462.80        432.11         9.62 o                         
   0  -5   7        533.96        525.53        11.66 o                         
   1  -5   7         19.32         17.17         0.57 o                         
   2  -5   7          3.69          1.73         0.24 o                         
   3  -5   7         38.85         42.67         1.16 o                         
   4  -5   7         10.63          9.55         0.48 o                         
   5  -5   7         29.55         31.22         1.01 o                         
   6  -5   7          3.28          2.30         0.37 o                         
   7  -5   7          1.57          1.90         0.50 o                         
  -8  -4   7          4.17          3.78         0.38 o                         
  -7  -4   7         10.75          8.70         0.62 o                         
  -6  -4   7         13.94          9.39         0.64 o                         
  -5  -4   7          3.63          2.31         0.26 o                         
  -4  -4   7        406.99        412.24         8.25 o                         
  -3  -4   7        992.02        975.23        17.62 o                         
  -2  -4   7        237.82        242.93         4.90 o                         
  -1  -4   7          8.01          8.70         0.38 o                         
   0  -4   7          9.37          6.53         0.33 o                         
   1  -4   7         39.41         31.72         0.79 o                         
   2  -4   7         61.96         66.26         1.83 o                         
   3  -4   7        151.16        158.39         3.62 o                         
   4  -4   7          0.41          1.04         0.39 o                         
   5  -4   7          1.28          0.05         0.28 o                         
   6  -4   7         52.30         52.79         1.54 o                         
   7  -4   7          4.87          4.66         0.49 o                         
  -8  -3   7          0.06          0.13         0.45 o                         
  -7  -3   7         35.68         35.93         0.97 o                         
  -6  -3   7        136.09        145.46         2.77 o                         
  -5  -3   7         15.25         14.70         0.51 o                         
  -4  -3   7         88.40         93.52         2.01 o                         
  -3  -3   7         43.05         46.66         1.11 o                         
  -2  -3   7        110.94        130.70         2.76 o                         
  -1  -3   7        106.09        116.41         2.19 o                         
   0  -3   7         28.38         27.66         0.64 o                         
   1  -3   7          0.73          0.48         0.22 o                         
   2  -3   7        191.18        198.24         4.00 o                         
   3  -3   7        233.52        243.41         5.48 o                         
   4  -3   7        260.69        273.94         7.14 o                         
   5  -3   7         52.94         54.58         1.44 o                         
   6  -3   7          0.18         -0.30         0.30 o                         
   7  -3   7          0.50          0.28         0.36 o                         
   8  -3   7          0.28         -0.19         0.53 o                         
  -9  -2   7          2.73          1.50         0.60 o                         
  -8  -2   7          2.15          1.10         0.43 o                         
  -7  -2   7          1.60          0.99         0.32 o                         
  -6  -2   7         57.29         59.78         1.40 o                         
  -5  -2   7         26.10         31.97         0.75 o                         
  -4  -2   7        144.77        148.67         2.80 o                         
  -3  -2   7          0.91          1.23         0.19 o                         
  -2  -2   7         28.17         26.52         0.58 o                         
  -1  -2   7        424.53        411.65         8.39 o                         
   0  -2   7        513.19        525.58        10.43 o                         
   1  -2   7        720.81        698.55        13.81 o                         
   2  -2   7        224.48        233.89         5.21 o                         
   3  -2   7          0.67          0.28         0.20 o                         
   5  -2   7          1.09          0.93         0.27 o                         
   6  -2   7          2.66          2.91         0.33 o                         
   7  -2   7          2.83          1.18         0.36 o                         
   8  -2   7          0.05         -0.03         0.52 o                         
  -9  -1   7          2.00          1.10         0.54 o                         
  -8  -1   7         56.92         60.06         1.81 o                         
  -7  -1   7          4.16          4.44         0.52 o                         
  -6  -1   7         47.28         44.96         1.12 o                         
  -5  -1   7         12.80         14.22         0.74 o                         
  -4  -1   7        129.64        134.58         2.77 o                         
  -3  -1   7         99.51         97.14         2.36 o                         
  -2  -1   7        203.12        212.69         3.91 o                         
  -1  -1   7        607.75        555.03        12.76 o                         
   0  -1   7         89.74         93.50         1.78 o                         
   1  -1   7         21.27         13.81         0.45 o                         
   2  -1   7         71.34         75.86         1.62 o                         
   3  -1   7        260.46        264.09         6.83 o                         
   4  -1   7          4.91          4.00         0.36 o                         
   5  -1   7         19.62         18.83         0.74 o                         
   6  -1   7         12.48         15.30         0.89 o                         
   7  -1   7          9.87          7.64         0.45 o                         
   8  -1   7         16.92         14.34         1.81 o                         
  -9   0   7          8.25          6.69         0.74 o                         
  -8   0   7          2.23          1.76         0.41 o                         
  -7   0   7          1.84          0.68         0.30 o                         
  -6   0   7         67.74         63.70         1.47 o                         
  -5   0   7          9.47          7.93         0.61 o                         
  -4   0   7         22.50         24.78         1.14 o                         
  -3   0   7         44.63         49.91         1.13 o                         
  -2   0   7          0.98          0.36         0.15 o                         
  -1   0   7        611.83        616.01        13.43 o                         
   0   0   7        148.64        147.04         2.99 o                         
   1   0   7          6.57          4.26         0.25 o                         
   2   0   7          0.20         -0.04         0.18 o                         
   3   0   7         87.56         79.56         2.13 o                         
   4   0   7         74.86         84.33         3.70 o                         
   5   0   7        208.00        198.45         4.06 o                         
   6   0   7        107.94        107.99         2.36 o                         
   7   0   7         15.35         19.95         1.16 o                         
   8   0   7          0.12         -0.50         0.50 o                         
  -9   1   7         27.85         28.78         1.83 o                         
  -8   1   7         23.46         23.58         1.28 o                         
  -7   1   7         10.51         10.06         0.82 o                         
  -6   1   7          8.87          9.31         0.74 o                         
  -5   1   7         13.26         14.97         0.77 o                         
  -4   1   7          0.89          0.82         0.23 o                         
  -3   1   7         27.73         24.68         0.85 o                         
  -2   1   7         13.80         19.23         0.59 o                         
  -1   1   7          1.62          0.24         0.12 o                         
   0   1   7         21.60         26.11         0.68 o                         
   1   1   7         20.45         19.67         0.55 o                         
   2   1   7         80.71         74.21         2.27 o                         
   3   1   7        148.55        151.64         3.49 o                         
   4   1   7         47.77         51.01         1.34 o                         
   5   1   7         46.14         41.34         1.21 o                         
   6   1   7         18.20         17.65         0.90 o                         
   7   1   7         10.09          9.12         0.58 o                         
  -8   2   7          0.48          0.86         0.85 o                         
  -7   2   7         58.69         66.74         1.88 o                         
  -6   2   7         18.23         21.85         0.72 o                         
  -5   2   7          0.00         -0.20         0.20 o                         
  -4   2   7         49.15         41.72         1.41 o                         
  -3   2   7          5.37          4.28         0.28 o                         
  -2   2   7        206.44        232.46         4.69 o                         
  -1   2   7        216.36        211.51         4.56 o                         
   0   2   7        514.66        538.29        10.68 o                         
   1   2   7         14.30         19.45         1.16 o                         
   2   2   7        168.55        178.32         4.08 o                         
   3   2   7        112.22        103.49         2.83 o                         
   4   2   7         47.03         49.59         1.75 o                         
   5   2   7         15.85         14.84         0.88 o                         
   6   2   7          0.01         -0.39         0.39 o                         
   7   2   7          0.65         -0.53         0.53 o                         
  -8   3   7          4.06          4.33         0.54 o                         
  -7   3   7         20.06         21.62         0.87 o                         
  -6   3   7          5.86          6.82         0.50 o                         
  -5   3   7         83.19         95.62         2.35 o                         
  -4   3   7         89.80         97.63         2.36 o                         
  -3   3   7        102.78         97.34         2.32 o                         
  -2   3   7         58.46         60.42         1.21 o                         
  -1   3   7          0.43          0.46         0.16 o                         
   0   3   7         94.07        108.94         2.77 o                         
   1   3   7         33.20         33.80         0.99 o                         
   2   3   7         52.29         52.68         1.59 o                         
   3   3   7          1.79          1.13         0.23 o                         
   4   3   7          0.06         -0.02         0.26 o                         
   5   3   7          2.08          1.33         0.45 o                         
   6   3   7         14.72         13.99         0.75 o                         
   7   3   7         22.88         24.46         1.46 o                         
  -8   4   7          0.94          0.76         0.38 o                         
  -7   4   7         27.53         29.78         1.07 o                         
  -6   4   7          0.66          0.20         0.22 o                         
  -5   4   7         61.48         62.98         2.23 o                         
  -4   4   7         81.59         83.41         2.24 o                         
  -3   4   7        400.97        400.92         7.99 o                         
  -2   4   7        117.06        116.53         2.78 o                         
  -1   4   7        199.66        203.28         5.07 o                         
   0   4   7         51.23         51.90         1.36 o                         
   1   4   7          3.93          2.23         0.29 o                         
   2   4   7          0.01         -0.07         0.43 o                         
   3   4   7         55.87         64.84         2.03 o                         
   4   4   7         62.35         77.42         2.96 o                         
   5   4   7          0.39          0.12         0.32 o                         
   6   4   7          0.52         -0.40         0.40 o                         
  -7   5   7          3.31          3.09         0.30 o                         
  -6   5   7          3.20          2.10         0.29 o                         
  -5   5   7          5.52          3.98         0.30 o                         
  -4   5   7         58.46         57.85         1.52 o                         
  -3   5   7         45.74         50.06         1.19 o                         
  -2   5   7         26.92         27.04         1.38 o                         
  -1   5   7        108.66        109.68         2.63 o                         
   0   5   7          6.61          5.63         0.54 o                         
   1   5   7         93.36        101.93         2.82 o                         
   2   5   7         19.97         21.90         0.91 o                         
   3   5   7         11.40          9.39         1.58 o                         
   4   5   7          3.45          1.69         0.49 o                         
   5   5   7         54.15         62.42         2.14 o                         
   6   5   7         14.83         10.60         1.08 o                         
  -6   6   7          0.02         -0.15         0.30 o                         
  -5   6   7          3.68          3.27         0.32 o                         
  -4   6   7          1.57          1.03         0.28 o                         
  -3   6   7         21.14         18.15         0.83 o                         
  -2   6   7          8.70          8.86         1.00 o                         
  -1   6   7         61.87         64.37         2.01 o                         
   0   6   7         30.19         28.08         1.26 o                         
   1   6   7        140.03        150.75         3.54 o                         
   2   6   7        137.58        150.66         3.56 o                         
   3   6   7         54.47         62.70         2.04 o                         
   4   6   7         30.96         32.29         1.49 o                         
   5   6   7          0.30         -0.52         0.82 o                         
  -5   7   7          0.96          0.66         0.55 o                         
  -4   7   7          7.53          6.12         0.38 o                         
  -3   7   7          0.92          0.20         0.42 o                         
  -2   7   7          5.20          4.74         0.62 o                         
  -1   7   7         76.27         79.47         2.38 o                         
   0   7   7          1.70          1.86         0.37 o                         
   1   7   7          0.00         -0.14         0.37 o                         
   2   7   7          7.77          6.11         0.58 o                         
   3   7   7         56.21         54.39         1.94 o                         
   4   7   7          0.25          0.66         0.69 o                         
  -3   8   7          1.21          1.03         0.60 o                         
  -2   8   7          0.43          0.30         0.47 o                         
  -1   8   7         25.48         25.98         1.53 o                         
   0   8   7          8.35          6.63         0.53 o                         
   1   8   7          2.05          1.19         0.68 o                         
   2   8   7          4.25          3.36         0.73 o                         
  -3 -10   8          0.50         -0.49         0.66 o                         
  -2 -10   8          0.00         -0.60         0.60 o                         
  -1 -10   8         50.46         55.03         1.70 o                         
   0 -10   8         26.13         25.58         1.22 o                         
   1 -10   8         51.24         53.59         1.73 o                         
   2 -10   8          1.28          0.63         0.55 o                         
  -4  -9   8          8.41          8.45         0.49 o                         
  -3  -9   8         32.00         32.46         1.07 o                         
  -2  -9   8         31.62         28.41         1.89 o                         
  -1  -9   8          1.10          0.50         0.40 o                         
   0  -9   8         32.96         34.57         1.06 o                         
   1  -9   8         28.02         31.49         1.00 o                         
   2  -9   8         14.51         10.43         0.68 o                         
   3  -9   8         15.93         11.29         0.59 o                         
   4  -9   8          0.13          0.28         0.53 o                         
  -6  -8   8         56.56         59.35         1.98 o                         
  -5  -8   8         22.07         20.17         0.80 o                         
  -4  -8   8          5.30          4.80         0.50 o                         
  -3  -8   8          5.21          5.43         0.41 o                         
  -2  -8   8         64.45         67.67         1.58 o                         
  -1  -8   8        239.16        245.85         5.00 o                         
   0  -8   8          8.67          7.43         0.59 o                         
   1  -8   8          4.10          2.60         0.31 o                         
   2  -8   8          0.01         -0.30         0.35 o                         
   3  -8   8         19.57         18.15         1.11 o                         
   4  -8   8         26.18         27.17         1.38 o                         
   5  -8   8          1.37          0.18         0.57 o                         
  -6  -7   8          9.96          8.71         0.52 o                         
  -5  -7   8         62.32         63.00         1.50 o                         
  -4  -7   8        199.70        206.16         4.23 o                         
  -3  -7   8         20.64         19.23         0.71 o                         
  -2  -7   8        113.30        116.73         2.49 o                         
  -1  -7   8          1.89          0.65         0.30 o                         
   0  -7   8         52.76         49.68         1.09 o                         
   1  -7   8        146.99        136.93         3.19 o                         
   2  -7   8          0.05          0.43         0.28 o                         
   3  -7   8          5.31          4.97         0.40 o                         
   4  -7   8          0.37          0.53         0.42 o                         
   5  -7   8         25.31         30.55         1.14 o                         
   6  -7   8         10.04          8.99         0.77 o                         
  -7  -6   8         45.42         50.39         1.68 o                         
  -6  -6   8         25.47         31.52         1.07 o                         
  -5  -6   8          0.18          0.14         0.22 o                         
  -4  -6   8          2.15          1.98         0.26 o                         
  -3  -6   8        160.57        161.94         3.34 o                         
  -2  -6   8          9.92          9.56         0.51 o                         
  -1  -6   8         84.42         81.67         1.63 o                         
   0  -6   8          0.01          0.03         0.20 o                         
   1  -6   8         12.14         12.82         0.60 o                         
   2  -6   8         82.48         93.19         2.25 o                         
   3  -6   8         30.94         34.66         1.05 o                         
   4  -6   8         72.68         69.43         1.80 o                         
   5  -6   8          7.54          5.92         0.54 o                         
   6  -6   8          0.01         -0.43         0.43 o                         
  -8  -5   8          1.51          1.06         0.43 o                         
  -7  -5   8          0.24         -0.09         0.30 o                         
  -6  -5   8         26.88         29.62         0.85 o                         
  -5  -5   8          2.66          2.57         0.38 o                         
  -4  -5   8         21.96         25.71         0.71 o                         
  -3  -5   8        486.48        506.99        10.09 o                         
  -2  -5   8         90.51         84.56         2.12 o                         
  -1  -5   8        136.76        140.03         2.64 o                         
   0  -5   8        422.24        407.01         7.77 o                         
   1  -5   8        183.61        169.98         3.56 o                         
   2  -5   8         27.62         24.88         0.76 o                         
   3  -5   8         36.26         30.19         0.95 o                         
   4  -5   8          2.59          2.69         0.31 o                         
   5  -5   8         31.50         28.02         1.07 o                         
   6  -5   8         20.55         22.70         1.32 o                         
   7  -5   8         23.11         27.85         1.83 o                         
  -8  -4   8         20.21         18.39         0.96 o                         
  -7  -4   8         29.91         29.63         0.87 o                         
  -6  -4   8          1.44          0.87         0.25 o                         
  -5  -4   8          0.02         -0.18         0.21 o                         
  -4  -4   8        552.44        553.07        11.03 o                         
  -3  -4   8        173.67        177.16         3.65 o                         
  -2  -4   8        432.96        447.99         8.94 o                         
  -1  -4   8        124.52        126.44         2.41 o                         
   0  -4   8         19.15         17.77         0.61 o                         
   1  -4   8          0.01         -0.13         0.26 o                         
   2  -4   8          2.27          2.37         0.23 o                         
   3  -4   8         82.88         81.90         1.98 o                         
   4  -4   8        192.48        206.87         4.72 o                         
   5  -4   8          5.07          4.90         0.39 o                         
   6  -4   8         19.59         20.55         0.94 o                         
   7  -4   8         30.59         31.88         1.50 o                         
  -8  -3   8         13.50         11.72         1.91 o                         
  -7  -3   8          5.99          4.92         0.45 o                         
  -6  -3   8         70.50         70.15         1.47 o                         
  -5  -3   8         42.68         50.06         1.10 o                         
  -4  -3   8          6.47          5.93         0.32 o                         
  -3  -3   8          0.77          0.01         0.22 o                         
  -2  -3   8        199.86        197.85         3.66 o                         
  -1  -3   8         32.68         32.84         0.76 o                         
   0  -3   8        218.86        230.08         4.23 o                         
   1  -3   8          2.88          3.11         0.25 o                         
   2  -3   8        158.10        146.47         3.21 o                         
   3  -3   8        346.04        356.71         7.98 o                         
   4  -3   8          4.24          2.91         0.31 o                         
   5  -3   8        101.22        103.87         2.50 o                         
   6  -3   8         16.96         18.11         0.86 o                         
   7  -3   8          0.04          0.08         0.42 o                         
  -8  -2   8          5.74          5.99         0.55 o                         
  -7  -2   8          0.78          0.69         0.27 o                         
  -6  -2   8          1.01          0.89         0.23 o                         
  -5  -2   8         78.02         84.22         1.85 o                         
  -4  -2   8        163.18        180.86         3.70 o                         
  -3  -2   8          0.03         -0.12         0.16 o                         
  -2  -2   8         46.39         49.01         1.04 o                         
  -1  -2   8        338.50        359.49         8.49 o                         
   0  -2   8         19.96         14.66         0.51 o                         
   1  -2   8        665.39        663.16        13.13 o                         
   2  -2   8         51.25         56.81         1.49 o                         
   3  -2   8        764.79        730.52        14.48 o                         
   4  -2   8         28.80         31.36         1.39 o                         
   5  -2   8         14.04         13.54         0.70 o                         
   6  -2   8         12.41         12.39         1.09 o                         
   7  -2   8          0.99          0.29         0.39 o                         
  -8  -1   8          3.41          3.21         0.54 o                         
  -7  -1   8          6.84          6.13         0.84 o                         
  -6  -1   8          7.34          5.95         0.41 o                         
  -5  -1   8         31.94         33.03         1.06 o                         
  -4  -1   8         13.07         14.55         0.96 o                         
  -3  -1   8         36.76         30.83         0.80 o                         
  -2  -1   8          6.98          4.24         0.26 o                         
  -1  -1   8        943.46        982.88        21.74 o                         
   0  -1   8        227.21        244.22         4.47 o                         
   1  -1   8          4.24          1.59         0.18 o                         
   2  -1   8        173.26        157.45         4.05 o                         
   3  -1   8         11.68          8.20         0.40 o                         
   4  -1   8         22.70         21.62         0.79 o                         
   5  -1   8          2.28          2.50         0.32 o                         
   6  -1   8         21.48         25.78         1.02 o                         
   7  -1   8          2.65          3.76         0.44 o                         
  -8   0   8          3.72          3.03         0.43 o                         
  -7   0   8          1.41          1.12         0.30 o                         
  -6   0   8          1.32          0.91         0.29 o                         
  -5   0   8         45.00         47.53         1.34 o                         
  -4   0   8        164.55        165.26         3.39 o                         
  -3   0   8         48.17         52.60         1.21 o                         
  -2   0   8        155.06        147.53         2.77 o                         
  -1   0   8         29.90         26.88         0.94 o                         
   0   0   8        283.22        301.24         5.49 o                         
   1   0   8         96.30         87.93         1.86 o                         
   2   0   8          3.93          3.94         0.27 o                         
   3   0   8         22.52         22.09         0.79 o                         
   4   0   8          1.67          0.85         0.27 o                         
   5   0   8         49.18         51.57         1.27 o                         
   6   0   8        216.15        218.26         4.94 o                         
   7   0   8          3.54          2.43         0.43 o                         
  -8   1   8          2.54          2.22         0.47 o                         
  -7   1   8          0.84         -0.27         0.48 o                         
  -6   1   8         94.13         92.37         2.32 o                         
  -5   1   8         24.15         25.43         0.91 o                         
  -4   1   8         61.57         66.89         1.50 o                         
  -3   1   8         21.73         21.08         0.65 o                         
  -2   1   8        105.04        101.20         2.17 o                         
  -1   1   8         20.68         18.07         0.55 o                         
   0   1   8          0.92          0.92         0.20 o                         
   1   1   8          3.53          1.76         0.19 o                         
   2   1   8         10.36          7.38         0.52 o                         
   3   1   8        183.17        186.86         4.30 o                         
   4   1   8         27.00         27.33         0.91 o                         
   5   1   8          9.43          6.98         0.90 o                         
   6   1   8          0.99         -0.36         0.36 o                         
   7   1   8         22.89         22.03         1.05 o                         
  -8   2   8         10.41          7.98         0.81 o                         
  -7   2   8          0.52          0.37         0.55 o                         
  -6   2   8          0.17          0.09         0.29 o                         
  -5   2   8         12.60         12.94         1.16 o                         
  -4   2   8         15.40         19.02         0.66 o                         
  -3   2   8          2.32          1.98         0.26 o                         
  -2   2   8         16.32         17.07         0.60 o                         
  -1   2   8         12.99         16.13         0.65 o                         
   0   2   8         58.43         57.39         1.41 o                         
   1   2   8        196.11        210.72         4.27 o                         
   2   2   8         31.42         38.80         0.99 o                         
   3   2   8         14.07         14.16         0.98 o                         
   4   2   8         49.33         52.53         1.65 o                         
   5   2   8        144.08        148.54         5.12 o                         
   6   2   8          3.70          2.90         0.53 o                         
   7   2   8          0.25         -0.07         0.80 o                         
  -8   3   8          0.03         -0.86         0.86 o                         
  -7   3   8         19.88         12.07         1.51 o                         
  -6   3   8         28.54         32.35         1.83 o                         
  -5   3   8         11.75         12.74         1.02 o                         
  -4   3   8          8.90          7.52         1.29 o                         
  -3   3   8        199.29        195.03         4.46 o                         
  -2   3   8          4.74          3.41         0.33 o                         
  -1   3   8         67.95         71.62         1.56 o                         
   0   3   8         29.49         33.51         0.99 o                         
   1   3   8          0.59          0.28         0.25 o                         
   2   3   8        112.30        117.63         3.29 o                         
   3   3   8         15.49         15.30         0.85 o                         
   4   3   8          8.61          6.35         0.54 o                         
   5   3   8          0.01         -0.34         0.34 o                         
   6   3   8          2.19          1.37         0.47 o                         
  -7   4   8          1.77          0.88         0.29 o                         
  -6   4   8         18.00         19.11         0.96 o                         
  -5   4   8         27.76         29.30         1.32 o                         
  -4   4   8          2.07          2.27         0.55 o                         
  -3   4   8         60.16         55.19         2.07 o                         
  -2   4   8        156.59        160.61         3.31 o                         
  -1   4   8         43.94         46.08         1.27 o                         
   0   4   8         49.09         52.56         1.42 o                         
   1   4   8         32.14         33.16         1.04 o                         
   2   4   8          9.95         12.00         0.82 o                         
   3   4   8          1.83          3.05         0.39 o                         
   4   4   8          2.22          1.68         0.46 o                         
   5   4   8          9.35          8.64         0.60 o                         
   6   4   8          4.87          3.79         0.61 o                         
  -6   5   8          0.14         -0.31         0.37 o                         
  -5   5   8         14.19         15.47         1.13 o                         
  -4   5   8        238.15        248.93         6.57 o                         
  -3   5   8         14.90         15.11         0.70 o                         
  -2   5   8         53.89         59.05         1.78 o                         
  -1   5   8          3.56          3.12         0.34 o                         
   0   5   8         22.91         22.76         0.87 o                         
   1   5   8         13.07         12.95         0.80 o                         
   2   5   8          4.32          4.22         0.43 o                         
   3   5   8          0.20         -0.05         0.82 o                         
   4   5   8          9.12          7.53         0.62 o                         
   5   5   8         26.74         29.76         2.02 o                         
  -6   6   8          0.05         -0.48         0.48 o                         
  -5   6   8          2.59          0.96         0.32 o                         
  -4   6   8          6.63          4.49         0.51 o                         
  -3   6   8          4.10          3.51         0.44 o                         
  -2   6   8          2.41          2.58         0.37 o                         
  -1   6   8          3.08          1.52         0.36 o                         
   0   6   8          5.69          5.15         0.47 o                         
   1   6   8          0.97          1.66         0.38 o                         
   2   6   8          0.29          0.80         0.39 o                         
   3   6   8         80.21         95.72         2.85 o                         
   4   6   8          2.54          1.88         0.76 o                         
  -4   7   8          0.12         -0.03         0.38 o                         
  -3   7   8          1.70          1.16         0.37 o                         
  -2   7   8          0.16         -0.26         0.65 o                         
  -1   7   8         12.51         14.19         1.55 o                         
   0   7   8          0.10          0.63         0.40 o                         
   1   7   8         22.81         24.38         1.57 o                         
   2   7   8          1.19          0.12         0.55 o                         
  -1   8   8          1.64         -0.09         0.45 o                         
  -2 -10   9          0.29          1.00         0.66 o                         
  -1 -10   9         60.50         68.53         2.19 o                         
   0 -10   9         38.49         42.70         1.69 o                         
   1 -10   9         24.13         21.45         1.37 o                         
  -4  -9   9          2.45          3.28         0.48 o                         
  -3  -9   9         39.27         35.15         1.15 o                         
  -2  -9   9          8.82          6.84         0.46 o                         
  -1  -9   9          6.66          5.56         0.45 o                         
   0  -9   9          0.10         -0.40         0.49 o                         
   1  -9   9         24.30         27.21         1.00 o                         
   2  -9   9         16.58         17.23         0.95 o                         
   3  -9   9         30.48         29.24         2.26 o                         
  -5  -8   9          7.24          3.66         0.43 o                         
  -4  -8   9         10.43          9.68         0.86 o                         
  -3  -8   9         15.65         11.72         0.61 o                         
  -2  -8   9         98.13        104.83         2.30 o                         
  -1  -8   9         40.18         49.02         1.14 o                         
   0  -8   9         69.96         67.06         1.43 o                         
   1  -8   9         53.47         49.66         1.27 o                         
   2  -8   9          2.40          0.84         0.34 o                         
   3  -8   9         15.04         13.06         0.89 o                         
   4  -8   9          7.05          7.96         0.54 o                         
  -6  -7   9          7.59          5.71         0.57 o                         
  -5  -7   9         11.65         11.76         0.63 o                         
  -4  -7   9         89.01         90.16         2.01 o                         
  -3  -7   9         40.27         41.88         1.11 o                         
  -2  -7   9          6.31          5.88         0.47 o                         
  -1  -7   9         53.87         46.79         1.08 o                         
   0  -7   9          0.72          0.45         0.25 o                         
   1  -7   9          0.77         -0.14         0.25 o                         
   2  -7   9          0.58          1.31         0.33 o                         
   3  -7   9         63.07         59.74         1.85 o                         
   4  -7   9          0.06         -0.42         0.42 o                         
   5  -7   9         30.41         32.77         2.08 o                         
  -7  -6   9         40.51         43.10         1.43 o                         
  -6  -6   9        104.29        101.94         2.13 o                         
  -5  -6   9         28.33         30.03         1.01 o                         
  -4  -6   9          6.53          6.20         0.48 o                         
  -3  -6   9         22.82         23.63         0.88 o                         
  -2  -6   9         54.69         57.11         1.53 o                         
  -1  -6   9         26.53         26.12         0.73 o                         
   0  -6   9          9.10          8.26         0.75 o                         
   1  -6   9        218.64        174.65         3.58 o                         
   2  -6   9         43.82         41.18         1.18 o                         
   3  -6   9        217.02        211.06         4.83 o                         
   4  -6   9         42.57         42.27         2.11 o                         
   5  -6   9          7.21          6.09         0.60 o                         
   6  -6   9          2.78          1.84         0.57 o                         
  -7  -5   9          0.52          0.44         0.35 o                         
  -6  -5   9         33.32         33.22         0.94 o                         
  -5  -5   9          1.10          1.05         0.32 o                         
  -4  -5   9          0.90          1.12         0.23 o                         
  -3  -5   9        469.90        480.96         9.60 o                         
  -2  -5   9         29.82         35.61         0.88 o                         
  -1  -5   9         26.19         28.77         0.75 o                         
   0  -5   9        271.98        268.39         4.95 o                         
   1  -5   9        165.06        170.41         3.51 o                         
   2  -5   9         63.57         66.48         1.91 o                         
   3  -5   9         15.13         13.14         0.82 o                         
   4  -5   9         17.58         17.76         0.81 o                         
   5  -5   9         12.80         11.74         0.72 o                         
   6  -5   9          5.77          5.48         0.71 o                         
  -8  -4   9         14.93         15.71         1.26 o                         
  -7  -4   9          0.52          0.21         0.34 o                         
  -6  -4   9          1.27          0.94         0.27 o                         
  -5  -4   9          0.93          0.57         0.23 o                         
  -4  -4   9        375.68        395.81         7.97 o                         
  -3  -4   9        137.68        142.44         3.34 o                         
  -2  -4   9         18.05         15.72         0.60 o                         
  -1  -4   9         74.13         71.84         1.46 o                         
   0  -4   9        174.28        170.04         3.19 o                         
   1  -4   9          4.98          4.40         0.51 o                         
   2  -4   9         25.92         20.38         0.77 o                         
   3  -4   9          0.20         -0.25         0.25 o                         
   4  -4   9         56.73         60.63         1.59 o                         
   5  -4   9         12.16          9.24         0.85 o                         
   6  -4   9          4.27          3.04         0.43 o                         
   7  -4   9          7.45          7.30         0.78 o                         
  -8  -3   9          0.90          0.42         0.66 o                         
  -7  -3   9          6.23          4.93         0.37 o                         
  -6  -3   9          6.94          6.97         0.51 o                         
  -5  -3   9         47.67         47.94         1.21 o                         
  -4  -3   9        254.52        267.95         5.45 o                         
  -3  -3   9         42.10         46.97         1.05 o                         
  -2  -3   9         11.49         14.07         0.61 o                         
  -1  -3   9          0.10         -0.06         0.19 o                         
   0  -3   9        247.46        236.21         4.78 o                         
   1  -3   9         39.62         41.70         1.17 o                         
   2  -3   9        265.87        273.83         6.00 o                         
   3  -3   9         57.92         58.10         1.50 o                         
   4  -3   9          7.47          6.48         0.38 o                         
   5  -3   9        145.11        157.52         3.69 o                         
   6  -3   9         13.29         11.73         1.13 o                         
   7  -3   9         13.47         11.64         0.81 o                         
  -8  -2   9          7.61          7.30         0.59 o                         
  -7  -2   9         29.32         32.44         1.00 o                         
  -6  -2   9          0.08         -0.17         0.23 o                         
  -5  -2   9         54.18         55.37         1.33 o                         
  -4  -2   9         57.35         56.85         1.19 o                         
  -3  -2   9         79.22         83.68         1.67 o                         
  -2  -2   9          0.29          0.42         0.18 o                         
  -1  -2   9         54.91         57.86         1.33 o                         
   0  -2   9         67.28         71.25         1.61 o                         
   1  -2   9         42.27         41.29         0.91 o                         
   2  -2   9        596.10        596.88        11.86 o                         
   3  -2   9        988.10        964.61        26.06 o                         
   4  -2   9         21.67         22.09         0.83 o                         
   5  -2   9          8.57          8.60         0.47 o                         
   6  -2   9          0.31         -0.35         0.38 o                         
   7  -2   9          2.43          2.51         0.53 o                         
  -8  -1   9          0.92          0.58         0.42 o                         
  -7  -1   9          9.82          9.78         0.62 o                         
  -6  -1   9         16.41         21.05         0.92 o                         
  -5  -1   9         10.34          8.75         0.67 o                         
  -4  -1   9          0.88          0.38         0.27 o                         
  -3  -1   9          0.04         -0.15         0.19 o                         
  -2  -1   9         61.08         66.67         1.69 o                         
  -1  -1   9        394.55        367.29         7.44 o                         
   0  -1   9        214.26        209.54         5.51 o                         
   1  -1   9         90.22         98.45         1.90 o                         
   2  -1   9        219.00        218.93         4.45 o                         
   3  -1   9         38.71         34.22         1.76 o                         
   4  -1   9         35.15         37.48         1.11 o                         
   5  -1   9         13.08         10.35         1.01 o                         
   6  -1   9          5.84          6.39         0.44 o                         
   7  -1   9          2.00          2.14         0.56 o                         
  -8   0   9          0.03         -0.47         0.65 o                         
  -7   0   9          3.70          3.01         0.37 o                         
  -6   0   9          0.06         -0.32         0.32 o                         
  -5   0   9          2.36          1.80         0.32 o                         
  -4   0   9         40.32         37.99         0.98 o                         
  -3   0   9         20.89         22.61         0.65 o                         
  -2   0   9          7.53         10.19         0.50 o                         
  -1   0   9         16.15         15.84         0.73 o                         
   0   0   9         23.94         22.72         0.59 o                         
   1   0   9        134.37        144.26         2.71 o                         
   2   0   9        212.98        225.31         4.57 o                         
   3   0   9          0.08         -0.56         1.12 o                         
   4   0   9         17.88         18.31         0.78 o                         
   5   0   9         35.31         34.90         1.02 o                         
   6   0   9          9.24          7.26         0.46 o                         
   7   0   9          4.57          5.16         0.61 o                         
  -8   1   9          0.00         -0.64         0.64 o                         
  -7   1   9          0.50         -0.20         0.57 o                         
  -6   1   9         10.66          9.49         1.32 o                         
  -5   1   9          8.26          6.56         0.54 o                         
  -4   1   9          0.52          0.35         0.24 o                         
  -3   1   9         46.40         46.55         1.05 o                         
  -2   1   9        156.72        173.83         3.26 o                         
  -1   1   9         68.43         68.59         1.51 o                         
   0   1   9         12.05          9.12         0.67 o                         
   1   1   9          2.76          1.67         0.25 o                         
   2   1   9         12.93         12.70         0.66 o                         
   3   1   9         72.03         75.94         1.92 o                         
   4   1   9        124.24        126.78         3.00 o                         
   5   1   9         11.03         11.70         0.74 o                         
   6   1   9          7.98          5.38         0.42 o                         
  -8   2   9          1.60          0.07         0.82 o                         
  -7   2   9          0.54          0.07         0.71 o                         
  -6   2   9          1.93          1.46         0.38 o                         
  -5   2   9          4.29          3.18         0.36 o                         
  -4   2   9         10.38          9.38         0.61 o                         
  -3   2   9         27.23         26.07         0.92 o                         
  -2   2   9          1.09          1.10         0.24 o                         
  -1   2   9          8.31          9.90         0.47 o                         
   0   2   9          2.87          2.24         0.21 o                         
   1   2   9         53.11         58.04         1.67 o                         
   2   2   9         35.03         34.32         1.02 o                         
   3   2   9          0.49          0.20         0.34 o                         
   4   2   9         39.32         43.15         1.35 o                         
   5   2   9         49.41         46.36         1.63 o                         
   6   2   9          4.70          3.05         0.79 o                         
  -7   3   9          5.07          4.63         0.58 o                         
  -6   3   9          0.49         -0.24         0.36 o                         
  -5   3   9          0.04         -0.02         0.32 o                         
  -4   3   9          5.91          4.34         0.42 o                         
  -3   3   9          0.03         -0.29         0.29 o                         
  -2   3   9         22.10         20.27         0.71 o                         
  -1   3   9         15.18         16.34         0.57 o                         
   0   3   9          9.43          7.28         0.86 o                         
   1   3   9          1.27          1.05         0.29 o                         
   2   3   9         86.00         95.36         2.82 o                         
   3   3   9         13.59         15.03         0.85 o                         
   4   3   9          0.18         -0.30         0.30 o                         
   5   3   9          4.37          3.33         0.42 o                         
   6   3   9          0.53         -0.13         0.57 o                         
  -7   4   9          0.68         -0.06         0.52 o                         
  -6   4   9          5.34          3.40         0.51 o                         
  -5   4   9         19.91         15.76         1.92 o                         
  -4   4   9          1.71          0.59         0.66 o                         
  -3   4   9          6.04          4.21         0.52 o                         
  -2   4   9          1.93          2.23         0.45 o                         
  -1   4   9          4.53          4.34         0.35 o                         
   0   4   9         23.62         25.01         0.92 o                         
   1   4   9         16.07         15.55         0.79 o                         
   2   4   9          0.34          0.53         0.34 o                         
   3   4   9          5.10          4.43         0.43 o                         
   4   4   9          4.25          1.98         0.55 o                         
   5   4   9          2.19          1.21         0.63 o                         
  -6   5   9          2.39          0.29         0.54 o                         
  -5   5   9          1.88          0.40         0.60 o                         
  -4   5   9          0.91         -0.03         0.52 o                         
  -3   5   9         22.45         22.31         0.87 o                         
  -2   5   9          7.17          6.27         0.59 o                         
  -1   5   9          4.29          3.67         0.36 o                         
   0   5   9          0.00         -0.32         0.32 o                         
   1   5   9          0.31          0.25         0.35 o                         
   2   5   9          5.44          5.46         0.52 o                         
   3   5   9          7.48          6.96         0.61 o                         
   4   5   9          0.04         -0.56         0.56 o                         
  -5   6   9          3.03          1.40         0.52 o                         
  -4   6   9          0.12         -0.60         0.60 o                         
  -3   6   9          4.04          2.59         0.28 o                         
  -2   6   9          1.04          1.18         0.43 o                         
  -1   6   9          0.27         -0.13         0.37 o                         
   0   6   9          2.17          1.57         0.40 o                         
   1   6   9          0.23          0.33         0.40 o                         
   2   6   9          9.75          8.41         0.55 o                         
   3   6   9          1.39          0.57         0.56 o                         
  -3   7   9          0.01         -0.17         0.34 o                         
  -2   7   9          0.05         -0.01         0.58 o                         
  -1   7   9          0.05         -0.45         0.45 o                         
   0   7   9          3.83          2.64         0.48 o                         
   1   7   9         22.15         24.47         1.92 o                         
  -3  -9  10          2.40          1.82         0.52 o                         
  -2  -9  10         16.10         20.60         1.00 o                         
  -1  -9  10         40.92         38.81         1.12 o                         
   0  -9  10         11.58          8.80         0.81 o                         
   1  -9  10          5.05          5.03         0.55 o                         
   2  -9  10         49.08         55.40         2.25 o                         
  -5  -8  10          0.61          0.95         0.41 o                         
  -4  -8  10          6.83          6.95         0.67 o                         
  -3  -8  10         15.74         14.76         0.90 o                         
  -2  -8  10         12.93         13.99         0.96 o                         
  -1  -8  10        142.77        142.60         3.05 o                         
   0  -8  10         84.02         81.44         1.71 o                         
   1  -8  10         20.79         16.05         0.78 o                         
   2  -8  10         44.73         48.98         1.44 o                         
   3  -8  10          0.84          0.24         0.44 o                         
   4  -8  10         11.63         10.95         0.75 o                         
  -6  -7  10          5.62          4.93         0.49 o                         
  -5  -7  10          0.99          0.76         0.33 o                         
  -4  -7  10         15.64         17.25         1.14 o                         
  -3  -7  10        105.83        104.92         2.33 o                         
  -2  -7  10        222.75        221.12         4.55 o                         
  -1  -7  10          0.01         -0.28         0.28 o                         
   0  -7  10         26.80         21.22         0.79 o                         
   1  -7  10         14.78          9.63         0.60 o                         
   2  -7  10         13.39         12.67         0.78 o                         
   3  -7  10          8.57          6.65         0.46 o                         
   4  -7  10          9.37          7.89         0.62 o                         
   5  -7  10          2.06          1.48         0.62 o                         
  -6  -6  10         26.06         28.04         1.03 o                         
  -5  -6  10         39.97         43.84         1.40 o                         
  -4  -6  10          4.05          3.61         0.34 o                         
  -3  -6  10         52.84         52.79         1.30 o                         
  -2  -6  10         21.07         23.50         0.73 o                         
  -1  -6  10         45.19         40.22         0.99 o                         
   0  -6  10         35.57         32.78         0.87 o                         
   1  -6  10          0.03          0.01         0.24 o                         
   2  -6  10         53.49         56.36         1.66 o                         
   3  -6  10          2.67          3.74         0.45 o                         
   4  -6  10         37.71         42.99         1.62 o                         
   5  -6  10         50.81         53.45         3.21 o                         
  -7  -5  10          0.22          0.59         0.37 o                         
  -6  -5  10          0.81          0.17         0.41 o                         
  -5  -5  10         36.22         34.54         1.11 o                         
  -4  -5  10          4.10          6.12         0.37 o                         
  -3  -5  10         41.11         51.45         1.27 o                         
  -2  -5  10         41.92         41.51         1.01 o                         
  -1  -5  10          0.26          0.69         0.23 o                         
   0  -5  10         96.35        108.38         2.13 o                         
   1  -5  10         73.13         81.18         1.70 o                         
   2  -5  10         74.36         72.75         2.83 o                         
   3  -5  10         48.52         44.67         1.51 o                         
   4  -5  10          0.41         -0.37         0.37 o                         
   5  -5  10          1.79         -0.11         0.40 o                         
   6  -5  10          0.07         -0.30         0.59 o                         
  -7  -4  10         10.35         10.61         0.70 o                         
  -6  -4  10         14.21         14.24         1.05 o                         
  -5  -4  10         32.07         31.32         0.98 o                         
  -4  -4  10        119.78        136.91         2.94 o                         
  -3  -4  10          2.71          2.42         0.28 o                         
  -2  -4  10        261.13        270.65         5.00 o                         
  -1  -4  10        696.67        702.47        12.74 o                         
   0  -4  10         27.56         24.02         0.80 o                         
   1  -4  10          0.49          0.74         0.27 o                         
   2  -4  10          2.46          2.91         0.33 o                         
   3  -4  10          4.44          2.91         0.32 o                         
   4  -4  10         14.83         10.80         0.54 o                         
   5  -4  10          3.82          3.18         0.43 o                         
   6  -4  10         11.68         10.07         0.65 o                         
  -7  -3  10          1.34          0.98         0.34 o                         
  -6  -3  10          1.46          1.64         0.31 o                         
  -5  -3  10        120.56        125.47         2.71 o                         
  -4  -3  10        159.27        170.27         3.55 o                         
  -3  -3  10        403.85        417.32         8.83 o                         
  -2  -3  10         10.92          9.93         0.74 o                         
  -1  -3  10        421.00        446.00         8.91 o                         
   0  -3  10          8.97          5.09         0.31 o                         
   1  -3  10         77.91         81.48         1.82 o                         
   2  -3  10         24.65         25.67         0.84 o                         
   3  -3  10          3.56          4.16         0.32 o                         
   4  -3  10         18.54         18.53         0.81 o                         
   5  -3  10         44.85         48.15         1.45 o                         
   6  -3  10         14.61          9.92         0.60 o                         
  -8  -2  10          0.54         -0.04         0.33 o                         
  -7  -2  10         15.08         14.76         1.22 o                         
  -6  -2  10          0.15         -0.13         0.39 o                         
  -5  -2  10          3.22          3.57         0.39 o                         
  -4  -2  10         13.25         16.39         1.14 o                         
  -3  -2  10        142.13        153.27         2.93 o                         
  -2  -2  10          0.34          0.29         0.20 o                         
  -1  -2  10        150.83        167.16         3.45 o                         
   0  -2  10         35.03         37.61         0.98 o                         
   1  -2  10        598.11        616.66        11.18 o                         
   2  -2  10         35.21         43.37         1.12 o                         
   3  -2  10         12.81         14.87         1.38 o                         
   4  -2  10         76.63         84.41         2.09 o                         
   5  -2  10         20.05         20.81         1.03 o                         
   6  -2  10          0.50         -0.17         0.47 o                         
  -8  -1  10          0.75         -0.14         1.40 o                         
  -7  -1  10          1.35          1.14         0.39 o                         
  -6  -1  10          8.28          6.48         0.51 o                         
  -5  -1  10         89.60         98.55         2.48 o                         
  -4  -1  10         11.85         10.90         0.56 o                         
  -3  -1  10         15.16         13.68         0.84 o                         
  -2  -1  10         51.07         55.73         1.58 o                         
  -1  -1  10         30.25         31.70         0.87 o                         
   0  -1  10        152.13        158.01         2.97 o                         
   1  -1  10          1.42          0.28         0.21 o                         
   2  -1  10        162.60        175.20         3.62 o                         
   3  -1  10         37.56         41.49         1.18 o                         
   4  -1  10         37.57         40.62         1.20 o                         
   5  -1  10         59.18         56.15         1.62 o                         
   6  -1  10          0.00          0.26         0.43 o                         
  -7   0  10          0.11         -0.36         0.36 o                         
  -6   0  10          4.99          2.59         0.40 o                         
  -5   0  10          8.40          6.58         0.44 o                         
  -4   0  10          3.91          3.12         0.27 o                         
  -3   0  10          6.67          7.18         0.55 o                         
  -2   0  10        318.68        321.67         6.49 o                         
  -1   0  10          0.41         -0.07         0.31 o                         
   0   0  10         22.44         21.62         0.61 o                         
   1   0  10        119.06        119.40         2.31 o                         
   2   0  10         63.07         64.12         1.36 o                         
   3   0  10         48.80         43.11         1.32 o                         
   4   0  10          1.25          0.44         0.30 o                         
   5   0  10         15.83         10.73         0.56 o                         
   6   0  10          7.88         10.74         0.67 o                         
  -7   1  10          0.13         -0.38         0.38 o                         
  -6   1  10          5.14          2.91         0.46 o                         
  -5   1  10         14.01         13.52         1.21 o                         
  -4   1  10          5.22          4.19         0.35 o                         
  -3   1  10         35.74         35.46         0.90 o                         
  -2   1  10         92.79         87.26         1.93 o                         
  -1   1  10         82.28         79.15         1.74 o                         
   0   1  10          1.16         -0.21         0.25 o                         
   1   1  10          0.03          0.61         0.32 o                         
   2   1  10         51.83         51.64         1.86 o                         
   3   1  10          4.85          4.80         0.37 o                         
   4   1  10         41.84         39.90         1.67 o                         
   5   1  10         85.15         78.76         1.87 o                         
   6   1  10          2.60          1.68         0.45 o                         
  -7   2  10          9.08          7.50         1.14 o                         
  -6   2  10         11.12          7.32         0.66 o                         
  -5   2  10          1.49          1.11         0.38 o                         
  -4   2  10          0.16         -0.15         0.29 o                         
  -3   2  10         12.11         12.27         0.69 o                         
  -2   2  10          0.21         -0.02         0.27 o                         
  -1   2  10          1.66          1.25         0.21 o                         
   0   2  10          7.89          4.48         0.31 o                         
   1   2  10          2.80          3.20         0.35 o                         
   2   2  10          6.56          7.14         0.62 o                         
   3   2  10          1.66          1.14         0.26 o                         
   4   2  10          4.25          3.94         0.40 o                         
   5   2  10          0.14          0.24         0.41 o                         
  -6   3  10          3.06          1.27         0.57 o                         
  -5   3  10          3.59          2.05         0.41 o                         
  -4   3  10          1.15         -0.08         0.33 o                         
  -3   3  10         24.20         22.50         0.91 o                         
  -2   3  10          0.63          0.15         0.28 o                         
  -1   3  10         18.90         20.58         0.66 o                         
   0   3  10          4.36          4.28         0.36 o                         
   1   3  10         35.78         40.80         1.26 o                         
   2   3  10          2.33          2.49         0.39 o                         
   3   3  10         34.93         38.85         1.48 o                         
   4   3  10         88.83         95.99         2.89 o                         
   5   3  10          0.55          0.47         0.44 o                         
  -6   4  10          0.19         -0.57         0.57 o                         
  -5   4  10          2.55          2.04         0.69 o                         
  -4   4  10         32.78         30.18         1.40 o                         
  -3   4  10         22.32         18.97         1.18 o                         
  -2   4  10          1.88          0.88         0.48 o                         
  -1   4  10          3.55          3.05         0.33 o                         
   0   4  10          0.24          0.19         0.31 o                         
   1   4  10         34.55         36.34         1.39 o                         
   2   4  10          4.41          3.59         0.43 o                         
   3   4  10          2.93          1.99         0.46 o                         
   4   4  10          4.13          3.84         0.67 o                         
  -5   5  10          4.20          2.20         0.73 o                         
  -4   5  10         40.12         35.82         1.98 o                         
  -3   5  10         21.38         20.22         1.24 o                         
  -2   5  10          2.20          1.76         0.33 o                         
  -1   5  10         16.81         18.00         1.39 o                         
   0   5  10          5.06          3.58         0.41 o                         
   1   5  10          3.58          3.70         0.47 o                         
   2   5  10          0.28         -0.04         0.52 o                         
   3   5  10          1.40          1.30         0.57 o                         
  -3   6  10          1.83          0.75         1.33 o                         
  -2   6  10          0.20         -0.32         0.43 o                         
  -1   6  10          0.55          0.13         0.41 o                         
   0   6  10          0.02          0.26         0.42 o                         
   1   6  10          2.01          2.49         0.63 o                         
  -2  -9  11         41.04         47.76         1.49 o                         
  -1  -9  11         10.83          7.77         0.55 o                         
   0  -9  11         47.65         49.54         1.75 o                         
   1  -9  11          1.71          2.67         0.72 o                         
  -4  -8  11         17.26         13.88         0.80 o                         
  -3  -8  11          0.01          0.04         0.36 o                         
  -2  -8  11          0.47          0.31         0.36 o                         
  -1  -8  11         11.70          9.60         0.48 o                         
   0  -8  11         61.96         68.22         2.09 o                         
   1  -8  11         58.69         62.43         1.61 o                         
   2  -8  11         34.86         32.39         1.28 o                         
   3  -8  11          4.32          1.24         0.69 o                         
  -5  -7  11          0.77         -0.42         0.68 o                         
  -4  -7  11         15.50         13.89         0.93 o                         
  -3  -7  11         47.40         52.60         1.26 o                         
  -2  -7  11         81.35         89.38         2.04 o                         
  -1  -7  11         74.91         71.92         1.57 o                         
   0  -7  11         18.22         14.87         0.68 o                         
   1  -7  11         19.49         17.18         0.80 o                         
   2  -7  11         14.65         13.24         1.04 o                         
   3  -7  11          8.09          9.24         0.54 o                         
   4  -7  11          0.06         -0.57         0.57 o                         
  -6  -6  11         10.47         10.92         0.95 o                         
  -5  -6  11         80.84         82.30         2.22 o                         
  -4  -6  11         11.45         10.12         0.55 o                         
  -3  -6  11          2.64          2.32         0.34 o                         
  -2  -6  11          1.71          0.71         0.28 o                         
  -1  -6  11         11.08          9.40         0.51 o                         
   0  -6  11          0.80          0.57         0.29 o                         
   1  -6  11          0.50         -0.28         0.28 o                         
   2  -6  11          9.03          7.08         0.46 o                         
   3  -6  11         13.39         14.33         1.05 o                         
   4  -6  11         67.32         74.21         4.69 o                         
  -6  -5  11          2.08          1.36         0.53 o                         
  -5  -5  11         24.79         27.87         1.34 o                         
  -4  -5  11          2.57          1.69         0.24 o                         
  -3  -5  11         34.32         34.64         1.01 o                         
  -2  -5  11          7.35          6.12         0.33 o                         
  -1  -5  11          4.68          3.25         0.28 o                         
   0  -5  11         15.36         14.90         0.77 o                         
   1  -5  11        163.89        160.40         3.38 o                         
   2  -5  11        132.98        140.02         3.33 o                         
   3  -5  11         42.16         41.42         2.15 o                         
   4  -5  11          8.41          6.59         0.59 o                         
   5  -5  11          1.65          0.23         0.56 o                         
  -7  -4  11         31.06         35.00         1.31 o                         
  -6  -4  11          2.54          2.69         0.48 o                         
  -5  -4  11         12.01          8.39         0.47 o                         
  -4  -4  11        264.39        268.62         5.44 o                         
  -3  -4  11        232.36        242.92         6.90 o                         
  -2  -4  11         36.51         41.24         1.58 o                         
  -1  -4  11         83.34         76.70         1.77 o                         
   0  -4  11         47.15         47.73         1.24 o                         
   1  -4  11         10.54          9.05         0.60 o                         
   2  -4  11          0.06         -0.29         0.32 o                         
   3  -4  11          2.03          1.22         0.31 o                         
   4  -4  11          9.02          6.36         0.49 o                         
   5  -4  11          0.70          0.12         0.46 o                         
  -7  -3  11          0.04         -0.51         0.51 o                         
  -6  -3  11          0.01         -0.05         0.40 o                         
  -5  -3  11        268.50        274.27         6.71 o                         
  -4  -3  11          0.87          0.61         0.40 o                         
  -3  -3  11          2.96          2.26         0.27 o                         
  -2  -3  11          7.89          7.42         0.47 o                         
  -1  -3  11        163.35        167.73         3.49 o                         
   0  -3  11          0.92          0.12         0.24 o                         
   1  -3  11        131.30        130.83         2.80 o                         
   2  -3  11          2.01          1.56         0.27 o                         
   3  -3  11         25.59         25.09         0.84 o                         
   4  -3  11          5.76          4.49         0.41 o                         
   5  -3  11          4.63          3.85         0.49 o                         
  -7  -2  11          1.23          1.44         0.53 o                         
  -6  -2  11          2.98          2.85         0.45 o                         
  -5  -2  11         44.69         50.22         1.75 o                         
  -4  -2  11          0.98          0.54         0.25 o                         
  -3  -2  11          1.91          2.14         0.28 o                         
  -2  -2  11         22.13         23.60         0.77 o                         
  -1  -2  11        184.88        192.81         3.98 o                         
   0  -2  11         16.46         17.34         0.68 o                         
   1  -2  11         86.61         95.37         1.90 o                         
   2  -2  11         51.14         55.88         1.25 o                         
   3  -2  11          2.86          2.73         0.37 o                         
   4  -2  11        118.79        124.51         2.99 o                         
   5  -2  11         16.50         17.96         1.36 o                         
   6  -2  11          0.69          1.11         0.65 o                         
  -7  -1  11          0.11         -0.43         0.43 o                         
  -6  -1  11         45.48         50.18         2.08 o                         
  -5  -1  11         42.58         48.73         1.52 o                         
  -4  -1  11          2.90          2.04         0.28 o                         
  -3  -1  11          5.79          4.48         0.32 o                         
  -2  -1  11         27.44         27.45         0.87 o                         
  -1  -1  11         18.91         20.50         0.73 o                         
   0  -1  11         68.03         72.92         1.49 o                         
   1  -1  11        209.94        224.93         4.19 o                         
   2  -1  11        484.36        493.09         9.01 o                         
   3  -1  11         77.63         73.94         1.87 o                         
   4  -1  11         15.69         15.17         0.90 o                         
   5  -1  11          3.84          2.38         0.78 o                         
  -7   0  11          1.43          0.94         0.45 o                         
  -6   0  11          3.86          2.94         0.55 o                         
  -5   0  11          0.23          0.27         0.39 o                         
  -4   0  11         13.42         10.07         0.57 o                         
  -3   0  11          6.96          4.94         0.31 o                         
  -2   0  11         84.87         94.84         2.10 o                         
  -1   0  11          2.47          3.65         0.45 o                         
   0   0  11          2.20          1.52         0.22 o                         
   1   0  11        115.56        124.52         2.42 o                         
   2   0  11          0.44          0.12         0.33 o                         
   3   0  11          0.22         -0.19         0.30 o                         
   4   0  11          0.16         -0.44         0.44 o                         
   5   0  11          3.73          1.76         0.47 o                         
  -7   1  11          0.10         -0.49         0.49 o                         
  -6   1  11          6.10          3.58         0.63 o                         
  -5   1  11          5.37          5.05         0.68 o                         
  -4   1  11          2.54          1.70         0.31 o                         
  -3   1  11         48.98         49.07         1.16 o                         
  -2   1  11         10.75          6.87         0.66 o                         
  -1   1  11         10.07         15.14         0.71 o                         
   0   1  11         95.04         96.91         1.93 o                         
   1   1  11        102.67        105.10         2.30 o                         
   2   1  11          2.15          1.77         0.37 o                         
   3   1  11          0.60          0.49         0.31 o                         
   4   1  11          8.21          6.27         0.43 o                         
   5   1  11         18.99         26.58         1.11 o                         
  -6   2  11          3.50          2.48         0.45 o                         
  -5   2  11          0.48         -0.35         0.38 o                         
  -4   2  11          1.71          1.06         0.32 o                         
  -3   2  11         37.38         39.99         1.03 o                         
  -2   2  11         26.95         25.75         1.01 o                         
  -1   2  11          4.03          1.68         0.34 o                         
   0   2  11         23.11         20.57         0.73 o                         
   1   2  11          4.15          1.93         0.28 o                         
   2   2  11         37.10         40.21         1.32 o                         
   3   2  11         29.44         30.91         1.13 o                         
   4   2  11          0.17         -0.07         0.37 o                         
  -6   3  11          0.20         -0.45         0.45 o                         
  -5   3  11          2.10          1.15         0.44 o                         
  -4   3  11          0.20         -0.37         0.37 o                         
  -3   3  11          0.59          0.29         0.34 o                         
  -2   3  11          0.85          0.26         0.34 o                         
  -1   3  11          1.26          0.09         0.22 o                         
   0   3  11         26.02         28.27         1.04 o                         
   1   3  11          0.06         -0.35         0.41 o                         
   2   3  11         13.98         15.94         0.97 o                         
   3   3  11         28.44         32.72         1.78 o                         
   4   3  11         40.38         42.22         1.87 o                         
  -5   4  11          2.07          0.73         0.55 o                         
  -4   4  11          0.15         -0.02         0.62 o                         
  -3   4  11          0.00          0.05         0.66 o                         
  -2   4  11         13.59         13.85         1.73 o                         
  -1   4  11          5.72          3.84         0.73 o                         
   0   4  11          0.03         -0.36         0.36 o                         
   1   4  11         26.88         27.58         2.06 o                         
   2   4  11          0.57          0.35         0.52 o                         
   3   4  11          3.70          4.09         1.00 o                         
  -3   5  11          5.35          4.25         1.24 o                         
  -2   5  11         10.72          9.76         0.80 o                         
  -1   5  11          7.27          5.65         0.45 o                         
   0   5  11          9.56          9.36         0.66 o                         
   1   5  11          1.22          0.74         0.46 o                         
  -3  -8  12          0.29          0.45         0.91 o                         
  -2  -8  12         12.96         12.75         1.49 o                         
  -1  -8  12          0.02          0.26         0.44 o                         
   0  -8  12         17.89         20.03         1.06 o                         
   1  -8  12         68.60         71.69         1.98 o                         
  -4  -7  12          0.07         -0.30         0.34 o                         
  -3  -7  12         54.71         58.55         1.69 o                         
  -2  -7  12         88.98         94.34         2.20 o                         
  -1  -7  12         67.02         67.54         1.57 o                         
   0  -7  12         34.00         30.51         1.00 o                         
   1  -7  12          8.48          7.88         0.52 o                         
   2  -7  12          0.37         -0.51         0.51 o                         
   3  -7  12          4.26          4.20         0.80 o                         
  -5  -6  12         17.39         17.45         1.40 o                         
  -4  -6  12         33.94         34.65         0.96 o                         
  -3  -6  12         25.08         25.95         0.98 o                         
  -2  -6  12          0.02         -0.15         0.30 o                         
  -1  -6  12          3.17          2.68         0.33 o                         
   0  -6  12          1.08          0.72         0.31 o                         
   1  -6  12          1.50          0.11         0.38 o                         
   2  -6  12          5.54          3.34         0.42 o                         
   3  -6  12          0.01         -0.53         0.53 o                         
   4  -6  12         26.04         30.59         6.35 o                         
  -6  -5  12          0.30          1.06         1.36 o                         
  -5  -5  12          0.11         -0.39         0.39 o                         
  -4  -5  12          4.20          4.50         0.31 o                         
  -3  -5  12         25.04         26.11         0.92 o                         
  -2  -5  12          1.50          0.36         0.30 o                         
  -1  -5  12         10.98         10.54         0.54 o                         
   0  -5  12         10.58          6.27         0.40 o                         
   1  -5  12         21.54         20.93         0.87 o                         
   2  -5  12         45.04         45.12         1.27 o                         
   3  -5  12         45.84         45.22         2.10 o                         
   4  -5  12         48.50         45.95         2.42 o                         
  -6  -4  12          7.32          3.72         0.31 o                         
  -5  -4  12         27.60         31.76         1.04 o                         
  -4  -4  12          0.23         -0.07         0.30 o                         
  -3  -4  12          1.74          0.97         0.31 o                         
  -2  -4  12          2.87          2.55         0.32 o                         
  -1  -4  12         58.35         60.16         1.49 o                         
   0  -4  12         31.43         37.12         1.09 o                         
   1  -4  12        110.40        112.42         2.47 o                         
   2  -4  12          0.95          0.24         0.34 o                         
   3  -4  12         27.74         28.23         0.98 o                         
   4  -4  12          0.95          0.04         0.46 o                         
  -6  -3  12          0.62         -0.41         0.48 o                         
  -5  -3  12          0.52          0.25         0.42 o                         
  -4  -3  12          3.81          2.28         0.64 o                         
  -3  -3  12         81.05         82.63         1.89 o                         
  -2  -3  12        161.34        166.80         3.51 o                         
  -1  -3  12          3.73          3.32         0.41 o                         
   0  -3  12         13.65         13.21         0.70 o                         
   1  -3  12         20.81         19.66         0.82 o                         
   2  -3  12         18.91         16.60         0.72 o                         
   3  -3  12          0.00         -0.35         0.35 o                         
   4  -3  12          1.03         -0.27         0.41 o                         
   5  -3  12          0.33         -0.26         0.68 o                         
  -6  -2  12         13.93         11.49         1.28 o                         
  -5  -2  12         54.01         55.29         1.75 o                         
  -4  -2  12         31.21         27.69         0.93 o                         
  -3  -2  12         22.00         20.24         0.82 o                         
  -2  -2  12         66.92         71.35         2.15 o                         
  -1  -2  12          2.21          1.83         0.35 o                         
   0  -2  12          2.95          3.11         0.32 o                         
   1  -2  12          7.19          8.22         0.38 o                         
   2  -2  12          7.18          4.98         0.32 o                         
   3  -2  12          5.00          5.08         0.40 o                         
   4  -2  12         54.65         59.81         1.76 o                         
   5  -2  12          3.20          2.58         0.62 o                         
  -6  -1  12          3.97          3.52         0.51 o                         
  -5  -1  12          0.57          0.66         0.44 o                         
  -4  -1  12         12.93         12.95         0.76 o                         
  -3  -1  12          1.04          1.23         0.32 o                         
  -2  -1  12          2.96          2.72         0.32 o                         
  -1  -1  12          2.10          1.25         0.28 o                         
   0  -1  12         59.90         65.80         1.60 o                         
   1  -1  12          6.04          5.97         0.32 o                         
   2  -1  12         42.50         43.91         1.20 o                         
   3  -1  12          5.79          5.66         0.40 o                         
   4  -1  12          0.63         -0.42         0.42 o                         
   5  -1  12          6.21          6.41         0.78 o                         
  -6   0  12         20.61         23.44         1.23 o                         
  -5   0  12         10.21          8.93         1.02 o                         
  -4   0  12          1.34          0.48         0.30 o                         
  -3   0  12          3.99          2.16         0.40 o                         
  -2   0  12          2.77          1.05         0.32 o                         
  -1   0  12         32.36         35.30         1.07 o                         
   0   0  12         31.62         34.75         1.34 o                         
   1   0  12          0.88          1.12         0.27 o                         
   2   0  12          1.35          1.94         0.29 o                         
   3   0  12         14.80         14.34         0.76 o                         
   4   0  12         11.83          6.53         0.76 o                         
  -6   1  12          0.33         -0.47         0.47 o                         
  -5   1  12          6.25          3.99         0.47 o                         
  -4   1  12          2.93          2.98         0.35 o                         
  -3   1  12         38.31         38.35         1.14 o                         
  -2   1  12          4.52          3.28         0.36 o                         
  -1   1  12         37.83         38.83         1.22 o                         
   0   1  12         76.05         84.44         1.79 o                         
   1   1  12         39.39         44.33         1.11 o                         
   2   1  12          0.24          0.18         0.31 o                         
   3   1  12          1.04          0.93         0.38 o                         
   4   1  12          0.16          0.84         0.45 o                         
  -5   2  12          0.01         -0.47         0.47 o                         
  -4   2  12         11.98         10.64         0.93 o                         
  -3   2  12         31.35         32.57         1.08 o                         
  -2   2  12         11.84         10.29         0.75 o                         
  -1   2  12          8.69          5.46         0.45 o                         
   0   2  12          0.25         -0.13         0.27 o                         
   1   2  12         25.78         23.91         0.88 o                         
   2   2  12          6.68          7.13         0.64 o                         
   3   2  12         12.27         12.35         0.90 o                         
  -5   3  12          0.20         -0.54         0.54 o                         
  -4   3  12          1.84          1.83         0.38 o                         
  -3   3  12          0.03         -0.43         0.45 o                         
  -2   3  12          0.04          0.19         0.37 o                         
  -1   3  12          0.18         -0.54         0.54 o                         
   0   3  12          1.85          1.27         0.38 o                         
   1   3  12          0.20         -0.04         0.42 o                         
   2   3  12          0.81          0.72         0.47 o                         
   3   3  12          0.82          2.59         0.59 o                         
  -3   4  12          1.64          1.45         0.75 o                         
  -2   4  12          0.15         -0.78         0.78 o                         
  -1   4  12          0.63         -0.22         0.33 o                         
   0   4  12          3.32          3.81         0.46 o                         
   1   4  12          1.98          2.75         0.53 o                         
  -3  -7  13          3.25          3.34         0.50 o                         
  -2  -7  13         46.45         52.55         1.88 o                         
  -1  -7  13         38.42         39.87         1.43 o                         
   0  -7  13         29.43         27.14         1.22 o                         
   1  -7  13         54.96         54.68         2.99 o                         
  -4  -6  13         16.82         17.85         0.78 o                         
  -3  -6  13         80.20         80.84         3.21 o                         
  -2  -6  13         14.34         12.33         0.63 o                         
  -1  -6  13          2.02          0.57         0.42 o                         
   0  -6  13          6.47          4.30         0.47 o                         
   1  -6  13          0.00         -0.29         0.45 o                         
   2  -6  13          1.27          0.04         0.49 o                         
  -5  -5  13          0.49          0.15         0.33 o                         
  -4  -5  13         15.09         13.81         0.99 o                         
  -3  -5  13          8.90          8.79         0.69 o                         
  -2  -5  13         10.80         10.15         0.66 o                         
  -1  -5  13          0.00         -0.11         0.35 o                         
   0  -5  13          5.13          4.03         0.44 o                         
   1  -5  13          5.51          4.75         0.46 o                         
   2  -5  13          6.49          5.49         0.50 o                         
   3  -5  13         74.72         88.07         3.87 o                         
  -5  -4  13          1.00         -0.55         0.68 o                         
  -4  -4  13         21.43         22.26         1.16 o                         
  -3  -4  13          1.36          0.64         0.32 o                         
  -2  -4  13          1.16          0.10         0.40 o                         
  -1  -4  13          3.88          3.98         0.39 o                         
   0  -4  13         70.71         76.95         1.92 o                         
   1  -4  13         32.51         32.33         1.11 o                         
   2  -4  13         17.06         12.66         1.55 o                         
   3  -4  13          1.32          1.66         1.39 o                         
  -5  -3  13         48.35         50.24         1.73 o                         
  -4  -3  13         32.02         26.99         1.25 o                         
  -3  -3  13          7.12          5.97         0.54 o                         
  -2  -3  13         41.43         42.08         1.18 o                         
  -1  -3  13          9.92          7.84         0.58 o                         
   0  -3  13          0.03         -0.17         0.32 o                         
   1  -3  13          2.09          0.84         0.35 o                         
   2  -3  13          7.97          5.98         0.55 o                         
   3  -3  13         30.77         28.55         1.28 o                         
   4  -3  13          0.14         -0.36         0.64 o                         
  -5  -2  13          2.87          2.71         0.54 o                         
  -4  -2  13         20.53         21.63         0.97 o                         
  -3  -2  13          0.56          0.53         0.33 o                         
  -2  -2  13          0.69          0.68         0.42 o                         
  -1  -2  13         13.90         14.45         0.72 o                         
   0  -2  13         24.39         24.77         0.98 o                         
   1  -2  13          4.22          3.30         0.38 o                         
   2  -2  13          5.33          4.93         0.37 o                         
   3  -2  13         14.06         12.20         1.24 o                         
   4  -2  13          5.26          5.94         0.72 o                         
  -5  -1  13          2.46          2.01         0.70 o                         
  -4  -1  13         21.67         26.14         1.06 o                         
  -3  -1  13         10.00          8.44         0.54 o                         
  -2  -1  13          0.08         -0.33         0.33 o                         
  -1  -1  13          0.02         -0.35         0.35 o                         
   0  -1  13         11.66         11.56         0.86 o                         
   1  -1  13         15.72         21.23         0.78 o                         
   2  -1  13          3.01          2.64         0.36 o                         
   3  -1  13         16.52         16.57         1.28 o                         
  -5   0  13          0.21          0.40         0.54 o                         
  -4   0  13          0.02         -0.36         0.36 o                         
  -3   0  13          5.09          3.47         0.41 o                         
  -2   0  13          1.16          1.39         0.38 o                         
  -1   0  13         20.39         22.33         0.96 o                         
   0   0  13          3.83          3.20         0.43 o                         
   1   0  13         65.65         76.56         1.87 o                         
   2   0  13         12.56         10.11         1.16 o                         
   3   0  13          4.39          4.68         0.46 o                         
  -5   1  13          0.53         -0.64         0.64 o                         
  -4   1  13          2.18          0.84         0.43 o                         
  -3   1  13         13.44         13.48         1.13 o                         
  -2   1  13         12.19          9.13         1.12 o                         
  -1   1  13          0.11          0.25         0.39 o                         
   0   1  13         17.90         20.65         1.05 o                         
   1   1  13          0.09         -0.26         0.36 o                         
   2   1  13         17.43         13.91         1.22 o                         
   3   1  13          1.56          0.83         0.56 o                         
  -4   2  13         11.39          8.74         0.58 o                         
  -3   2  13          1.88          0.69         0.45 o                         
  -2   2  13          3.43          3.15         0.47 o                         
  -1   2  13         11.09          9.18         0.68 o                         
   0   2  13         20.93         18.27         0.73 o                         
   1   2  13          0.74         -0.08         0.43 o                         
   2   2  13          1.38          0.47         0.38 o                         
  -3   3  13          0.06         -0.46         0.46 o                         
  -2   3  13          0.00          0.11         0.46 o                         
  -1   3  13          2.84          0.79         1.07 o                         
   0   3  13          5.36          3.23         0.46 o                         
   1   3  13          3.76          3.79         0.93 o                         
  -2  -6  14         37.53         40.95         2.48 o                         
  -1  -6  14          6.11          4.76         0.63 o                         
   0  -6  14         14.36         18.59         1.71 o                         
  -3  -5  14          1.22          1.43         0.48 o                         
  -2  -5  14          9.36          8.34         0.64 o                         
  -1  -5  14          7.71          6.19         0.58 o                         
   0  -5  14          5.79          2.67         0.52 o                         
   1  -5  14          0.10         -0.42         0.56 o                         
  -4  -4  14         28.57         30.48         1.35 o                         
  -3  -4  14          0.27         -0.26         0.39 o                         
  -2  -4  14          0.33         -0.35         0.35 o                         
  -1  -4  14          2.86          2.47         0.43 o                         
   0  -4  14         32.41         33.73         1.44 o                         
   1  -4  14         26.21         28.10         2.15 o                         
   2  -4  14         12.33          9.96         1.19 o                         
  -4  -3  14          5.27          4.59         0.46 o                         
  -3  -3  14          0.66          0.56         0.41 o                         
  -2  -3  14         33.40         34.99         1.33 o                         
  -1  -3  14          0.35          0.51         0.36 o                         
   0  -3  14          5.09          4.05         0.43 o                         
   1  -3  14          0.00          0.04         0.61 o                         
   2  -3  14         14.73         16.98         1.46 o                         
  -4  -2  14          3.67          2.54         0.45 o                         
  -3  -2  14          1.08          0.35         0.42 o                         
  -2  -2  14          2.62          1.62         0.42 o                         
  -1  -2  14          0.83          0.47         0.34 o                         
   0  -2  14          7.56          7.18         0.65 o                         
   1  -2  14         25.54         27.37         1.28 o                         
   2  -2  14          3.34          3.15         0.45 o                         
  -4  -1  14          1.87          0.79         0.42 o                         
  -3  -1  14          3.57          2.30         0.45 o                         
  -2  -1  14         11.58         10.64         0.99 o                         
  -1  -1  14          4.90          3.76         0.59 o                         
   0  -1  14          1.38          1.49         0.38 o                         
   1  -1  14          0.03          0.04         0.43 o                         
   2  -1  14          7.35          4.77         0.47 o                         
  -4   0  14          2.74          1.73         0.50 o                         
  -3   0  14          2.21          0.90         0.45 o                         
  -2   0  14          2.08          1.31         0.49 o                         
  -1   0  14          3.65          3.41         0.52 o                         
   0   0  14          2.94          2.73         0.61 o                         
   1   0  14         63.05         69.29         2.00 o                         
   2   0  14          4.03          3.64         0.58 o                         
  -3   1  14          5.45          4.12         0.55 o                         
  -2   1  14          0.59         -0.17         0.48 o                         
  -1   1  14          1.06          0.99         0.54 o                         
   0   1  14         11.82         13.35         1.35 o                         
   1   1  14          1.61          0.79         0.44 o                         
  -2  -3  15          2.21          2.04         0.93 o                         
  -1  -3  15          6.83          9.71         0.95 o                         
   0  -3  15         32.30         42.47         6.75 o                         
  -2  -2  15         12.32         10.37         1.69 o                         
  -1  -2  15          3.09          2.24         1.46 o                         
   0  -2  15         31.24         40.49         6.00 o                         
                                                                                
